# Supplementary material for: miRNA-like secondary structures in maize (Zea mays) genes and transposable elements correlate with small RNAs, methylation, and expression
Source: Genome Res. 2023 Nov;33(11):1932–46. doi: 10.1101/gr.277459.122 (PMC10760457; doi:10.1101/gr.277459.122)
Supplement: Supplement 1 [file Supplemental_Code.zip]

Archive with 72 entries (67 files):
- GR_supp_code/
- GR_supp_code/bash_processingorder.sh
- GR_supp_code/README.md
- GR_supp_code/analysis_custom/
- GR_supp_code/analysis_custom/bigWigtoBedGraph_NAM.sh
- GR_supp_code/analysis_custom/findHairpins_helitron.R
- GR_supp_code/analysis_custom/findHairpins_LINE_element.R
- GR_supp_code/analysis_custom/findHairpins_LTR_retrotransposon.R
- GR_supp_code/analysis_custom/findHairpins_SINE_element.R
- GR_supp_code/analysis_custom/findHairpins_solo_LTR.R
- GR_supp_code/analysis_custom/findHairpins_terminal_inverted_repeat_element.R
- GR_supp_code/analysis_custom/GR_expression_and_CV.R
- GR_supp_code/analysis_custom/GR_fig1_boxplots_dotplots_minMFE_delta.R
- GR_supp_code/analysis_custom/hp_SNPs.R
- GR_supp_code/analysis_custom/LinearPartition.sh
- GR_supp_code/analysis_custom/LinearPartition_helitron.sh
- GR_supp_code/analysis_custom/LinearPartition_LINE_element.sh
- GR_supp_code/analysis_custom/LinearPartition_LTR_retrotransposon.sh
- GR_supp_code/analysis_custom/LinearPartition_SINE_element.sh
- GR_supp_code/analysis_custom/LinearPartition_solo_LTR.sh
- GR_supp_code/analysis_custom/LinearPartition_terminal_inverted_repeat_element.sh
- GR_supp_code/analysis_custom/methylation_CGexample.R
- GR_supp_code/analysis_custom/methylation_helitron_CHG.R
- GR_supp_code/analysis_custom/methylation_helitron_CHH.R
- GR_supp_code/analysis_custom/methylation_LINE_element_CHG.R
- GR_supp_code/analysis_custom/methylation_LINE_element_CHH.R
- GR_supp_code/analysis_custom/methylation_LTR_retrotransposon_CHG.R
- GR_supp_code/analysis_custom/methylation_LTR_retrotransposon_CHH.R
- GR_supp_code/analysis_custom/methylation_SINE_element_CHG.R
- GR_supp_code/analysis_custom/methylation_SINE_element_CHH.R
- GR_supp_code/analysis_custom/methylation_solo_LTR_CHG.R
- GR_supp_code/analysis_custom/methylation_solo_LTR_CHH.R
- GR_supp_code/analysis_custom/methylation_terminal_inverted_repeat_element_CHG.R
- GR_supp_code/analysis_custom/methylation_terminal_inverted_repeat_element_CHH.R
- GR_supp_code/analysis_custom/siRNA_abundance.R
- GR_supp_code/analysis_custom/TE_data.sh
- GR_supp_code/preprocessing/
- GR_supp_code/preprocessing/bash_extract_TEs.sh
- GR_supp_code/preprocessing/bash_gfftobed.sh
- GR_supp_code/preprocessing/bash_seperate_zmays4.39.sh
- GR_supp_code/preprocessing/sbatch_trimmomatic.sh
- GR_supp_code/RNAfold_customscripts/
- GR_supp_code/RNAfold_customscripts/comparerandomsubset.py
- GR_supp_code/RNAfold_customscripts/converttefs.py
- GR_supp_code/RNAfold_customscripts/converttefsfix.py
- GR_supp_code/RNAfold_customscripts/creatfastafromlist.py
- GR_supp_code/RNAfold_customscripts/extractcovstats.py
- GR_supp_code/RNAfold_customscripts/fastawindowsplitter.py
- GR_supp_code/RNAfold_customscripts/gfftranscriptparser.py
- GR_supp_code/RNAfold_customscripts/graphmfecsv.py
- GR_supp_code/RNAfold_customscripts/mfewindowtobed.py
- GR_supp_code/RNAfold_customscripts/parsecontigs.py
- GR_supp_code/RNAfold_customscripts/processallresults.py
- GR_supp_code/RNAfold_customscripts/processcountfiles.py
- GR_supp_code/RNAfold_customscripts/processcovfiles.py
- GR_supp_code/RNAfold_customscripts/processmfebeds.py
- GR_supp_code/RNAfold_customscripts/reducemfepythonnotes.py
- GR_supp_code/RNAfold_customscripts/reducemfes.py
- GR_supp_code/RNAfold_customscripts/transmutatefasta.py
- GR_supp_code/siRNA_mapping/
- GR_supp_code/siRNA_mapping/README.md
- GR_supp_code/siRNA_mapping/sbatch_bam2bed.sh
- GR_supp_code/siRNA_mapping/sbatch_bedtoolscoverage.sh
- GR_supp_code/siRNA_mapping/sbatch_bowtie2.sh
- GR_supp_code/siRNA_mapping/sbatch_bowtiebuild.sh
- GR_supp_code/siRNA_mapping/sbatch_extract_readsonlen.sh
- GR_supp_code/siRNA_mapping/sbatch_generate_ucountsfasta.sh
- GR_supp_code/siRNA_mapping/sbatch_processcounts.sh
- GR_supp_code/siRNA_mapping/sbatch_processcovfiles.sh
- GR_supp_code/siRNA_mapping/sbatch_samtools.sh
- GR_supp_code/siRNA_mapping/sbatch_samtools_filter.sh
- GR_supp_code/siRNA_mapping/sbatch_samtools_sort.sh
