# Supplementary material for: miRNA-like secondary structures in maize (Zea mays) genes and transposable elements correlate with small RNAs, methylation, and expression
Source: Genome Res. 2023 Nov;33(11):1932–46. doi: 10.1101/gr.277459.122 (PMC10760457; doi:10.1101/gr.277459.122)
Supplement: Supplement 1 [file Supplemental_Code.zip › GR_supp_code/analysis_custom/bigWigtoBedGraph_NAM.sh]

#!/bin/bash


PATH=/gpool/bin/kentUtils/bin:$PATH


wget https://de.cyverse.org/anon-files//iplant/home/shared/NAM/NAM_genome_and_annotation_Jan2021_release/DNA_METHYLATION_UMRs/DNA_methylation_coverage_bigwig_files/NAM_methylation_coverage_on_B73v5_coordinates/Zm-B73-REFERENCE-NAM-5.0_B73v5.ref_meth_coverage_cg.bigwig

wget https://de.cyverse.org/anon-files//iplant/home/shared/NAM/NAM_genome_and_annotation_Jan2021_release/DNA_METHYLATION_UMRs/DNA_methylation_coverage_bigwig_files/NAM_methylation_coverage_on_B73v5_coordinates/Zm-B73-REFERENCE-NAM-5.0_B73v5.ref_meth_coverage_chg.bigwig

wget https://de.cyverse.org/anon-files//iplant/home/shared/NAM/NAM_genome_and_annotation_Jan2021_release/DNA_METHYLATION_UMRs/DNA_methylation_coverage_bigwig_files/NAM_methylation_coverage_on_B73v5_coordinates/Zm-B73-REFERENCE-NAM-5.0_B73v5.ref_meth_coverage_chh.bigwig

wget https://de.cyverse.org/anon-files//iplant/home/shared/NAM/NAM_genome_and_annotation_Jan2021_release/DNA_METHYLATION_UMRs/DNA_methylation_coverage_bigwig_files/NAM_methylation_coverage_on_B73v5_coordinates/Zm-B73-REFERENCE-NAM-5.0_B73v5.ref_meth_methylation_cg.bigwig

wget https://de.cyverse.org/anon-files//iplant/home/shared/NAM/NAM_genome_and_annotation_Jan2021_release/DNA_METHYLATION_UMRs/DNA_methylation_coverage_bigwig_files/NAM_methylation_coverage_on_B73v5_coordinates/Zm-B73-REFERENCE-NAM-5.0_B73v5.ref_meth_methylation_chg.bigwig

wget https://de.cyverse.org/anon-files//iplant/home/shared/NAM/NAM_genome_and_annotation_Jan2021_release/DNA_METHYLATION_UMRs/DNA_methylation_coverage_bigwig_files/NAM_methylation_coverage_on_B73v5_coordinates/Zm-B73-REFERENCE-NAM-5.0_B73v5.ref_meth_methylation_chh.bigwig

#bigWigToWig Zm-B73-REFERENCE-NAM-5.0_B73v5.ref_meth_coverage_cg.bigwig B73_cg.wig
#bigWigToWig Zm-B73-REFERENCE-NAM-5.0_B73v5.ref_meth_coverage_chg.bigwig B73_chg.wig
#bigWigToWig Zm-B73-REFERENCE-NAM-5.0_B73v5.ref_meth_coverage_chh.bigwig B73_chh.wig

#wig2bed < B73_cg.wig > B73_cg.bed

bigWigToBedGraph Zm-B73-REFERENCE-NAM-5.0_B73v5.ref_meth_methylation_cg.bigwig B73_cg.BedGraph
bigWigToBedGraph Zm-B73-REFERENCE-NAM-5.0_B73v5.ref_meth_methylation_chg.bigwig B73_chg.BedGraph
bigWigToBedGraph Zm-B73-REFERENCE-NAM-5.0_B73v5.ref_meth_methylation_chh.bigwig B73_chh.BedGraph


cd /dfs8/pub/galentm/NAM_meth

PATH=/dfs8/pub/galentm/kentUtils/bin:$PATH

wget https://de.cyverse.org/anon-files//iplant/home/shared/NAM/NAM_genome_and_annotation_Jan2021_release/DNA_METHYLATION_UMRs/DNA_methylation_coverage_bigwig_files/NAM_methylation_coverage_on_B73v5_coordinates/Zm-B97-REFERENCE-NAM-1.0.ref_meth_methylation_cg.bigwig
bigWigToBedGraph Zm-B97-REFERENCE-NAM-1.0.ref_meth_methylation_cg.bigwig  B97_cg.BedGraph
rm Zm-B97-REFERENCE-NAM-1.0.ref_meth_methylation_cg.bigwig 
gzip B97_cg.BedGraph

wget https://de.cyverse.org/anon-files//iplant/home/shared/NAM/NAM_genome_and_annotation_Jan2021_release/DNA_METHYLATION_UMRs/DNA_methylation_coverage_bigwig_files/NAM_methylation_coverage_on_B73v5_coordinates/Zm-B97-REFERENCE-NAM-1.0.ref_meth_methylation_chg.bigwig
bigWigToBedGraph Zm-B97-REFERENCE-NAM-1.0.ref_meth_methylation_chg.bigwig B97_chg.BedGraph
rm Zm-B97-REFERENCE-NAM-1.0.ref_meth_methylation_chg.bigwig 
gzip B97_chg.BedGraph

wget https://de.cyverse.org/anon-files//iplant/home/shared/NAM/NAM_genome_and_annotation_Jan2021_release/DNA_METHYLATION_UMRs/DNA_methylation_coverage_bigwig_files/NAM_methylation_coverage_on_B73v5_coordinates/Zm-B97-REFERENCE-NAM-1.0.ref_meth_methylation_chh.bigwig
bigWigToBedGraph Zm-B97-REFERENCE-NAM-1.0.ref_meth_methylation_chh.bigwig B97_chh.BedGraph
rm Zm-B97-REFERENCE-NAM-1.0.ref_meth_methylation_chh.bigwig 
gzip B97_chh.BedGraph


wget https://de.cyverse.org/anon-files//iplant/home/shared/NAM/NAM_genome_and_annotation_Jan2021_release/DNA_METHYLATION_UMRs/DNA_methylation_coverage_bigwig_files/NAM_methylation_coverage_on_B73v5_coordinates/Zm-B97-REFERENCE-NAM-1.0.ref_meth_coverage_cg.bigwig
bigWigToBedGraph Zm-B97-REFERENCE-NAM-1.0.ref_meth_coverage_cg.bigwig  B97_coverage_cg.BedGraph
rm Zm-B97-REFERENCE-NAM-1.0.ref_meth_coverage_cg.bigwig 
gzip B97_coverage_cg.BedGraph

wget https://de.cyverse.org/anon-files//iplant/home/shared/NAM/NAM_genome_and_annotation_Jan2021_release/DNA_METHYLATION_UMRs/DNA_methylation_coverage_bigwig_files/NAM_methylation_coverage_on_B73v5_coordinates/Zm-B97-REFERENCE-NAM-1.0.ref_meth_coverage_chg.bigwig
bigWigToBedGraph Zm-B97-REFERENCE-NAM-1.0.ref_meth_coverage_chg.bigwig B97_coverage_chg.BedGraph
rm Zm-B97-REFERENCE-NAM-1.0.ref_meth_coverage_chg.bigwig
gzip B97_coverage_chg.BedGraph

wget https://de.cyverse.org/anon-files//iplant/home/shared/NAM/NAM_genome_and_annotation_Jan2021_release/DNA_METHYLATION_UMRs/DNA_methylation_coverage_bigwig_files/NAM_methylation_coverage_on_B73v5_coordinates/Zm-B97-REFERENCE-NAM-1.0.ref_meth_coverage_chh.bigwig
bigWigToBedGraph Zm-B97-REFERENCE-NAM-1.0.ref_meth_coverage_chh.bigwig B97_coverage_chh.BedGraph
rm Zm-B97-REFERENCE-NAM-1.0.ref_meth_coverage_chh.bigwig
gzip B97_coverage_chh.BedGraph
