# Supplementary material for: miRNA-like secondary structures in maize (Zea mays) genes and transposable elements correlate with small RNAs, methylation, and expression
Source: Genome Res. 2023 Nov;33(11):1932–46. doi: 10.1101/gr.277459.122 (PMC10760457; doi:10.1101/gr.277459.122)
Supplement: Supplement 1 [file Supplemental_Code.zip › GR_supp_code/preprocessing/bash_gfftobed.sh]

#!/bin/bash
head -n 5 Zea_mays.AGPv4.39.chr_snRNA.gff3 | awk '{print $1"\t"$4"\t"$5"\t"$3"::"$1":"$4-1"-"$5"\t42\t"$7"\t"$5-$4+1"M"}'
#head -n 5 Zea_mays.AGPv4.39.chr_snRNA.gff3 | awk '{print $1"\t"$4"\t"$5"\t"$3"::"$1":"$4-1"-"$5"\t42\t"$7"\t"$5-$4+1"M"}'
