# Supplementary material for: miRNA-like secondary structures in maize (Zea mays) genes and transposable elements correlate with small RNAs, methylation, and expression
Source: Genome Res. 2023 Nov;33(11):1932–46. doi: 10.1101/gr.277459.122 (PMC10760457; doi:10.1101/gr.277459.122)
Supplement: Supplement 3 [file Supplemental_Files.zip]

Archive with 39 entries (34 files):
- Supplemental_Files/
- Supplemental_Files/MFE_siRNA_statistics_101022.txt
- Supplemental_Files/Low MFE regions annotations/
- Supplemental_Files/Low MFE regions annotations/gene_MFE.sorted.bed
- Supplemental_Files/Low MFE regions annotations/helitron_MFE.sorted.bed
- Supplemental_Files/Low MFE regions annotations/LINE_element_MFE.sorted.bed
- Supplemental_Files/Low MFE regions annotations/lnc_RNA_MFE.sorted.bed
- Supplemental_Files/Low MFE regions annotations/LTR_retrotransposon_MFE.sorted.bed
- Supplemental_Files/Low MFE regions annotations/miRNA_MFE.sorted.bed
- Supplemental_Files/Low MFE regions annotations/mRNA_MFE.sorted.bed
- Supplemental_Files/Low MFE regions annotations/ncRNA_gene_MFE.sorted.bed
- Supplemental_Files/Low MFE regions annotations/pre_miRNA_MFE.sorted.bed
- Supplemental_Files/Low MFE regions annotations/rRNA_MFE.sorted.bed
- Supplemental_Files/Low MFE regions annotations/SINE_element_MFE.sorted.bed
- Supplemental_Files/Low MFE regions annotations/snoRNA_MFE.sorted.bed
- Supplemental_Files/Low MFE regions annotations/snRNA_MFE.sorted.bed
- Supplemental_Files/Low MFE regions annotations/solo_LTR_MFE.sorted.bed
- Supplemental_Files/Low MFE regions annotations/SRP_RNA_MFE.sorted.bed
- Supplemental_Files/Low MFE regions annotations/terminal_inverted_repeat_element_MFE.sorted.bed
- __MACOSX/
- __MACOSX/Supplemental_Files/
- __MACOSX/Supplemental_Files/._Low MFE regions annotations
- __MACOSX/Supplemental_Files/._MFE_siRNA_statistics_101022.txt
- __MACOSX/Supplemental_Files/Low MFE regions annotations/
- __MACOSX/Supplemental_Files/Low MFE regions annotations/._gene_MFE.sorted.bed
- __MACOSX/Supplemental_Files/Low MFE regions annotations/._helitron_MFE.sorted.bed
- __MACOSX/Supplemental_Files/Low MFE regions annotations/._LINE_element_MFE.sorted.bed
- __MACOSX/Supplemental_Files/Low MFE regions annotations/._lnc_RNA_MFE.sorted.bed
- __MACOSX/Supplemental_Files/Low MFE regions annotations/._LTR_retrotransposon_MFE.sorted.bed
- __MACOSX/Supplemental_Files/Low MFE regions annotations/._miRNA_MFE.sorted.bed
- __MACOSX/Supplemental_Files/Low MFE regions annotations/._mRNA_MFE.sorted.bed
- __MACOSX/Supplemental_Files/Low MFE regions annotations/._ncRNA_gene_MFE.sorted.bed
- __MACOSX/Supplemental_Files/Low MFE regions annotations/._pre_miRNA_MFE.sorted.bed
- __MACOSX/Supplemental_Files/Low MFE regions annotations/._rRNA_MFE.sorted.bed
- __MACOSX/Supplemental_Files/Low MFE regions annotations/._SINE_element_MFE.sorted.bed
- __MACOSX/Supplemental_Files/Low MFE regions annotations/._snoRNA_MFE.sorted.bed
- __MACOSX/Supplemental_Files/Low MFE regions annotations/._snRNA_MFE.sorted.bed
- __MACOSX/Supplemental_Files/Low MFE regions annotations/._solo_LTR_MFE.sorted.bed
- __MACOSX/Supplemental_Files/Low MFE regions annotations/._SRP_RNA_MFE.sorted.bed
