# Supplementary material for: miRNA-like secondary structures in maize (Zea mays) genes and transposable elements correlate with small RNAs, methylation, and expression
Source: Genome Res. 2023 Nov;33(11):1932–46. doi: 10.1101/gr.277459.122 (PMC10760457; doi:10.1101/gr.277459.122)
Supplement: Supplement 3 [file Supplemental_Files.zip › Supplemental_Files/Low MFE regions annotations/gene_MFE.sorted.bed]

1	48826	49067	gene::1:44288-49837
1	53704	53925	gene::1:50876-55716
1	198734	199012	gene::1:196941-199159
1	199846	203048	gene::1:199344-205715
1	215020	215194	gene::1:209978-215403
1	219284	219526	gene::1:217903-219526
1	238149	238514	gene::1:225861-243688
1	331650	332171	gene::1:328328-332172
1	336418	337092	gene::1:336176-337092
1	337788	338039	gene::1:337771-338047
1	560169	560723	gene::1:559524-560974
1	567494	567918	gene::1:560955-568038
1	689056	689384	gene::1:689055-689704
1	699448	699817	gene::1:689482-716826
1	1022903	1023335	gene::1:1012254-1023640
1	1027430	1027833	gene::1:1027057-1030126
1	1035439	1036394	gene::1:1031785-1036456
1	1035439	1036394	gene::1:1034776-1037365
1	1072675	1073131	gene::1:1067812-1073269
1	1202887	1203514	gene::1:1198057-1206947
1	1213543	1213779	gene::1:1213076-1216127
1	1235921	1236189	gene::1:1226062-1236227
1	1235921	1236189	gene::1:1231544-1236335
1	1513635	1513883	gene::1:1492438-1533158
1	1547137	1547360	gene::1:1547136-1548341
1	1580576	1580781	gene::1:1580260-1580781
1	1610677	1611287	gene::1:1610482-1611686
1	1715993	1716372	gene::1:1715992-1716949
1	1818212	1818676	gene::1:1816513-1818676
1	1834267	1835279	gene::1:1834231-1835383
1	1835497	1836895	gene::1:1835494-1836895
1	1921682	1921839	gene::1:1921678-1936497
1	1935858	1936461	gene::1:1921678-1936497
1	1938934	1939271	gene::1:1938724-1939294
1	1942161	1942595	gene::1:1942160-1942595
1	2020203	2021379	gene::1:2019933-2021379
1	2033177	2033771	gene::1:2026824-2034154
1	2104853	2105266	gene::1:2104760-2106624
1	2113076	2113264	gene::1:2109188-2113478
1	2155498	2156387	gene::1:2154231-2156387
1	2157720	2157832	gene::1:2157229-2170332
1	2170150	2170271	gene::1:2157229-2170332
1	2240814	2241122	gene::1:2233953-2241438
1	2289095	2289401	gene::1:2284851-2289401
1	2293570	2293789	gene::1:2292602-2293985
1	2298119	2298556	gene::1:2298092-2302943
1	2386899	2387884	gene::1:2386119-2388018
1	2523382	2523534	gene::1:2523139-2531089
1	2564510	2565147	gene::1:2562282-2565147
1	2631541	2631809	gene::1:2629288-2635834
1	2652775	2653089	gene::1:2650835-2653089
1	2747578	2747770	gene::1:2746423-2749031
1	2774934	2775097	gene::1:2774053-2780630
1	2781276	2782325	gene::1:2781141-2782403
1	2809785	2810160	gene::1:2809750-2811917
1	2812648	2813178	gene::1:2812495-2813750
1	2826186	2826375	gene::1:2818954-2826611
1	2827415	2827552	gene::1:2827034-2829836
1	2872587	2873114	gene::1:2869706-2878262
1	2882933	2883155	gene::1:2878534-2889452
1	2888520	2888957	gene::1:2883538-2892612
1	2896235	2896846	gene::1:2894774-2897548
1	2934434	2934697	gene::1:2934268-2934775
1	2965830	2966010	gene::1:2959501-2972168
1	2976256	2976591	gene::1:2974257-2976935
1	2985892	2988207	gene::1:2977013-2997162
1	3032019	3032346	gene::1:3031992-3036913
1	3051627	3051855	gene::1:3051537-3052986
1	3095308	3095570	gene::1:3095307-3095604
1	3117295	3117830	gene::1:3104158-3122867
1	3124648	3125137	gene::1:3124647-3135817
1	3175730	3176425	gene::1:3172312-3176736
1	3224833	3225004	gene::1:3224422-3230647
1	3231157	3231836	gene::1:3231116-3231836
1	3233535	3233812	gene::1:3232395-3233834
1	3284182	3284541	gene::1:3272229-3288228
1	3289535	3291106	gene::1:3289534-3291106
1	3293096	3293241	gene::1:3292883-3294726
1	3294270	3294445	gene::1:3292883-3294726
1	3368376	3368843	gene::1:3368267-3369884
1	3371324	3371698	gene::1:3371323-3374866
1	3377702	3378405	gene::1:3377701-3378405
1	3379660	3380071	gene::1:3379340-3380308
1	3384762	3384997	gene::1:3380643-3385523
1	3441955	3442617	gene::1:3441885-3443394
1	3445467	3445775	gene::1:3443597-3446350
1	3450401	3452037	gene::1:3448499-3452123
1	3483152	3483798	gene::1:3482847-3487232
1	3489406	3489799	gene::1:3489405-3491807
1	3495934	3496299	gene::1:3495120-3497148
1	3496328	3496641	gene::1:3495120-3497148
1	3544850	3545126	gene::1:3544520-3549369
1	3574173	3574601	gene::1:3573478-3575207
1	3655508	3657751	gene::1:3651032-3661251
1	3743797	3744226	gene::1:3741738-3744408
1	3772416	3772694	gene::1:3772167-3775082
1	3772757	3772903	gene::1:3772167-3775082
1	3777336	3777494	gene::1:3775216-3778050
1	3799515	3801000	gene::1:3799514-3801185
1	3807090	3807501	gene::1:3805136-3807525
1	3809682	3809985	gene::1:3807342-3810146
1	3811533	3812285	gene::1:3811532-3812285
1	3842248	3842416	gene::1:3842247-3847295
1	3843645	3843873	gene::1:3842247-3847295
1	3846626	3847295	gene::1:3842247-3847295
1	3849606	3850307	gene::1:3849539-3854486
1	3913010	3913226	gene::1:3912855-3917063
1	3915271	3915383	gene::1:3912855-3917063
1	3960497	3960773	gene::1:3960299-3964921
1	3967957	3968289	gene::1:3966723-3968357
1	3971512	3972019	gene::1:3971511-3972133
1	3987303	3987696	gene::1:3974142-3987696
1	3987303	3987702	gene::1:3985725-3987731
1	3994922	3995164	gene::1:3988429-3996967
1	4110483	4110804	gene::1:4110010-4114671
1	4115013	4115213	gene::1:4115012-4117719
1	4120452	4120755	gene::1:4118696-4120755
1	4125352	4126273	gene::1:4121779-4126391
1	4133373	4135619	gene::1:4133372-4135619
1	4143297	4143474	gene::1:4143057-4147651
1	4149836	4149989	gene::1:4149731-4149992
1	4219227	4219702	gene::1:4216771-4220361
1	4268845	4271267	gene::1:4220851-4296236
1	4318034	4318834	gene::1:4317977-4319270
1	4340168	4340721	gene::1:4340134-4340790
1	4350029	4350283	gene::1:4341040-4351530
1	4402407	4402759	gene::1:4402311-4404440
1	4417866	4418240	gene::1:4417829-4421059
1	4421950	4422173	gene::1:4417537-4425832
1	4495273	4495610	gene::1:4494974-4499451
1	4532682	4532974	gene::1:4532387-4535448
1	4535154	4535325	gene::1:4532387-4535448
1	4536920	4537257	gene::1:4536700-4538190
1	4587686	4588176	gene::1:4586018-4588240
1	4604071	4604331	gene::1:4604070-4604541
1	4661492	4662110	gene::1:4661491-4662475
1	4720721	4721296	gene::1:4718945-4722343
1	4733365	4733560	gene::1:4724455-4736832
1	4832951	4833244	gene::1:4832873-4838381
1	4841970	4842507	gene::1:4840099-4842684
1	4847044	4847260	gene::1:4846994-4847327
1	4891943	4892358	gene::1:4891940-4894990
1	4892464	4892951	gene::1:4891940-4894990
1	4902781	4903371	gene::1:4900833-4903371
1	4908948	4909442	gene::1:4907156-4909468
1	4913909	4914251	gene::1:4909651-4914685
1	4984276	4984590	gene::1:4979130-4994850
1	5095496	5095666	gene::1:5095290-5098140
1	5095705	5095944	gene::1:5095290-5098140
1	5097728	5097844	gene::1:5095290-5098140
1	5103048	5103492	gene::1:5102088-5104469
1	5106836	5107119	gene::1:5106817-5108654
1	5111266	5111553	gene::1:5111246-5116316
1	5111735	5111859	gene::1:5111246-5116316
1	5123688	5124080	gene::1:5123181-5127784
1	5159474	5159770	gene::1:5159302-5161741
1	5161526	5161691	gene::1:5159302-5161741
1	5207352	5208421	gene::1:5202747-5208577
1	5329363	5330875	gene::1:5328310-5330875
1	5332339	5332714	gene::1:5332338-5332716
1	5412626	5412776	gene::1:5412143-5413568
1	5422923	5423665	gene::1:5422919-5423669
1	5433557	5433942	gene::1:5431258-5434466
1	5435398	5435871	gene::1:5434307-5435871
1	5464932	5465675	gene::1:5463951-5466250
1	5476578	5476970	gene::1:5469650-5477988
1	5485096	5485344	gene::1:5481137-5487574
1	5491927	5492331	gene::1:5491480-5495299
1	5500392	5500552	gene::1:5496539-5500644
1	5518494	5519220	gene::1:5518493-5523341
1	5525424	5525973	gene::1:5525423-5526840
1	5534365	5535130	gene::1:5528957-5535135
1	5540131	5540430	gene::1:5537111-5540505
1	5589770	5590513	gene::1:5589769-5590513
1	5603566	5603801	gene::1:5603126-5604467
1	5614574	5614949	gene::1:5610414-5614949
1	5662393	5663043	gene::1:5661736-5663089
1	5698898	5699153	gene::1:5698897-5699272
1	5703842	5704016	gene::1:5701679-5704055
1	5709603	5710121	gene::1:5706024-5712786
1	5799244	5799767	gene::1:5799243-5810862
1	5816871	5817970	gene::1:5816870-5819671
1	5824571	5825029	gene::1:5819751-5825029
1	5884566	5884908	gene::1:5883717-5886868
1	5887517	5887720	gene::1:5886935-5888408
1	5902310	5902725	gene::1:5893818-5906194
1	5908533	5908962	gene::1:5908532-5913510
1	5943777	5943910	gene::1:5943754-5947624
1	5946442	5946560	gene::1:5943754-5947624
1	5946574	5946689	gene::1:5943754-5947624
1	5947056	5947169	gene::1:5943754-5947624
1	6020817	6021154	gene::1:6020778-6023318
1	6032441	6032702	gene::1:6027851-6032982
1	6035040	6035255	gene::1:6034723-6035902
1	6141533	6143543	gene::1:6068282-6161610
1	6141533	6143543	gene::1:6125777-6145963
1	6160370	6160545	gene::1:6154220-6161610
1	6207172	6207282	gene::1:6207106-6208223
1	6238101	6238634	gene::1:6237665-6238642
1	6241799	6242454	gene::1:6239822-6246616
1	6251059	6251356	gene::1:6246861-6251356
1	6270513	6270915	gene::1:6270310-6275109
1	6276906	6277349	gene::1:6274094-6277349
1	6293847	6294413	gene::1:6293846-6294413
1	6300682	6300916	gene::1:6296234-6300940
1	6307711	6307869	gene::1:6307710-6310327
1	6310419	6310937	gene::1:6310321-6313633
1	6328276	6328780	gene::1:6319204-6328780
1	6408811	6409508	gene::1:6407152-6409815
1	6420465	6420797	gene::1:6419425-6422501
1	6429842	6430891	gene::1:6427091-6431383
1	6525823	6526625	gene::1:6524380-6529577
1	6542791	6543117	gene::1:6542790-6543117
1	6551336	6551703	gene::1:6551335-6554451
1	6562302	6563015	gene::1:6561982-6563016
1	6568727	6568979	gene::1:6567894-6569220
1	6607075	6607258	gene::1:6607015-6608379
1	6771932	6772869	gene::1:6771570-6773307
1	6797971	6798402	gene::1:6797798-6798604
1	6825887	6826305	gene::1:6825833-6829116
1	6839751	6840118	gene::1:6829808-6840626
1	6909018	6910172	gene::1:6907595-6912220
1	6918200	6918318	gene::1:6915077-6918536
1	6918380	6918495	gene::1:6915077-6918536
1	7028593	7028873	gene::1:7028337-7034080
1	7064454	7064882	gene::1:7064042-7068106
1	7073708	7074400	gene::1:7072425-7074524
1	7078235	7079077	gene::1:7075160-7079887
1	7145216	7146112	gene::1:7144391-7146668
1	7149052	7149219	gene::1:7148371-7152568
1	7151850	7152006	gene::1:7148371-7152568
1	7152453	7152568	gene::1:7148371-7152568
1	7180033	7180204	gene::1:7177669-7183179
1	7245474	7246596	gene::1:7238507-7259024
1	7295403	7295947	gene::1:7292687-7296937
1	7298249	7298450	gene::1:7297899-7300800
1	7311778	7312540	gene::1:7311453-7312602
1	7341001	7341368	gene::1:7339914-7346200
1	7357349	7357813	gene::1:7356308-7358599
1	7387871	7388947	gene::1:7387870-7388947
1	7395581	7395815	gene::1:7394983-7399582
1	7401558	7401919	gene::1:7401557-7403097
1	7405638	7405986	gene::1:7404964-7406223
1	7458579	7458782	gene::1:7457234-7459538
1	7487284	7487544	gene::1:7486176-7489708
1	7491578	7491920	gene::1:7490366-7492305
1	7563683	7563874	gene::1:7558684-7564087
1	7566978	7567651	gene::1:7564458-7567651
1	7566978	7568526	gene::1:7566775-7568986
1	7598279	7599655	gene::1:7598104-7602501
1	7697887	7698386	gene::1:7686284-7701265
1	7714449	7715131	gene::1:7714225-7716606
1	7715873	7716562	gene::1:7714225-7716606
1	7766175	7766315	gene::1:7765120-7766521
1	7844570	7845034	gene::1:7844325-7845737
1	7878761	7879296	gene::1:7878333-7879915
1	7882495	7882664	gene::1:7882158-7883359
1	7886509	7886784	gene::1:7885524-7886863
1	7990456	7990976	gene::1:7978896-7991204
1	7997604	7997745	gene::1:7996631-7997815
1	8018914	8019575	gene::1:8017652-8019823
1	8046322	8047406	gene::1:8046301-8047417
1	8053533	8054328	gene::1:8053529-8055161
1	8055744	8056147	gene::1:8055743-8056160
1	8064959	8065119	gene::1:8058917-8065189
1	8114840	8115307	gene::1:8114839-8115307
1	8117677	8118271	gene::1:8115890-8118284
1	8122069	8122706	gene::1:8119827-8122747
1	8129533	8129939	gene::1:8129041-8130156
1	8163652	8163990	gene::1:8152457-8164250
1	8163999	8164250	gene::1:8152457-8164250
1	8221864	8222264	gene::1:8221826-8223297
1	8229428	8229538	gene::1:8229143-8232742
1	8235123	8235318	gene::1:8234877-8235877
1	8238034	8238585	gene::1:8237986-8238802
1	8246625	8247566	gene::1:8246624-8247566
1	8281356	8281699	gene::1:8280557-8285255
1	8290012	8290355	gene::1:8286847-8291232
1	8304400	8304656	gene::1:8302346-8308349
1	8312084	8312491	gene::1:8308823-8312491
1	8334756	8335030	gene::1:8333073-8336362
1	8349221	8349392	gene::1:8339276-8357146
1	8372165	8372758	gene::1:8372149-8373610
1	8375894	8376328	gene::1:8373816-8376354
1	8416095	8416251	gene::1:8414356-8418081
1	8486087	8486571	gene::1:8485865-8489268
1	8497419	8498315	gene::1:8496659-8498315
1	8552909	8553256	gene::1:8552387-8557230
1	8573067	8573705	gene::1:8572244-8574091
1	8574181	8575197	gene::1:8573954-8577898
1	8590408	8590942	gene::1:8589932-8592006
1	8596729	8597311	gene::1:8596505-8599611
1	8662098	8662249	gene::1:8661845-8665065
1	8668469	8668882	gene::1:8666870-8671854
1	8676305	8676785	gene::1:8675904-8676846
1	8679175	8679347	gene::1:8677634-8679500
1	8701573	8702836	gene::1:8701299-8702856
1	8774590	8774972	gene::1:8774247-8775855
1	8820178	8820292	gene::1:8820125-8820398
1	8853755	8854228	gene::1:8853745-8854381
1	8917587	8917727	gene::1:8916340-8917933
1	8920996	8921767	gene::1:8919683-8921767
1	8981410	8981567	gene::1:8979875-8981567
1	8982262	8982635	gene::1:8981881-8983387
1	9013148	9013386	gene::1:9008950-9013386
1	9015403	9015788	gene::1:9015344-9016646
1	9101896	9102471	gene::1:9101743-9102472
1	9108437	9108878	gene::1:9108125-9111252
1	9112990	9113300	gene::1:9112946-9115668
1	9121485	9122634	gene::1:9119706-9122688
1	9156666	9157005	gene::1:9155899-9158857
1	9160845	9163105	gene::1:9160552-9163106
1	9232494	9232704	gene::1:9228762-9233305
1	9256715	9257157	gene::1:9256392-9258054
1	9257418	9257646	gene::1:9256392-9258054
1	9343729	9343905	gene::1:9341529-9344789
1	9353128	9353482	gene::1:9346097-9353496
1	9406555	9406758	gene::1:9404917-9411381
1	9451173	9453155	gene::1:9451165-9453547
1	9491370	9491813	gene::1:9487999-9492140
1	9497992	9498163	gene::1:9497950-9498772
1	9569548	9570314	gene::1:9547624-9612900
1	9570436	9571679	gene::1:9547624-9612900
1	9637301	9638088	gene::1:9637253-9638102
1	9643930	9644167	gene::1:9638240-9644168
1	9731001	9732407	gene::1:9730994-9732407
1	9746652	9747968	gene::1:9746406-9748213
1	9775794	9777246	gene::1:9775793-9777248
1	9781367	9782873	gene::1:9781366-9782878
1	9882112	9883845	gene::1:9880363-9883905
1	9994821	9995317	gene::1:9986509-9996961
1	10029224	10030507	gene::1:10028216-10030507
1	10064444	10064809	gene::1:10061601-10064837
1	10105621	10106204	gene::1:10105589-10109563
1	10118375	10118710	gene::1:10117508-10118710
1	10150944	10151770	gene::1:10150835-10152891
1	10258195	10258396	gene::1:10257666-10258752
1	10262115	10262406	gene::1:10261505-10265855
1	10320867	10321201	gene::1:10318848-10322079
1	10330828	10331178	gene::1:10330336-10331277
1	10355421	10356753	gene::1:10349112-10358254
1	10507586	10509021	gene::1:10492322-10572503
1	10547661	10549400	gene::1:10492322-10572503
1	10622339	10622700	gene::1:10614578-10622700
1	10684039	10684207	gene::1:10681228-10686519
1	10687153	10687270	gene::1:10687115-10690173
1	10688713	10688876	gene::1:10687115-10690173
1	10752334	10753319	gene::1:10752126-10754142
1	10756943	10757364	gene::1:10755658-10757365
1	10854387	10854729	gene::1:10854295-10857324
1	10877972	10878329	gene::1:10875910-10878329
1	10987443	10987835	gene::1:10986932-10988125
1	10993251	10993684	gene::1:10992937-10994177
1	10993700	10994174	gene::1:10992937-10994177
1	11015700	11015865	gene::1:11011197-11015865
1	11065562	11065705	gene::1:11065459-11065705
1	11066757	11066915	gene::1:11066055-11069126
1	11067024	11067165	gene::1:11066055-11069126
1	11067367	11067499	gene::1:11066055-11069126
1	11068377	11068530	gene::1:11066055-11069126
1	11068719	11068854	gene::1:11066055-11069126
1	11126915	11127438	gene::1:11126730-11130713
1	11128405	11128547	gene::1:11126730-11130713
1	11129218	11129358	gene::1:11126730-11130713
1	11129539	11129740	gene::1:11126730-11130713
1	11137402	11138338	gene::1:11137396-11138338
1	11144189	11145097	gene::1:11144188-11145097
1	11155767	11156150	gene::1:11155766-11156159
1	11155935	11156150	gene::1:11155934-11156159
1	11158409	11158573	gene::1:11158114-11165247
1	11162759	11162963	gene::1:11158114-11165247
1	11162966	11163093	gene::1:11158114-11165247
1	11169009	11169165	gene::1:11168983-11169217
1	11216968	11217965	gene::1:11207687-11225217
1	11299633	11299956	gene::1:11299490-11303586
1	11304586	11304789	gene::1:11304566-11304881
1	11307690	11307801	gene::1:11305952-11309729
1	11358826	11359258	gene::1:11358825-11365515
1	11409737	11410820	gene::1:11409286-11410861
1	11435868	11436108	gene::1:11432183-11438681
1	11493437	11493760	gene::1:11493215-11495046
1	11554662	11554837	gene::1:11553986-11554837
1	11584466	11584739	gene::1:11584061-11590167
1	11595432	11595619	gene::1:11591118-11595660
1	11665286	11665759	gene::1:11664782-11666908
1	11676126	11676395	gene::1:11671170-11678446
1	11716290	11716761	gene::1:11715888-11717774
1	11717013	11717487	gene::1:11715888-11717774
1	11724212	11725096	gene::1:11719839-11725110
1	11885134	11885381	gene::1:11881251-11887552
1	11973690	11973994	gene::1:11952379-11984542
1	12042715	12043582	gene::1:12042588-12043629
1	12074046	12074456	gene::1:12073316-12074572
1	12103775	12103903	gene::1:12103774-12105421
1	12104409	12104626	gene::1:12103774-12105421
1	12139063	12139615	gene::1:12139062-12139619
1	12141239	12141548	gene::1:12140947-12146615
1	12171372	12171965	gene::1:12170862-12175121
1	12181911	12182438	gene::1:12176197-12182441
1	12293885	12294227	gene::1:12288609-12296582
1	12330554	12331149	gene::1:12330533-12331811
1	12335857	12336165	gene::1:12335762-12340666
1	12336198	12336455	gene::1:12335762-12340666
1	12341221	12341602	gene::1:12340667-12342288
1	12355100	12355421	gene::1:12354761-12359640
1	12359012	12359435	gene::1:12354761-12359640
1	12365803	12366071	gene::1:12365000-12366093
1	12365803	12366300	gene::1:12364470-12371991
1	12377780	12377950	gene::1:12374887-12378539
1	12386441	12386607	gene::1:12386435-12387395
1	12396473	12396750	gene::1:12393670-12398258
1	12400468	12401019	gene::1:12400467-12401019
1	12443127	12443908	gene::1:12442620-12443983
1	12444329	12444616	gene::1:12444328-12446126
1	12449004	12449458	gene::1:12448969-12449458
1	12502810	12503381	gene::1:12502775-12510591
1	12511161	12511446	gene::1:12510998-12511508
1	12528993	12529247	gene::1:12528992-12531966
1	12532781	12533038	gene::1:12532780-12533074
1	12535251	12535414	gene::1:12535190-12535893
1	12535457	12535606	gene::1:12535190-12535893
1	12538856	12539136	gene::1:12538561-12543035
1	12551556	12552076	gene::1:12546658-12552109
1	12624169	12624828	gene::1:12621184-12624879
1	12631935	12632334	gene::1:12628888-12640144
1	12659566	12659962	gene::1:12658924-12661298
1	12660549	12660842	gene::1:12658924-12661298
1	12676369	12676506	gene::1:12675735-12681850
1	12680926	12681089	gene::1:12675735-12681850
1	12709717	12709844	gene::1:12708982-12713231
1	12715288	12716123	gene::1:12714064-12716389
1	12848106	12848859	gene::1:12848105-12850651
1	13023910	13024190	gene::1:13023612-13024482
1	13052532	13053665	gene::1:13052385-13053952
1	13139219	13140004	gene::1:13137071-13140293
1	13167019	13167466	gene::1:13166916-13176199
1	13177328	13177766	gene::1:13177254-13183634
1	13250768	13250963	gene::1:13250765-13250972
1	13253893	13254212	gene::1:13253408-13258417
1	13254966	13255271	gene::1:13253408-13258417
1	13256549	13256849	gene::1:13253408-13258417
1	13461684	13461864	gene::1:13461683-13461890
1	13480418	13480586	gene::1:13475152-13483253
1	13528659	13528946	gene::1:13528221-13533144
1	13576388	13576564	gene::1:13576387-13580832
1	13595217	13595398	gene::1:13592624-13600205
1	13619804	13620061	gene::1:13619803-13620061
1	13673754	13673867	gene::1:13666923-13673869
1	13675280	13675507	gene::1:13675279-13675507
1	13692457	13692684	gene::1:13692456-13692684
1	13728096	13728271	gene::1:13728095-13728326
1	13759046	13759328	gene::1:13758930-13762071
1	13809667	13809902	gene::1:13809655-13811605
1	13815412	13815627	gene::1:13815366-13827552
1	13865445	13865991	gene::1:13863299-13867102
1	13905627	13905857	gene::1:13905217-13911405
1	13965430	13965626	gene::1:13965283-13968673
1	13966007	13966204	gene::1:13965283-13968673
1	14024018	14024650	gene::1:14012689-14030730
1	14081198	14081400	gene::1:14081195-14083562
1	14208606	14209047	gene::1:14207662-14212490
1	14247960	14248831	gene::1:14247873-14250263
1	14311887	14312185	gene::1:14311485-14318456
1	14320321	14320535	gene::1:14319417-14320918
1	14330708	14331030	gene::1:14329826-14333803
1	14361872	14362277	gene::1:14361468-14365136
1	14585662	14586183	gene::1:14585539-14587374
1	14611509	14611782	gene::1:14606178-14611811
1	14612248	14612496	gene::1:14612106-14616020
1	14651627	14651752	gene::1:14651571-14651835
1	14653064	14653256	gene::1:14652539-14653598
1	14656012	14656289	gene::1:14655396-14656475
1	14665697	14665900	gene::1:14665692-14671725
1	14702765	14703331	gene::1:14702215-14704540
1	14706431	14706969	gene::1:14705334-14706969
1	14754236	14754503	gene::1:14754183-14757028
1	14759639	14759812	gene::1:14759167-14762218
1	14838341	14839021	gene::1:14831570-14846630
1	14890955	14891294	gene::1:14882457-14891319
1	14989920	14990092	gene::1:14989244-14990987
1	15012899	15013638	gene::1:15012547-15013896
1	15014338	15014919	gene::1:15013949-15018699
1	15061727	15062361	gene::1:15060189-15063033
1	15070940	15071412	gene::1:15065544-15072521
1	15125442	15125842	gene::1:15120743-15125845
1	15127276	15127386	gene::1:15126906-15130433
1	15161897	15162250	gene::1:15156917-15162289
1	15177145	15177663	gene::1:15175213-15177892
1	15195116	15195603	gene::1:15193280-15196077
1	15300088	15300979	gene::1:15300087-15301068
1	15301944	15302303	gene::1:15301582-15306925
1	15366535	15366696	gene::1:15365600-15366843
1	15402521	15402767	gene::1:15401477-15402767
1	15440043	15440206	gene::1:15440040-15440280
1	15500520	15500733	gene::1:15500225-15501662
1	15500946	15501628	gene::1:15500225-15501662
1	15532078	15532211	gene::1:15530276-15532211
1	15582766	15583084	gene::1:15582762-15585986
1	15672370	15672766	gene::1:15669004-15673015
1	15685413	15686402	gene::1:15685018-15686716
1	15692722	15693088	gene::1:15692719-15693088
1	15753643	15753987	gene::1:15753639-15753987
1	15758058	15758255	gene::1:15757781-15758255
1	15966478	15966805	gene::1:15961982-15975352
1	16005938	16006879	gene::1:16005937-16006903
1	16009906	16010258	gene::1:16007196-16010258
1	16015346	16015510	gene::1:16011196-16017413
1	16018915	16019115	gene::1:16018914-16019115
1	16041731	16041880	gene::1:16038733-16042002
1	16140364	16141359	gene::1:16140363-16141359
1	16232484	16232666	gene::1:16227532-16235054
1	16284219	16285168	gene::1:16284217-16285168
1	16358648	16359315	gene::1:16356237-16360518
1	16415502	16415818	gene::1:16414022-16415818
1	16440144	16443967	gene::1:16436907-16447108
1	16562371	16562613	gene::1:16562281-16562617
1	16629831	16630151	gene::1:16629250-16630156
1	16706618	16707013	gene::1:16706387-16707032
1	16714048	16714638	gene::1:16707200-16714717
1	16721561	16721768	gene::1:16721225-16722692
1	16730362	16730606	gene::1:16722713-16730676
1	16745971	16746789	gene::1:16744339-16746866
1	16748977	16749584	gene::1:16748759-16752406
1	16810277	16810859	gene::1:16810189-16810882
1	16847643	16848388	gene::1:16843023-16848595
1	16954308	16954971	gene::1:16948607-16955122
1	16961016	16961395	gene::1:16961015-16961405
1	16974748	16975036	gene::1:16968885-16977186
1	16979735	16979892	gene::1:16977161-16980228
1	16979984	16980228	gene::1:16977161-16980228
1	17000824	17000959	gene::1:16999912-17001529
1	17063173	17063315	gene::1:17059578-17063351
1	17141137	17141631	gene::1:17141136-17141631
1	17147258	17147844	gene::1:17147072-17148511
1	17156322	17156867	gene::1:17156321-17156867
1	17160619	17160748	gene::1:17160523-17161113
1	17163385	17163873	gene::1:17163384-17164632
1	17188929	17189861	gene::1:17186475-17190166
1	17314485	17314787	gene::1:17314484-17317861
1	17362346	17362910	gene::1:17362174-17365193
1	17368607	17368896	gene::1:17368176-17370245
1	17374193	17374305	gene::1:17372489-17374402
1	17408951	17409085	gene::1:17406704-17409156
1	17547224	17547467	gene::1:17533780-17553169
1	17547551	17547905	gene::1:17533780-17553169
1	17609667	17609804	gene::1:17609593-17615130
1	17616799	17617002	gene::1:17615561-17626036
1	17621909	17622076	gene::1:17615561-17626036
1	17703852	17704399	gene::1:17697600-17709046
1	17725966	17726104	gene::1:17722775-17726155
1	17776420	17777316	gene::1:17775778-17777344
1	17807394	17808192	gene::1:17807123-17808643
1	17827645	17827756	gene::1:17827590-17829479
1	17827830	17827951	gene::1:17827590-17829479
1	17833203	17833935	gene::1:17833119-17833935
1	17839868	17840788	gene::1:17839867-17840788
1	17921136	17921327	gene::1:17918577-17921737
1	17930084	17930433	gene::1:17929503-17930569
1	17943984	17944164	gene::1:17943762-17944164
1	17954809	17955230	gene::1:17945835-17961550
1	17954809	17955230	gene::1:17954327-17956187
1	17974530	17974820	gene::1:17962827-17975699
1	17984986	17985431	gene::1:17977812-17985594
1	18002427	18003335	gene::1:17999742-18003647
1	18006391	18006700	gene::1:18004873-18006730
1	18019289	18019682	gene::1:18019103-18021737
1	18043058	18043192	gene::1:18039258-18047225
1	18045722	18045901	gene::1:18039258-18047225
1	18050316	18050639	gene::1:18050315-18050693
1	18055103	18055269	gene::1:18054768-18057866
1	18086699	18087406	gene::1:18086163-18087981
1	18132823	18134270	gene::1:18132683-18134270
1	18148121	18148736	gene::1:18147156-18148937
1	18160028	18161324	gene::1:18159859-18161446
1	18185674	18185846	gene::1:18185511-18190288
1	18250393	18251052	gene::1:18249159-18254729
1	18275101	18275591	gene::1:18274521-18280277
1	18281649	18281811	gene::1:18280823-18282397
1	18294212	18294698	gene::1:18293634-18299385
1	18313723	18314738	gene::1:18299863-18321135
1	18325916	18326246	gene::1:18324500-18326246
1	18454327	18454621	gene::1:18451772-18457720
1	18460617	18460929	gene::1:18460170-18462291
1	18512037	18513196	gene::1:18511900-18513196
1	18522260	18522465	gene::1:18514176-18522465
1	18522714	18522879	gene::1:18522678-18525819
1	18525503	18525721	gene::1:18522678-18525819
1	18527621	18527904	gene::1:18526349-18531383
1	18530649	18531383	gene::1:18526349-18531383
1	18613409	18614033	gene::1:18597034-18617718
1	18764682	18764875	gene::1:18761416-18771095
1	18764963	18765171	gene::1:18761416-18771095
1	18909309	18909732	gene::1:18907930-18909955
1	18919129	18919323	gene::1:18914971-18919323
1	18955894	18956171	gene::1:18954239-18956944
1	18956319	18956916	gene::1:18954239-18956944
1	19023075	19023345	gene::1:19023015-19025659
1	19169795	19170715	gene::1:19169551-19170715
1	19228972	19229597	gene::1:19228971-19229910
1	19284988	19285389	gene::1:19271130-19289779
1	19293383	19293901	gene::1:19293382-19293901
1	19313055	19313329	gene::1:19312946-19319926
1	19323604	19324692	gene::1:19323603-19324692
1	19388757	19389102	gene::1:19388719-19389120
1	19433920	19434322	gene::1:19433158-19435672
1	19437480	19437875	gene::1:19437479-19437875
1	19585669	19586067	gene::1:19584555-19586616
1	19586069	19586263	gene::1:19584555-19586616
1	19595095	19595489	gene::1:19594959-19595493
1	19611792	19612655	gene::1:19603546-19621192
1	19638743	19639548	gene::1:19638268-19639549
1	19662363	19662805	gene::1:19655484-19665448
1	19701200	19701709	gene::1:19699531-19702323
1	19764111	19765095	gene::1:19761913-19767203
1	19887521	19887754	gene::1:19887016-19887754
1	19908715	19909038	gene::1:19906135-19909038
1	19941304	19941600	gene::1:19919246-19942038
1	19945367	19945515	gene::1:19943199-19946803
1	19963034	19963308	gene::1:19962835-19963318
1	19963034	19963449	gene::1:19961082-19963559
1	19967677	19968808	gene::1:19965955-19969415
1	20026378	20026685	gene::1:20022493-20026685
1	20032441	20032918	gene::1:20028788-20032918
1	20111595	20112124	gene::1:20105975-20131237
1	20230138	20230738	gene::1:20219976-20230817
1	20268406	20268552	gene::1:20263676-20268913
1	20291809	20292457	gene::1:20291774-20293058
1	20300376	20300587	gene::1:20300348-20303168
1	20309932	20310652	gene::1:20304478-20310840
1	20351878	20352703	gene::1:20351877-20352705
1	20354036	20354293	gene::1:20354035-20360460
1	20354460	20354673	gene::1:20354035-20360460
1	20411012	20411813	gene::1:20410910-20411813
1	20426153	20426539	gene::1:20422194-20426539
1	20430407	20430619	gene::1:20429323-20431994
1	20533391	20533611	gene::1:20533270-20539413
1	20546549	20546803	gene::1:20540460-20546803
1	20604665	20605080	gene::1:20604486-20614451
1	20740613	20740950	gene::1:20740612-20741926
1	20836098	20836416	gene::1:20833687-20836416
1	20839680	20840120	gene::1:20836618-20851026
1	20910424	20910554	gene::1:20910149-20910587
1	20919124	20919315	gene::1:20917622-20919923
1	20929460	20929675	gene::1:20926193-20930043
1	20929460	20929675	gene::1:20928769-20930641
1	20931141	20931411	gene::1:20930891-20939295
1	21008295	21008514	gene::1:21006758-21008785
1	21009804	21010293	gene::1:21009579-21010372
1	21193541	21193765	gene::1:21187277-21200544
1	21287681	21287815	gene::1:21287189-21292030
1	21296806	21296953	gene::1:21293996-21296983
1	21388224	21388658	gene::1:21388223-21388658
1	21505727	21507815	gene::1:21501809-21527021
1	21547979	21548595	gene::1:21513844-21553331
1	21552576	21553457	gene::1:21551922-21555136
1	21680797	21681183	gene::1:21680696-21686575
1	21691492	21692608	gene::1:21690751-21692638
1	21762679	21762797	gene::1:21761958-21767021
1	21770975	21771208	gene::1:21770614-21773945
1	21776011	21776503	gene::1:21774546-21776554
1	21777815	21778329	gene::1:21777049-21779928
1	21791318	21791432	gene::1:21789224-21794521
1	21791757	21791874	gene::1:21789224-21794521
1	21855335	21856069	gene::1:21842236-21860574
1	21860006	21860232	gene::1:21859905-21860232
1	21883821	21884468	gene::1:21883820-21884689
1	21910256	21911278	gene::1:21903336-21911942
1	21936972	21937466	gene::1:21936311-21937568
1	21941451	21941943	gene::1:21938115-21942087
1	21975917	21976919	gene::1:21975167-21977063
1	21979488	21979611	gene::1:21979235-21982123
1	22004794	22005162	gene::1:21990179-22006881
1	22016645	22016978	gene::1:22016443-22018586
1	22054271	22054509	gene::1:22053544-22070105
1	22095128	22095238	gene::1:22092100-22095372
1	22183582	22183696	gene::1:22183540-22185661
1	22219488	22219604	gene::1:22219132-22221566
1	22273919	22274136	gene::1:22263331-22274326
1	22422902	22423130	gene::1:22422887-22424315
1	22486088	22486262	gene::1:22485342-22489595
1	22599831	22600119	gene::1:22599567-22606524
1	22612170	22613235	gene::1:22608979-22613235
1	22616671	22616951	gene::1:22616305-22617063
1	22636503	22636960	gene::1:22636411-22638075
1	22730502	22731121	gene::1:22729802-22732019
1	22738679	22738878	gene::1:22735265-22740921
1	22842502	22843214	gene::1:22841792-22844037
1	22891348	22891683	gene::1:22880021-22891698
1	22891885	22892057	gene::1:22891759-22894405
1	22893415	22893551	gene::1:22891759-22894405
1	22968002	22968370	gene::1:22960074-22971879
1	23004189	23004611	gene::1:22995809-23004923
1	23017071	23018184	gene::1:23014400-23018862
1	23022539	23022759	gene::1:23019509-23022873
1	23022557	23022759	gene::1:23022556-23026960
1	23032660	23032945	gene::1:23030903-23033285
1	23110493	23112454	gene::1:23110478-23114096
1	23116732	23116894	gene::1:23114396-23116894
1	23121922	23122087	gene::1:23118719-23122921
1	23122664	23122817	gene::1:23118719-23122921
1	23147878	23148126	gene::1:23147727-23150781
1	23247177	23247474	gene::1:23243300-23250772
1	23265352	23265508	gene::1:23265204-23270017
1	23270193	23270451	gene::1:23270110-23270785
1	23271084	23271421	gene::1:23270824-23271421
1	23323766	23323959	gene::1:23321793-23325398
1	23362433	23363049	gene::1:23362247-23363688
1	23366123	23366477	gene::1:23365555-23371277
1	23433085	23434008	gene::1:23432927-23434498
1	23497502	23498049	gene::1:23497184-23499077
1	23561531	23562368	gene::1:23561219-23562368
1	23600662	23600810	gene::1:23600439-23601039
1	23605014	23605237	gene::1:23601340-23609376
1	23626197	23626541	gene::1:23625800-23627370
1	23626631	23626894	gene::1:23625800-23627370
1	23628848	23629120	gene::1:23628623-23634749
1	23631672	23631986	gene::1:23628623-23634749
1	23959965	23960922	gene::1:23959614-23962773
1	23976628	23977294	gene::1:23975833-23981932
1	23992476	23992586	gene::1:23991805-23994379
1	23997278	23997466	gene::1:23996319-23997820
1	24001876	24002197	gene::1:24000829-24011578
1	24012716	24013770	gene::1:24012253-24014074
1	24296622	24298150	gene::1:24296412-24298623
1	24310654	24310889	gene::1:24310499-24314120
1	24329034	24329162	gene::1:24328897-24333096
1	24416953	24417896	gene::1:24416952-24417897
1	24572142	24572678	gene::1:24572141-24572678
1	24590116	24590378	gene::1:24589852-24593712
1	24673206	24673459	gene::1:24673010-24673466
1	24775550	24775992	gene::1:24771607-24778825
1	24948118	24948408	gene::1:24946608-24951403
1	24963549	24964366	gene::1:24963472-24967985
1	25048304	25048632	gene::1:25047705-25050015
1	25094919	25095159	gene::1:25094815-25099163
1	25108125	25108762	gene::1:25107833-25110428
1	25116199	25117414	gene::1:25116198-25117425
1	25156706	25157088	gene::1:25155606-25160138
1	25305945	25306363	gene::1:25305828-25316655
1	25495894	25496025	gene::1:25495852-25498760
1	25501795	25502377	gene::1:25500296-25502377
1	25550107	25550610	gene::1:25545504-25566335
1	25567063	25567263	gene::1:25566759-25575059
1	25570341	25570568	gene::1:25566759-25575059
1	25632850	25633173	gene::1:25632514-25636718
1	25715134	25715457	gene::1:25715084-25717227
1	25720892	25721348	gene::1:25720876-25723883
1	25732127	25732315	gene::1:25725533-25732327
1	25734271	25734465	gene::1:25734021-25737544
1	25740186	25740374	gene::1:25738663-25741208
1	25742304	25742821	gene::1:25742202-25745382
1	25755280	25755717	gene::1:25755279-25759748
1	25755897	25756050	gene::1:25755279-25759748
1	25759394	25759564	gene::1:25755279-25759748
1	25766713	25767012	gene::1:25760319-25767012
1	25773787	25773948	gene::1:25769857-25774094
1	25793447	25794409	gene::1:25791634-25805381
1	25916639	25916886	gene::1:25916569-25919479
1	25925534	25925674	gene::1:25921624-25926361
1	25925750	25926257	gene::1:25921624-25926361
1	25929813	25930400	gene::1:25927769-25930520
1	25931204	25931560	gene::1:25931203-25931560
1	25936009	25936191	gene::1:25933438-25936325
1	25982761	25983280	gene::1:25961221-25988127
1	26008729	26009067	gene::1:26001771-26009085
1	26011880	26012182	gene::1:26010780-26012220
1	26041792	26041939	gene::1:26041524-26045818
1	26131016	26131549	gene::1:26130881-26140505
1	26173877	26174037	gene::1:26173772-26181115
1	26180680	26180854	gene::1:26173772-26181115
1	26186110	26186273	gene::1:26182225-26187030
1	26188978	26189602	gene::1:26188805-26189613
1	26338869	26339353	gene::1:26334263-26346936
1	26428576	26428958	gene::1:26428404-26434744
1	26518027	26518295	gene::1:26517878-26521293
1	26529661	26529790	gene::1:26525209-26529825
1	26608940	26609281	gene::1:26605798-26609755
1	26612293	26612435	gene::1:26610562-26614024
1	26619625	26619736	gene::1:26619549-26619828
1	26772183	26772294	gene::1:26771164-26776231
1	26772650	26772760	gene::1:26771164-26776231
1	26883356	26883528	gene::1:26873845-26883816
1	26897600	26897765	gene::1:26887362-26899704
1	26899465	26899601	gene::1:26887362-26899704
1	26903750	26903873	gene::1:26903675-26908356
1	27042552	27042869	gene::1:27042551-27048152
1	27050654	27051401	gene::1:27049418-27051494
1	27085846	27086702	gene::1:27085758-27086718
1	27256706	27256983	gene::1:27256287-27266967
1	27268274	27269466	gene::1:27268249-27269466
1	27280585	27280759	gene::1:27280054-27286285
1	27280912	27281047	gene::1:27280054-27286285
1	27288080	27288560	gene::1:27284567-27293763
1	27303016	27303309	gene::1:27301798-27306634
1	27307921	27308325	gene::1:27307349-27313346
1	27409584	27410427	gene::1:27407334-27410561
1	27415713	27415836	gene::1:27413616-27420137
1	27419409	27419527	gene::1:27413616-27420137
1	27419554	27419686	gene::1:27413616-27420137
1	27419941	27420062	gene::1:27413616-27420137
1	27420831	27421107	gene::1:27420467-27422652
1	27500932	27501927	gene::1:27500579-27502910
1	27574818	27575258	gene::1:27571848-27577275
1	27595173	27595432	gene::1:27581991-27600885
1	27600127	27600313	gene::1:27581991-27600885
1	27600428	27600630	gene::1:27581991-27600885
1	27695938	27696346	gene::1:27695824-27697683
1	27700910	27701753	gene::1:27700702-27702800
1	27819877	27820683	gene::1:27817412-27821834
1	27830297	27830793	gene::1:27828332-27839904
1	27830297	27830793	gene::1:27828417-27830850
1	27968126	27969046	gene::1:27966866-27969415
1	27990738	27990919	gene::1:27990680-27995535
1	27991061	27991266	gene::1:27990680-27995535
1	28057851	28058269	gene::1:28055809-28058269
1	28057851	28058444	gene::1:28052352-28059866
1	28069295	28069758	gene::1:28066026-28076562
1	28097496	28097829	gene::1:28086257-28102920
1	28103585	28103784	gene::1:28103033-28104556
1	28108539	28108919	gene::1:28108216-28109776
1	28169381	28169565	gene::1:28169232-28171917
1	28171322	28171495	gene::1:28169232-28171917
1	28234592	28234733	gene::1:28226066-28235042
1	28394791	28395141	gene::1:28392800-28405146
1	28484748	28485377	gene::1:28482920-28485437
1	28568812	28569242	gene::1:28568674-28577849
1	28609533	28609929	gene::1:28609278-28614414
1	28615919	28616612	gene::1:28615298-28617125
1	28639252	28639488	gene::1:28638544-28642886
1	28641258	28641949	gene::1:28638544-28642886
1	28715279	28715636	gene::1:28714875-28733871
1	28740245	28741140	gene::1:28733919-28741221
1	28789901	28790306	gene::1:28789869-28800586
1	28802882	28803920	gene::1:28802881-28804087
1	28828624	28829211	gene::1:28825529-28829211
1	28836622	28836758	gene::1:28835339-28836758
1	28858526	28858646	gene::1:28857644-28858802
1	28960545	28961321	gene::1:28959782-28961321
1	28996788	28997024	gene::1:28996698-29002980
1	29050934	29051812	gene::1:29046581-29052596
1	29126202	29126836	gene::1:29125755-29127204
1	29163586	29164281	gene::1:29163499-29167598
1	29175159	29175340	gene::1:29171323-29180599
1	29180244	29180377	gene::1:29171323-29180599
1	29235191	29235755	gene::1:29234776-29236687
1	29239911	29240585	gene::1:29239109-29240679
1	29241067	29241735	gene::1:29240996-29241737
1	29408412	29408544	gene::1:29407034-29412655
1	29450944	29452267	gene::1:29450943-29452323
1	29497574	29497775	gene::1:29497241-29504081
1	29498320	29498491	gene::1:29497241-29504081
1	29498575	29498728	gene::1:29497241-29504081
1	29509193	29509624	gene::1:29508942-29510385
1	29611800	29612103	gene::1:29611602-29617384
1	29676167	29676357	gene::1:29671336-29676427
1	29771489	29772155	gene::1:29770418-29781683
1	29786948	29787512	gene::1:29785410-29788053
1	29831524	29832119	gene::1:29830011-29832203
1	29960334	29960578	gene::1:29957660-29960895
1	29985966	29986110	gene::1:29985960-29988114
1	30017152	30017333	gene::1:30017029-30019564
1	30090857	30092188	gene::1:30090856-30092572
1	30247073	30247359	gene::1:30246572-30253035
1	30248827	30249039	gene::1:30246572-30253035
1	30342699	30342891	gene::1:30342335-30344337
1	30343534	30343664	gene::1:30342335-30344337
1	30349369	30349578	gene::1:30348797-30349622
1	30518318	30519467	gene::1:30517818-30521296
1	30559334	30560035	gene::1:30559315-30563559
1	30562263	30562781	gene::1:30559315-30563559
1	30656327	30657799	gene::1:30655197-30657801
1	30798847	30799855	gene::1:30793736-30799897
1	30944144	30944332	gene::1:30943961-30944348
1	30959760	30959889	gene::1:30959746-30960283
1	30971249	30971360	gene::1:30969604-30971412
1	31049131	31049783	gene::1:31041488-31049951
1	31050754	31051212	gene::1:31049529-31051714
1	31058267	31058646	gene::1:31051821-31060753
1	31062532	31062832	gene::1:31062102-31062841
1	31097642	31097943	gene::1:31097277-31101111
1	31109364	31110804	gene::1:31103530-31114482
1	31191101	31191512	gene::1:31190848-31194494
1	31213774	31214226	gene::1:31208607-31218917
1	31306732	31307227	gene::1:31306394-31307591
1	31327643	31328129	gene::1:31323287-31328862
1	31343447	31343875	gene::1:31343114-31344669
1	31355876	31356146	gene::1:31351457-31356305
1	31513628	31514269	gene::1:31513627-31515158
1	31549236	31550010	gene::1:31548998-31551114
1	31556114	31556630	gene::1:31555840-31557666
1	31658898	31659313	gene::1:31656064-31659891
1	31685720	31685899	gene::1:31683716-31688115
1	31748766	31748887	gene::1:31745663-31750226
1	31749779	31749897	gene::1:31745663-31750226
1	31800698	31801577	gene::1:31794589-31806747
1	31810631	31811129	gene::1:31810607-31811129
1	31845605	31846019	gene::1:31845398-31846019
1	31901271	31902020	gene::1:31888101-31908777
1	32043911	32044249	gene::1:32043752-32048554
1	32052252	32052417	gene::1:32049646-32052463
1	32069317	32069617	gene::1:32068551-32072460
1	32137957	32138216	gene::1:32137770-32138313
1	32146108	32146239	gene::1:32145179-32150879
1	32249645	32249824	gene::1:32245892-32249856
1	32272985	32273412	gene::1:32270364-32274160
1	32294640	32294768	gene::1:32294524-32297240
1	32324901	32325293	gene::1:32324767-32327736
1	32325724	32325881	gene::1:32324767-32327736
1	32354850	32355127	gene::1:32354776-32360308
1	32359597	32359732	gene::1:32354776-32360308
1	32364444	32364998	gene::1:32363712-32367026
1	32428519	32429175	gene::1:32428518-32429178
1	32438689	32438899	gene::1:32433750-32442505
1	32478030	32478154	gene::1:32472095-32478283
1	32503042	32503776	gene::1:32502432-32503776
1	32605421	32605582	gene::1:32602768-32606650
1	32606265	32606405	gene::1:32602768-32606650
1	32606789	32607015	gene::1:32606647-32607667
1	32646830	32647001	gene::1:32646826-32647222
1	32686430	32687038	gene::1:32678384-32692019
1	32781785	32781946	gene::1:32771810-32783919
1	32806902	32807011	gene::1:32801910-32809405
1	32808765	32808896	gene::1:32801910-32809405
1	32816771	32817089	gene::1:32816667-32820422
1	32860767	32861339	gene::1:32857621-32861798
1	32949702	32949971	gene::1:32948301-32950299
1	33035884	33036654	gene::1:33035883-33036654
1	33088059	33088261	gene::1:33086230-33088568
1	33115673	33116708	gene::1:33115668-33118053
1	33149786	33149983	gene::1:33147675-33150346
1	33150054	33150262	gene::1:33147675-33150346
1	33166773	33166953	gene::1:33164526-33166953
1	33304594	33304741	gene::1:33303344-33310707
1	33306448	33306698	gene::1:33303344-33310707
1	33441118	33441588	gene::1:33440964-33448136
1	33453417	33453922	gene::1:33451481-33454805
1	33545411	33546189	gene::1:33544072-33546571
1	33599917	33600200	gene::1:33597141-33600523
1	33647543	33647822	gene::1:33647426-33651594
1	33738878	33739322	gene::1:33738877-33739350
1	33744880	33745613	gene::1:33744707-33745907
1	33752854	33754497	gene::1:33752853-33754497
1	33789146	33789452	gene::1:33789049-33790182
1	33803800	33804152	gene::1:33800138-33804188
1	33851792	33852910	gene::1:33850279-33852910
1	34030430	34030920	gene::1:34030312-34038303
1	34111013	34111567	gene::1:34109297-34111567
1	34143527	34143709	gene::1:34138158-34143845
1	34144973	34145328	gene::1:34144565-34150213
1	34211924	34213004	gene::1:34211829-34214257
1	34223281	34223572	gene::1:34216190-34223589
1	34331076	34331826	gene::1:34328364-34331946
1	34508771	34509280	gene::1:34508763-34510317
1	34540476	34541132	gene::1:34540137-34541979
1	34542507	34542906	gene::1:34542492-34546543
1	34590045	34590270	gene::1:34589913-34593828
1	34651385	34651961	gene::1:34649019-34655072
1	34657960	34658537	gene::1:34657782-34659222
1	34691347	34691853	gene::1:34690470-34704954
1	34712905	34713166	gene::1:34709435-34713166
1	34829516	34829905	gene::1:34818313-34833657
1	34899456	34900187	gene::1:34899449-34900187
1	34926541	34926870	gene::1:34926402-34927063
1	34959929	34961902	gene::1:34959813-34966593
1	34967626	34967767	gene::1:34966682-34970269
1	34970744	34970947	gene::1:34970607-34979598
1	34971025	34979162	gene::1:34970607-34979598
1	35021210	35021433	gene::1:35020493-35022539
1	35118009	35119004	gene::1:35118008-35119004
1	35135890	35136000	gene::1:35131037-35136000
1	35204717	35205297	gene::1:35204317-35205343
1	35263530	35264585	gene::1:35263024-35264614
1	35278409	35278921	gene::1:35276820-35278948
1	35300809	35301723	gene::1:35300768-35301761
1	35373179	35374191	gene::1:35373159-35374902
1	35468025	35469173	gene::1:35465774-35476235
1	35468025	35469173	gene::1:35467851-35469731
1	35471053	35471237	gene::1:35470497-35472527
1	35503258	35503572	gene::1:35502774-35505397
1	35503966	35504906	gene::1:35502774-35505397
1	35509329	35509482	gene::1:35508416-35510031
1	35511420	35511663	gene::1:35511388-35511664
1	35528328	35528442	gene::1:35528327-35529949
1	35712414	35712654	gene::1:35712409-35717428
1	35748148	35748855	gene::1:35718860-35785612
1	35816435	35817134	gene::1:35816376-35817554
1	35871818	35872277	gene::1:35871817-35874297
1	35933935	35934520	gene::1:35933884-35934520
1	35963492	35963845	gene::1:35960440-35964750
1	35970479	35970651	gene::1:35965498-35970651
1	36044856	36045187	gene::1:36041161-36047534
1	36142199	36142571	gene::1:36140571-36147440
1	36212196	36212442	gene::1:36211948-36216035
1	36246343	36246728	gene::1:36246225-36256685
1	36476627	36476899	gene::1:36474423-36485449
1	36509450	36510568	gene::1:36508911-36510926
1	36591642	36592597	gene::1:36588521-36592955
1	36681031	36681280	gene::1:36671834-36684456
1	36754797	36755091	gene::1:36754519-36755618
1	36834070	36834407	gene::1:36826367-36843555
1	36898675	36899646	gene::1:36894427-36899646
1	37166917	37167499	gene::1:37166916-37168941
1	37175007	37175210	gene::1:37173636-37175468
1	37198592	37198958	gene::1:37198421-37200445
1	37224135	37224245	gene::1:37221726-37226777
1	37266271	37266547	gene::1:37265121-37266559
1	37285831	37286411	gene::1:37284319-37286411
1	37344263	37344950	gene::1:37343076-37345202
1	37470466	37470870	gene::1:37470280-37475086
1	37475956	37476143	gene::1:37475855-37481112
1	37501240	37502382	gene::1:37501236-37502382
1	37594020	37594480	gene::1:37580597-37594480
1	37678556	37679370	gene::1:37678344-37682334
1	37763160	37763323	gene::1:37762851-37767856
1	37845641	37846541	gene::1:37841038-37846575
1	37924555	37924707	gene::1:37916604-37927253
1	37926923	37927230	gene::1:37916604-37927253
1	38046011	38046275	gene::1:38045918-38047692
1	38075802	38076082	gene::1:38075568-38076477
1	38080436	38081126	gene::1:38080421-38081126
1	38121216	38121337	gene::1:38120751-38126640
1	38188161	38189631	gene::1:38187937-38189632
1	38228759	38230028	gene::1:38215480-38232937
1	38234410	38235024	gene::1:38234407-38242664
1	38255426	38255753	gene::1:38255154-38258570
1	38339385	38339691	gene::1:38338678-38342235
1	38393910	38394275	gene::1:38393484-38403506
1	38405278	38405881	gene::1:38404712-38407235
1	38452921	38453785	gene::1:38449781-38457129
1	38516176	38516436	gene::1:38516175-38520014
1	38525989	38526269	gene::1:38520830-38526529
1	38582039	38583404	gene::1:38582038-38583427
1	38592733	38592986	gene::1:38586288-38599861
1	38599513	38599861	gene::1:38586288-38599861
1	38642558	38642764	gene::1:38638859-38643914
1	38647128	38647302	gene::1:38644814-38647346
1	38684058	38684192	gene::1:38683756-38684321
1	38693710	38694501	gene::1:38685402-38697325
1	38734180	38734511	gene::1:38734078-38737199
1	38911196	38911881	gene::1:38902997-38914734
1	38915529	38915826	gene::1:38915528-38915936
1	38917019	38917464	gene::1:38916236-38917464
1	38969151	38969395	gene::1:38968713-38972965
1	38976044	38976417	gene::1:38975758-38978074
1	38997866	38998047	gene::1:38993550-38998358
1	38997866	38998047	gene::1:38997818-38998295
1	39084823	39085217	gene::1:39084597-39085294
1	39085775	39085956	gene::1:39085727-39086204
1	39102435	39103024	gene::1:39099229-39105322
1	39158756	39158887	gene::1:39154935-39163793
1	39214457	39214639	gene::1:39214416-39214896
1	39216054	39216483	gene::1:39215625-39217472
1	39218835	39220034	gene::1:39218834-39220465
1	39219196	39219834	gene::1:39219195-39219834
1	39238708	39239447	gene::1:39236493-39239663
1	39246643	39247048	gene::1:39242180-39247183
1	39389375	39389587	gene::1:39386654-39389622
1	39400558	39400966	gene::1:39393997-39401889
1	39404492	39404694	gene::1:39402991-39408469
1	39416606	39417092	gene::1:39410430-39417092
1	39423644	39423804	gene::1:39418148-39423804
1	39461468	39462094	gene::1:39461168-39464573
1	39463038	39463335	gene::1:39461168-39464573
1	39490512	39490917	gene::1:39490112-39492146
1	39569001	39569149	gene::1:39563410-39569231
1	39592036	39592875	gene::1:39587410-39593209
1	39677056	39677831	gene::1:39677010-39677832
1	39750262	39750649	gene::1:39746223-39755459
1	39750336	39750649	gene::1:39750335-39750830
1	39957864	39958327	gene::1:39957850-39958327
1	40037780	40038397	gene::1:40036027-40038476
1	40092369	40093150	gene::1:40092187-40097279
1	40098903	40099316	gene::1:40098703-40100074
1	40103182	40103381	gene::1:40100219-40103763
1	40108628	40108961	gene::1:40108124-40108961
1	40117200	40118487	gene::1:40117199-40118564
1	40123353	40123473	gene::1:40123312-40123759
1	40162888	40163224	gene::1:40162846-40168804
1	40222126	40222913	gene::1:40221977-40223031
1	40246292	40246843	gene::1:40240030-40250055
1	40253369	40253488	gene::1:40253343-40260838
1	40258854	40259281	gene::1:40253343-40260838
1	40268287	40268544	gene::1:40268285-40268585
1	40284531	40285350	gene::1:40283741-40287068
1	40428782	40428979	gene::1:40428758-40431019
1	40510655	40510910	gene::1:40510525-40516015
1	40565744	40565906	gene::1:40564066-40565906
1	40594803	40595034	gene::1:40594615-40599175
1	40713155	40713398	gene::1:40713007-40718506
1	40714509	40714677	gene::1:40713007-40718506
1	40766132	40766330	gene::1:40765846-40768228
1	40778178	40778714	gene::1:40777724-40780020
1	40785872	40786112	gene::1:40781477-40787295
1	40789439	40789822	gene::1:40787501-40790508
1	40886536	40887493	gene::1:40886064-40889048
1	40944130	40944567	gene::1:40942151-40945320
1	40994513	40994700	gene::1:40994500-40995457
1	40998857	40999485	gene::1:40996577-41013371
1	41017536	41017725	gene::1:41016993-41022002
1	41087990	41088178	gene::1:41086668-41088588
1	41088181	41088588	gene::1:41086668-41088588
1	41111545	41111958	gene::1:41091130-41112110
1	41161751	41162159	gene::1:41158762-41162190
1	41163319	41163793	gene::1:41163184-41168227
1	41269693	41269903	gene::1:41269097-41270850
1	41316983	41317282	gene::1:41306016-41327056
1	41455347	41455710	gene::1:41454239-41456420
1	41457827	41457987	gene::1:41456758-41459625
1	41459441	41459557	gene::1:41456758-41459625
1	41461752	41461867	gene::1:41460756-41462736
1	41467093	41467220	gene::1:41467084-41472952
1	41569591	41569744	gene::1:41569483-41573603
1	41570592	41570724	gene::1:41569483-41573603
1	41573271	41573556	gene::1:41569483-41573603
1	41576926	41577039	gene::1:41576806-41578649
1	41577116	41577229	gene::1:41576806-41578649
1	41577443	41577588	gene::1:41576806-41578649
1	41591562	41591730	gene::1:41591106-41596895
1	41697011	41697376	gene::1:41696882-41698484
1	41720348	41720775	gene::1:41719544-41721606
1	41725471	41726016	gene::1:41725194-41726068
1	41794711	41795167	gene::1:41792755-41796270
1	41801524	41801859	gene::1:41801400-41802524
1	41833973	41834131	gene::1:41833737-41838204
1	41844978	41845213	gene::1:41844934-41848759
1	41845228	41845437	gene::1:41844934-41848759
1	41901300	41901670	gene::1:41897893-41901694
1	42053782	42054601	gene::1:42051352-42054601
1	42055800	42056116	gene::1:42055799-42056585
1	42113779	42113930	gene::1:42111829-42113942
1	42118391	42118660	gene::1:42116980-42126702
1	42128876	42129033	gene::1:42128654-42129990
1	42234444	42234934	gene::1:42229598-42239557
1	42282560	42282750	gene::1:42281901-42284171
1	42283129	42283285	gene::1:42281901-42284171
1	42291257	42291370	gene::1:42291246-42292050
1	42291531	42291667	gene::1:42291246-42292050
1	42291849	42292050	gene::1:42291246-42292050
1	42392433	42392921	gene::1:42392373-42392922
1	42435922	42436061	gene::1:42435720-42438109
1	42443762	42445801	gene::1:42440887-42454789
1	42456080	42456222	gene::1:42455226-42457109
1	42463738	42463898	gene::1:42457172-42465916
1	42569882	42570559	gene::1:42563869-42580521
1	42746765	42747020	gene::1:42746693-42748113
1	42757872	42758090	gene::1:42757819-42761547
1	42758421	42758559	gene::1:42757819-42761547
1	42769996	42770158	gene::1:42769093-42770249
1	42783988	42784799	gene::1:42783761-42786862
1	42789997	42791342	gene::1:42788599-42791622
1	43042365	43043274	gene::1:43042364-43043297
1	43081733	43082523	gene::1:43080646-43083202
1	43087944	43088843	gene::1:43083283-43088852
1	43110596	43111256	gene::1:43110370-43111309
1	43282278	43283362	gene::1:43282275-43284648
1	43285850	43286007	gene::1:43285357-43291990
1	43316329	43316575	gene::1:43312090-43316577
1	43332303	43332424	gene::1:43328451-43334856
1	43344815	43345059	gene::1:43343007-43345059
1	43350861	43351664	gene::1:43348202-43351664
1	43356066	43356293	gene::1:43355976-43359324
1	43360378	43360702	gene::1:43359352-43361346
1	43372941	43373326	gene::1:43371702-43373490
1	43441809	43442244	gene::1:43439525-43446781
1	43576824	43576977	gene::1:43566682-43581725
1	43616586	43617012	gene::1:43615020-43621153
1	43646003	43646644	gene::1:43646002-43646671
1	43716207	43716588	gene::1:43713183-43724218
1	43726142	43726578	gene::1:43725599-43726910
1	43826993	43827228	gene::1:43825132-43832815
1	43832118	43832365	gene::1:43825132-43832815
1	43892049	43892168	gene::1:43891994-43892168
1	43901389	43901948	gene::1:43901179-43904278
1	43909596	43910616	gene::1:43908552-43911257
1	43999185	43999366	gene::1:43999110-44006680
1	44009712	44009913	gene::1:44009628-44012885
1	44014081	44014528	gene::1:44013641-44016256
1	44168695	44168859	gene::1:44168659-44172559
1	44180053	44180226	gene::1:44179371-44180241
1	44246439	44246580	gene::1:44244618-44246925
1	44341175	44341723	gene::1:44340622-44341737
1	44343995	44344207	gene::1:44343800-44344223
1	44361704	44362539	gene::1:44361605-44365357
1	44364272	44364519	gene::1:44361605-44365357
1	44378360	44379146	gene::1:44373878-44382034
1	44512919	44513500	gene::1:44512776-44518048
1	44523659	44523899	gene::1:44521224-44532226
1	44532354	44532538	gene::1:44532353-44536303
1	44532580	44532709	gene::1:44532353-44536303
1	44539091	44539485	gene::1:44536541-44539529
1	44551966	44552492	gene::1:44548792-44552517
1	44554483	44554632	gene::1:44554394-44560803
1	44554664	44554800	gene::1:44554394-44560803
1	44718501	44718616	gene::1:44718500-44719536
1	44721892	44722173	gene::1:44721406-44722183
1	44733389	44733898	gene::1:44733388-44733898
1	44766393	44766506	gene::1:44765884-44768411
1	44837075	44837194	gene::1:44836474-44837783
1	44843795	44843908	gene::1:44843629-44844552
1	44844217	44844330	gene::1:44843629-44844552
1	44865847	44865960	gene::1:44865681-44866604
1	44866269	44866382	gene::1:44865681-44866604
1	44975088	44975742	gene::1:44975069-44978277
1	45043692	45044143	gene::1:45043630-45044143
1	45112058	45112449	gene::1:45107094-45112661
1	45170591	45171123	gene::1:45169933-45171167
1	45176409	45176885	gene::1:45171564-45179033
1	45260721	45261005	gene::1:45260597-45261005
1	45267158	45267354	gene::1:45261728-45268817
1	45277805	45277992	gene::1:45270665-45281429
1	45288075	45288584	gene::1:45286330-45290076
1	45509008	45510105	gene::1:45508892-45512288
1	45539075	45539266	gene::1:45537883-45539961
1	45572009	45572531	gene::1:45571870-45574484
1	45596914	45598203	gene::1:45596913-45598386
1	45604473	45604973	gene::1:45602341-45605011
1	45718653	45719136	gene::1:45718250-45719477
1	45719801	45720097	gene::1:45718295-45723331
1	45728327	45728949	gene::1:45724684-45729020
1	45800935	45801397	gene::1:45800845-45801498
1	45866151	45866304	gene::1:45864594-45867995
1	45875592	45877791	gene::1:45868762-45896495
1	45933101	45933728	gene::1:45932812-45935826
1	45936935	45937368	gene::1:45936872-45940038
1	45979699	45980311	gene::1:45979355-45980392
1	45981264	45982035	gene::1:45981263-45982037
1	46007155	46007759	gene::1:46006890-46011253
1	46007803	46008113	gene::1:46006890-46011253
1	46008125	46008386	gene::1:46006890-46011253
1	46014327	46014580	gene::1:46011525-46014654
1	46023856	46024037	gene::1:46017581-46024037
1	46165420	46165834	gene::1:46156409-46170403
1	46172027	46172259	gene::1:46171808-46175164
1	46173156	46173310	gene::1:46171808-46175164
1	46183027	46183620	gene::1:46181361-46183620
1	46189158	46189494	gene::1:46187280-46189614
1	46189890	46190656	gene::1:46189690-46192097
1	46192836	46193283	gene::1:46192687-46194446
1	46197650	46197774	gene::1:46196144-46197931
1	46201159	46201460	gene::1:46200327-46201633
1	46316451	46316737	gene::1:46316118-46319693
1	46332419	46332584	gene::1:46327872-46334046
1	46374658	46375303	gene::1:46374275-46377587
1	46379814	46380192	gene::1:46379531-46380892
1	46393040	46393402	gene::1:46389552-46393554
1	46473797	46474016	gene::1:46470269-46475798
1	46476500	46476763	gene::1:46474469-46476763
1	46491035	46491230	gene::1:46477886-46491682
1	46498733	46499395	gene::1:46498732-46499395
1	46569303	46569514	gene::1:46568383-46570597
1	46571349	46571467	gene::1:46571274-46573368
1	46669220	46669733	gene::1:46667080-46670026
1	46674387	46674816	gene::1:46672701-46675540
1	46679328	46679813	gene::1:46679327-46679813
1	46732578	46733182	gene::1:46732003-46733203
1	46819608	46820073	gene::1:46819354-46823093
1	46831523	46831963	gene::1:46826504-46831989
1	46857273	46857508	gene::1:46852701-46858687
1	46898876	46899315	gene::1:46898666-46903474
1	46955603	46956538	gene::1:46955326-46956671
1	46964250	46964411	gene::1:46964051-46965897
1	47025643	47026329	gene::1:47025642-47026431
1	47130409	47131020	gene::1:47129750-47131445
1	47143632	47143881	gene::1:47141801-47151051
1	47144682	47145157	gene::1:47141801-47151051
1	47153258	47153994	gene::1:47152650-47153994
1	47217186	47217572	gene::1:47211775-47217612
1	47398645	47398780	gene::1:47398577-47403781
1	47398833	47399046	gene::1:47398577-47403781
1	47417669	47417990	gene::1:47417313-47418300
1	47440399	47440718	gene::1:47440047-47441026
1	47446058	47446217	gene::1:47445912-47446888
1	47575594	47575864	gene::1:47566045-47589502
1	47589900	47590525	gene::1:47589890-47591591
1	47590617	47591590	gene::1:47589890-47591591
1	47594619	47594891	gene::1:47593454-47595021
1	47600408	47600992	gene::1:47599968-47601174
1	47639361	47639581	gene::1:47638497-47639724
1	47657216	47657455	gene::1:47656746-47657982
1	47729287	47730406	gene::1:47729284-47730406
1	47788074	47788519	gene::1:47787873-47789877
1	47797009	47797278	gene::1:47792435-47800509
1	47876114	47876641	gene::1:47876113-47877953
1	47882781	47883443	gene::1:47880744-47883443
1	47988223	47988559	gene::1:47982358-47988628
1	48081554	48082146	gene::1:48068502-48082169
1	48128556	48128747	gene::1:48128231-48128960
1	48128762	48128946	gene::1:48128231-48128960
1	48144943	48145337	gene::1:48144846-48146062
1	48280578	48280881	gene::1:48280480-48281402
1	48287953	48288638	gene::1:48287886-48288669
1	48334010	48334217	gene::1:48333283-48337489
1	48337932	48338971	gene::1:48337930-48338995
1	48424774	48425632	gene::1:48424616-48430126
1	48436718	48437486	gene::1:48436710-48438133
1	48449352	48450120	gene::1:48449344-48450829
1	48576546	48577314	gene::1:48576538-48577961
1	48589185	48589953	gene::1:48589177-48597585
1	48623602	48623952	gene::1:48617653-48623952
1	48755893	48756047	gene::1:48754652-48756047
1	48854341	48854518	gene::1:48853965-48855453
1	48854549	48854711	gene::1:48853965-48855453
1	48937336	48937686	gene::1:48930451-48937928
1	48944708	48944835	gene::1:48944707-48945685
1	48956893	48958270	gene::1:48956481-48959493
1	49061437	49061683	gene::1:49060953-49063784
1	49092437	49092830	gene::1:49087868-49093033
1	49176470	49177066	gene::1:49176438-49177083
1	49267836	49268077	gene::1:49267597-49268126
1	49279239	49279549	gene::1:49279037-49280540
1	49292946	49293458	gene::1:49292249-49293617
1	49370914	49373041	gene::1:49355747-49389986
1	49474512	49474622	gene::1:49474187-49475858
1	49496883	49497335	gene::1:49496882-49497413
1	49535087	49535412	gene::1:49535062-49535443
1	49590868	49590986	gene::1:49588053-49597158
1	49597353	49597558	gene::1:49597328-49601184
1	49605681	49606102	gene::1:49605408-49606601
1	49662041	49662505	gene::1:49660779-49662585
1	49732632	49733065	gene::1:49731259-49733065
1	49803749	49804353	gene::1:49802518-49804621
1	49822978	49823170	gene::1:49809776-49823368
1	49987906	49988016	gene::1:49987803-49990811
1	49996087	49996201	gene::1:49992904-49996375
1	50032947	50033123	gene::1:50024921-50033603
1	50140731	50141002	gene::1:50140348-50144895
1	50154467	50154922	gene::1:50154300-50154922
1	50157874	50158416	gene::1:50157164-50159027
1	50199619	50200180	gene::1:50190086-50200187
1	50222977	50224301	gene::1:50201482-50230198
1	50235461	50235981	gene::1:50231398-50235984
1	50355875	50356212	gene::1:50355865-50360668
1	50448308	50449608	gene::1:50443215-50455013
1	50505948	50506123	gene::1:50505947-50506710
1	50521983	50522271	gene::1:50514017-50524361
1	50719352	50719760	gene::1:50719301-50721399
1	50780464	50780716	gene::1:50775178-50786550
1	50780758	50780958	gene::1:50775178-50786550
1	50862645	50863638	gene::1:50862351-50863638
1	51102469	51104435	gene::1:51076670-51160417
1	51361873	51362499	gene::1:51361872-51362499
1	51458929	51459163	gene::1:51458917-51459163
1	51462336	51462708	gene::1:51462256-51464279
1	51470304	51470970	gene::1:51465065-51470982
1	51495365	51495753	gene::1:51491052-51497733
1	51589232	51589402	gene::1:51589141-51593606
1	51589430	51589707	gene::1:51589141-51593606
1	51602528	51602990	gene::1:51602497-51603012
1	51720960	51721289	gene::1:51720933-51725330
1	51727309	51727514	gene::1:51726621-51727890
1	51729627	51729765	gene::1:51729486-51730402
1	51764008	51764322	gene::1:51754551-51764566
1	51816600	51816833	gene::1:51814804-51816926
1	51818112	51818297	gene::1:51817954-51820623
1	51839871	51840937	gene::1:51839503-51841800
1	51978392	51978691	gene::1:51977838-51979551
1	52162848	52163004	gene::1:52162847-52164968
1	52163309	52163418	gene::1:52162847-52164968
1	52163632	52163743	gene::1:52162847-52164968
1	52173197	52173554	gene::1:52167611-52173614
1	52310307	52310808	gene::1:52310306-52310813
1	52506405	52506649	gene::1:52499429-52509398
1	52515229	52516272	gene::1:52515221-52517115
1	52520368	52520772	gene::1:52518689-52523101
1	52587716	52587964	gene::1:52582857-52587987
1	52644722	52645224	gene::1:52644688-52645454
1	52647828	52648243	gene::1:52645732-52648243
1	52677289	52677950	gene::1:52672157-52680876
1	52749160	52749765	gene::1:52749159-52749765
1	52838131	52838545	gene::1:52836663-52841244
1	52850182	52850474	gene::1:52850181-52853358
1	52860772	52861856	gene::1:52860771-52861856
1	52879583	52879776	gene::1:52873168-52879776
1	52944915	52945198	gene::1:52938629-52945326
1	53031672	53032066	gene::1:53030836-53032126
1	53142506	53142644	gene::1:53142424-53144911
1	53146273	53146436	gene::1:53145601-53154854
1	53151604	53151767	gene::1:53145601-53154854
1	53176664	53176921	gene::1:53169396-53176921
1	53177962	53178103	gene::1:53177234-53181012
1	53183468	53183871	gene::1:53183378-53188438
1	53190337	53190834	gene::1:53190336-53190834
1	53292899	53293105	gene::1:53292746-53300706
1	53309064	53309575	gene::1:53309063-53309600
1	53368517	53369315	gene::1:53368437-53370381
1	53395733	53396137	gene::1:53393406-53405238
1	53424421	53424543	gene::1:53417300-53424648
1	53451980	53452607	gene::1:53451858-53454849
1	53461735	53461921	gene::1:53456180-53461952
1	53462144	53462362	gene::1:53462143-53462362
1	53582298	53583082	gene::1:53579644-53583324
1	53752636	53753845	gene::1:53748821-53754082
1	53761521	53762958	gene::1:53759428-53763250
1	53772278	53772408	gene::1:53771916-53776759
1	53772472	53772629	gene::1:53771916-53776759
1	53885574	53885720	gene::1:53883357-53885907
1	53958840	53959267	gene::1:53953063-53959267
1	54035368	54035691	gene::1:54034210-54036320
1	54038696	54039433	gene::1:54038695-54044869
1	54252181	54252925	gene::1:54251797-54253443
1	54265239	54265497	gene::1:54263184-54265683
1	54290649	54290953	gene::1:54290648-54293013
1	54346520	54346985	gene::1:54346519-54348605
1	54370590	54371092	gene::1:54370589-54371111
1	54452337	54452548	gene::1:54451903-54484683
1	54577825	54577984	gene::1:54577149-54580933
1	54580505	54580916	gene::1:54577149-54580933
1	54638611	54639230	gene::1:54624060-54639249
1	54753365	54754377	gene::1:54753175-54756798
1	54825192	54825326	gene::1:54822255-54826599
1	54931845	54932241	gene::1:54928186-54933748
1	54940229	54940693	gene::1:54937513-54940747
1	54941440	54942128	gene::1:54941439-54943661
1	55037689	55037801	gene::1:55037494-55038870
1	55053679	55053840	gene::1:55053506-55060129
1	55055082	55055208	gene::1:55053506-55060129
1	55114435	55114713	gene::1:55108881-55115021
1	55179767	55180269	gene::1:55178514-55181462
1	55241938	55242075	gene::1:55241837-55244510
1	55246845	55247371	gene::1:55246804-55247371
1	55369927	55370037	gene::1:55369897-55371351
1	55370046	55370158	gene::1:55369897-55371351
1	55375101	55376088	gene::1:55371815-55378351
1	55453306	55453794	gene::1:55450358-55453794
1	55471595	55472958	gene::1:55454317-55483990
1	55559445	55559884	gene::1:55558412-55560877
1	55563865	55564048	gene::1:55560772-55565406
1	55697817	55698250	gene::1:55696856-55698513
1	55704589	55704962	gene::1:55700208-55704962
1	55714419	55714800	gene::1:55709485-55715009
1	55782018	55782147	gene::1:55779844-55785436
1	55793119	55793605	gene::1:55793068-55793605
1	55929860	55930110	gene::1:55927610-55936044
1	56029933	56030268	gene::1:56029930-56037966
1	56040703	56040979	gene::1:56040099-56042760
1	56100026	56100214	gene::1:56094244-56104240
1	56106212	56106718	gene::1:56106211-56106724
1	56109532	56109656	gene::1:56107553-56110129
1	56146046	56146719	gene::1:56143994-56146719
1	56147767	56148196	gene::1:56147716-56148196
1	56219974	56220459	gene::1:56214308-56220473
1	56404413	56404970	gene::1:56383257-56404978
1	56687019	56687993	gene::1:56681470-56700079
1	56743551	56744410	gene::1:56743155-56747187
1	56815737	56816068	gene::1:56811456-56816453
1	56853982	56854802	gene::1:56853853-56855533
1	56856107	56856415	gene::1:56855735-56858177
1	56911480	56912074	gene::1:56911429-56916805
1	56919028	56919262	gene::1:56919000-56921369
1	56975182	56975365	gene::1:56975150-56982711
1	56999172	57000011	gene::1:56999171-57000011
1	57045514	57045843	gene::1:57045274-57045843
1	57137693	57138625	gene::1:57132194-57138858
1	57250989	57251341	gene::1:57250814-57254236
1	57261638	57261947	gene::1:57261611-57266206
1	57265871	57266078	gene::1:57261611-57266206
1	57268233	57268495	gene::1:57267804-57269655
1	57328838	57328994	gene::1:57327629-57330297
1	57329503	57329644	gene::1:57327629-57330297
1	57395244	57395615	gene::1:57394909-57397707
1	57446607	57446810	gene::1:57446545-57452595
1	57454267	57454579	gene::1:57453166-57455529
1	57454689	57454822	gene::1:57453166-57455529
1	57456663	57457157	gene::1:57456662-57457157
1	57464143	57464810	gene::1:57457545-57464810
1	57483396	57483587	gene::1:57482406-57483912
1	57485063	57485572	gene::1:57485062-57485572
1	57492591	57493258	gene::1:57485975-57493258
1	57580546	57580923	gene::1:57580537-57582365
1	57594974	57595295	gene::1:57594776-57598573
1	57595302	57595743	gene::1:57594776-57598573
1	57670363	57672266	gene::1:57648247-57697308
1	57827250	57827620	gene::1:57821696-57828028
1	57827721	57828028	gene::1:57821696-57828028
1	57991027	57991361	gene::1:57988732-57991597
1	58012059	58012398	gene::1:58011743-58012791
1	58012476	58012747	gene::1:58011743-58012791
1	58046780	58047103	gene::1:58046731-58047412
1	58057387	58057695	gene::1:58055248-58057968
1	58171205	58171806	gene::1:58170769-58174845
1	58177148	58177482	gene::1:58176944-58182237
1	58198288	58198913	gene::1:58197900-58201581
1	58272399	58272680	gene::1:58272363-58278067
1	58280376	58280818	gene::1:58280349-58280825
1	58286575	58287021	gene::1:58286020-58287044
1	58366580	58367026	gene::1:58366032-58367049
1	58369718	58369836	gene::1:58369552-58369966
1	58369843	58369954	gene::1:58369552-58369966
1	58440082	58440527	gene::1:58439846-58440551
1	58532507	58532952	gene::1:58531959-58532976
1	58539599	58540001	gene::1:58534875-58540001
1	58589799	58590168	gene::1:58589787-58590988
1	58753437	58753723	gene::1:58742446-58753879
1	58953498	58953951	gene::1:58944823-58953954
1	59021967	59022404	gene::1:59021966-59022404
1	59026829	59027007	gene::1:59023013-59027798
1	59028340	59029183	gene::1:59028003-59030626
1	59071322	59071861	gene::1:59070430-59071868
1	59132867	59133649	gene::1:59132629-59134681
1	59253613	59254035	gene::1:59251439-59254298
1	59411618	59412012	gene::1:59406803-59421124
1	59413217	59413453	gene::1:59406803-59421124
1	59441587	59441801	gene::1:59439361-59445017
1	59444693	59444828	gene::1:59439361-59445017
1	59751357	59751553	gene::1:59750278-59754277
1	59768296	59768557	gene::1:59759932-59786192
1	59858403	59859087	gene::1:59846903-59876808
1	59859508	59860093	gene::1:59846903-59876808
1	59948370	59948761	gene::1:59948044-59951123
1	60092795	60093423	gene::1:60086048-60093428
1	60116310	60116707	gene::1:60112885-60116740
1	60184267	60184431	gene::1:60182623-60186722
1	60189161	60189424	gene::1:60187027-60190201
1	60228774	60228972	gene::1:60225657-60228992
1	60323221	60323441	gene::1:60322949-60326019
1	60337304	60337774	gene::1:60327257-60337774
1	60343789	60344681	gene::1:60338844-60344732
1	60430951	60431160	gene::1:60427116-60431202
1	60521416	60521554	gene::1:60520941-60525017
1	60531238	60531862	gene::1:60531178-60535397
1	60631692	60632656	gene::1:60631457-60632663
1	60745880	60746049	gene::1:60743342-60747986
1	60783848	60784103	gene::1:60783845-60784154
1	60784442	60784635	gene::1:60781648-60788101
1	60796776	60797507	gene::1:60796733-60798703
1	60842310	60842454	gene::1:60838631-60844331
1	60855256	60855400	gene::1:60845497-60862194
1	60855256	60855400	gene::1:60850837-60857331
1	60874634	60875409	gene::1:60874572-60876557
1	60884941	60885143	gene::1:60879437-60888390
1	60887047	60887401	gene::1:60879437-60888390
1	60932368	60932519	gene::1:60930750-60934311
1	60939357	60939878	gene::1:60939356-60939878
1	60950501	60950676	gene::1:60948834-60951140
1	60999684	60999912	gene::1:60996904-60999925
1	61007133	61007689	gene::1:61005080-61007689
1	61041556	61041907	gene::1:61041495-61045956
1	61221980	61222609	gene::1:61214710-61233546
1	61375059	61375592	gene::1:61371987-61377181
1	61470036	61470430	gene::1:61469814-61472476
1	61494503	61495126	gene::1:61494250-61495965
1	61532067	61532433	gene::1:61532066-61532456
1	61566486	61567077	gene::1:61566223-61570528
1	61574392	61574719	gene::1:61571717-61574795
1	61641727	61642002	gene::1:61638929-61642292
1	61663217	61663714	gene::1:61642455-61663754
1	61667670	61668706	gene::1:61664667-61668706
1	61732719	61733257	gene::1:61729758-61733298
1	61781324	61781440	gene::1:61777102-61783441
1	61782987	61783107	gene::1:61777102-61783441
1	61784812	61784925	gene::1:61783913-61789718
1	61900260	61901024	gene::1:61898635-61901310
1	61906389	61906749	gene::1:61904100-61906749
1	61908044	61908304	gene::1:61907039-61908810
1	62031111	62031448	gene::1:62026472-62031559
1	62068938	62069078	gene::1:62065592-62069082
1	62213774	62214354	gene::1:62213772-62214369
1	62220267	62220492	gene::1:62216790-62220497
1	62296620	62296735	gene::1:62293810-62296945
1	62408851	62409040	gene::1:62408709-62417139
1	62417125	62417462	gene::1:62417035-62418643
1	62423231	62423694	gene::1:62419476-62427352
1	62462278	62463524	gene::1:62462277-62466731
1	62490425	62490684	gene::1:62490386-62493912
1	62506881	62507287	gene::1:62494271-62507307
1	62515684	62515957	gene::1:62510496-62516067
1	62729813	62729926	gene::1:62728601-62739088
1	62736720	62736853	gene::1:62728601-62739088
1	62740177	62740350	gene::1:62739705-62742756
1	62743295	62743649	gene::1:62743192-62743990
1	62747632	62748085	gene::1:62747067-62748525
1	62748322	62748525	gene::1:62747067-62748525
1	62802683	62802998	gene::1:62802347-62804400
1	63023978	63024489	gene::1:63023724-63024489
1	63038372	63038591	gene::1:63025343-63042076
1	63038594	63038825	gene::1:63025343-63042076
1	63130908	63131371	gene::1:63127213-63131372
1	63142064	63142494	gene::1:63131992-63142494
1	63143042	63143345	gene::1:63142996-63153057
1	63204439	63204717	gene::1:63204438-63204717
1	63208699	63208849	gene::1:63208322-63209490
1	63209362	63209485	gene::1:63208322-63209490
1	63233975	63234213	gene::1:63222180-63234373
1	63237377	63238013	gene::1:63237375-63240402
1	63272548	63272998	gene::1:63272547-63273003
1	63279882	63280169	gene::1:63275726-63280169
1	63282987	63283952	gene::1:63282986-63283952
1	63318055	63318169	gene::1:63318025-63324928
1	63325348	63325555	gene::1:63325314-63328026
1	63325668	63325802	gene::1:63325314-63328026
1	63372798	63373714	gene::1:63372702-63375212
1	63479560	63480471	gene::1:63479559-63480471
1	63574581	63575079	gene::1:63574226-63576200
1	63587425	63588689	gene::1:63586079-63588689
1	63590587	63591557	gene::1:63590573-63593240
1	63708688	63709323	gene::1:63708679-63711620
1	63749549	63751159	gene::1:63744993-63752712
1	63837300	63838068	gene::1:63834315-63858602
1	63839696	63839969	gene::1:63839695-63841358
1	63863740	63864151	gene::1:63859844-63864152
1	63867175	63867376	gene::1:63865738-63867379
1	63867618	63867894	gene::1:63867543-63873593
1	63928397	63929065	gene::1:63928317-63930254
1	63987108	63987394	gene::1:63980013-63987394
1	63992533	63992707	gene::1:63991059-63992707
1	63994367	63994696	gene::1:63994351-63994867
1	64045467	64045687	gene::1:64042655-64045687
1	64208504	64209276	gene::1:64207239-64216522
1	64354050	64354441	gene::1:64354032-64357203
1	64404432	64405030	gene::1:64404102-64407052
1	64458428	64460453	gene::1:64438230-64479765
1	64514796	64515032	gene::1:64514339-64515829
1	64548254	64548653	gene::1:64547787-64549191
1	64616645	64616988	gene::1:64616234-64617629
1	64617130	64617474	gene::1:64616234-64617629
1	64686372	64686690	gene::1:64685463-64686836
1	64734628	64734966	gene::1:64728726-64735149
1	64841776	64842063	gene::1:64841575-64846984
1	64849409	64849602	gene::1:64849408-64853265
1	64853687	64854838	gene::1:64853686-64854838
1	64856928	64857271	gene::1:64856365-64858852
1	64858294	64858482	gene::1:64856365-64858852
1	64919004	64919243	gene::1:64917055-64919569
1	64987221	64987612	gene::1:64986055-64988212
1	64987693	64987948	gene::1:64986055-64988212
1	65078006	65078728	gene::1:65078004-65079230
1	65241283	65241412	gene::1:65240610-65246632
1	65308888	65309996	gene::1:65308657-65317095
1	65437607	65437877	gene::1:65437606-65438264
1	65439545	65439704	gene::1:65439369-65443562
1	65440108	65440220	gene::1:65439369-65443562
1	65444404	65444529	gene::1:65444403-65444811
1	65444532	65444652	gene::1:65444403-65444811
1	65500921	65501195	gene::1:65496451-65501448
1	65501207	65501393	gene::1:65496451-65501448
1	65503916	65504100	gene::1:65503147-65504147
1	65560958	65561102	gene::1:65560690-65565363
1	65615001	65615538	gene::1:65609790-65618895
1	65621068	65621736	gene::1:65618908-65621774
1	65774185	65774406	gene::1:65770170-65774414
1	65782298	65782817	gene::1:65782143-65786175
1	65850224	65850589	gene::1:65850138-65850589
1	65851496	65852412	gene::1:65851495-65852431
1	65855939	65856973	gene::1:65854875-65856973
1	65944491	65945017	gene::1:65941275-65945017
1	65992541	65992774	gene::1:65991012-65992879
1	66122369	66122481	gene::1:66120055-66126500
1	66126232	66126480	gene::1:66120055-66126500
1	66242788	66243200	gene::1:66242684-66248638
1	66251051	66251264	gene::1:66249982-66251264
1	66251821	66252263	gene::1:66251596-66255370
1	66330699	66331554	gene::1:66318624-66337105
1	66492983	66493487	gene::1:66484842-66507855
1	66511232	66511687	gene::1:66511143-66511773
1	66570237	66570559	gene::1:66569892-66572838
1	66593299	66593445	gene::1:66592541-66594846
1	66636225	66636850	gene::1:66635783-66637299
1	66639102	66639254	gene::1:66637358-66648456
1	66642181	66642422	gene::1:66637358-66648456
1	66643148	66643443	gene::1:66637358-66648456
1	66650261	66650564	gene::1:66648725-66655094
1	66827587	66827949	gene::1:66823545-66828069
1	66840895	66841184	gene::1:66840607-66841749
1	66852400	66852876	gene::1:66851916-66852891
1	66934947	66936240	gene::1:66934946-66936356
1	67039120	67039477	gene::1:67038606-67043886
1	67114984	67116802	gene::1:67108826-67116860
1	67230455	67231233	gene::1:67228812-67231314
1	67299782	67300007	gene::1:67299415-67300911
1	67313156	67313938	gene::1:67311964-67314047
1	67388920	67389052	gene::1:67387446-67389052
1	67438165	67438316	gene::1:67435965-67442277
1	67441873	67442089	gene::1:67435965-67442277
1	67595378	67595824	gene::1:67595336-67598412
1	67608270	67608967	gene::1:67604992-67609141
1	67914815	67915009	gene::1:67914814-67915561
1	67928273	67928644	gene::1:67927388-67929661
1	67961905	67962020	gene::1:67961561-67965995
1	68088699	68089091	gene::1:68088359-68098674
1	68218244	68218415	gene::1:68217682-68221562
1	68224634	68224879	gene::1:68224610-68226753
1	68244474	68244671	gene::1:68244473-68250776
1	68394535	68394674	gene::1:68392422-68396629
1	68462876	68463139	gene::1:68460718-68463139
1	68514292	68514446	gene::1:68513621-68514446
1	68536676	68537160	gene::1:68534054-68537475
1	68537971	68538782	gene::1:68537970-68540134
1	68550233	68551087	gene::1:68548472-68551087
1	68566622	68567312	gene::1:68566167-68567926
1	68588932	68589325	gene::1:68587962-68589883
1	68596281	68596751	gene::1:68592324-68597747
1	68667516	68667733	gene::1:68665581-68667909
1	68668798	68669058	gene::1:68668721-68675980
1	68669700	68669873	gene::1:68668721-68675980
1	68679216	68679345	gene::1:68678958-68683422
1	68805988	68806128	gene::1:68805979-68808399
1	68809595	68810660	gene::1:68809508-68810660
1	68890363	68890794	gene::1:68890354-68892811
1	68936517	68937568	gene::1:68934358-68938239
1	69009969	69010278	gene::1:69009946-69012985
1	69011090	69011567	gene::1:69009946-69012985
1	69016805	69016987	gene::1:69015048-69017291
1	69022281	69022406	gene::1:69022006-69025666
1	69141189	69141613	gene::1:69140859-69141753
1	69169816	69170478	gene::1:69168607-69171384
1	69295860	69296109	gene::1:69295859-69299198
1	69302511	69303331	gene::1:69302140-69303331
1	69324357	69324735	gene::1:69320904-69324756
1	69430150	69430693	gene::1:69428972-69430785
1	69507293	69507405	gene::1:69507213-69508484
1	69609223	69609507	gene::1:69604755-69609617
1	69623914	69624080	gene::1:69619303-69624861
1	69628196	69628628	gene::1:69624780-69628628
1	69734500	69734824	gene::1:69732292-69734824
1	69743589	69744290	gene::1:69743528-69747782
1	69750091	69750257	gene::1:69749776-69753725
1	69753514	69753679	gene::1:69749776-69753725
1	69844294	69845211	gene::1:69844291-69855894
1	70068492	70068644	gene::1:70063290-70069406
1	70117828	70118962	gene::1:70117825-70118962
1	70126137	70126382	gene::1:70124288-70126529
1	70211488	70211676	gene::1:70211479-70219160
1	70217489	70217727	gene::1:70211479-70219160
1	70228114	70228510	gene::1:70227974-70231727
1	70297036	70297328	gene::1:70296563-70298312
1	70446937	70447103	gene::1:70442355-70448204
1	70501934	70502683	gene::1:70501930-70502683
1	70619120	70620223	gene::1:70619119-70621305
1	70784381	70785647	gene::1:70784190-70785951
1	70829325	70829765	gene::1:70817726-70829834
1	70865328	70865449	gene::1:70865327-70865549
1	70973737	70974158	gene::1:70972485-70974851
1	71155736	71156329	gene::1:71155735-71156329
1	71162168	71162332	gene::1:71161669-71164215
1	71162551	71162795	gene::1:71161669-71164215
1	71317110	71317379	gene::1:71317054-71317901
1	71323420	71323753	gene::1:71323057-71331632
1	71428751	71429190	gene::1:71428750-71437172
1	71519083	71519373	gene::1:71518885-71523950
1	71670971	71671205	gene::1:71670963-71675538
1	71671243	71671419	gene::1:71670963-71675538
1	71761719	71762338	gene::1:71761533-71762515
1	71770316	71770463	gene::1:71770257-71773654
1	71820638	71820986	gene::1:71820233-71820986
1	71833864	71834079	gene::1:71830421-71834236
1	71839029	71841117	gene::1:71833703-71849570
1	71987196	71987434	gene::1:71981681-71987438
1	72004147	72004404	gene::1:72004068-72004902
1	72008334	72008454	gene::1:72008123-72009552
1	72028955	72029624	gene::1:72028769-72032820
1	72294522	72294828	gene::1:72294485-72300404
1	72302712	72303943	gene::1:72302362-72303943
1	72345033	72345957	gene::1:72345030-72345957
1	72406926	72407238	gene::1:72405710-72410458
1	72418345	72418521	gene::1:72418219-72422516
1	72418574	72418784	gene::1:72418219-72422516
1	72426765	72427082	gene::1:72423917-72427230
1	72569505	72569638	gene::1:72567322-72569843
1	72602476	72602715	gene::1:72598356-72602773
1	72781775	72781937	gene::1:72780660-72786980
1	72830064	72830221	gene::1:72828317-72836027
1	72874462	72874603	gene::1:72870583-72874612
1	72882820	72883224	gene::1:72880538-72887083
1	72907080	72907671	gene::1:72889641-72909600
1	73080404	73081033	gene::1:73080403-73081606
1	73246161	73246778	gene::1:73243640-73246778
1	73364611	73365232	gene::1:73364610-73369802
1	73371972	73372867	gene::1:73370779-73373210
1	73400580	73401355	gene::1:73400431-73401355
1	73436990	73437435	gene::1:73436799-73454549
1	73439413	73439750	gene::1:73436799-73454549
1	73565504	73565744	gene::1:73565438-73575651
1	73576452	73576825	gene::1:73576188-73576857
1	73706673	73707614	gene::1:73706672-73707614
1	73755056	73755284	gene::1:73753508-73757673
1	73771007	73771185	gene::1:73770318-73772509
1	73863968	73864079	gene::1:73861755-73865273
1	73972475	73973236	gene::1:73971568-73973965
1	74101251	74101693	gene::1:74095472-74102001
1	74163821	74164065	gene::1:74158652-74164282
1	74201493	74202158	gene::1:74201487-74202158
1	74249567	74250275	gene::1:74249435-74251275
1	74272592	74273295	gene::1:74272010-74274286
1	74506808	74507029	gene::1:74505413-74507252
1	74639213	74639912	gene::1:74639061-74640102
1	74654197	74658703	gene::1:74653796-74658730
1	74783399	74784054	gene::1:74783209-74785241
1	74787848	74787980	gene::1:74787606-74790957
1	74850276	74850445	gene::1:74850275-74852787
1	74920668	74920840	gene::1:74918080-74921222
1	75048584	75048753	gene::1:75041777-75049211
1	75100962	75101152	gene::1:75094560-75101160
1	75289366	75289737	gene::1:75283291-75289737
1	75378867	75379344	gene::1:75377979-75379495
1	75406139	75406254	gene::1:75404340-75406495
1	75647462	75647618	gene::1:75646208-75648062
1	75657308	75657430	gene::1:75649422-75659170
1	75662799	75663393	gene::1:75662192-75664203
1	75696255	75696526	gene::1:75696010-75696823
1	75711169	75711640	gene::1:75699184-75711640
1	75804459	75804740	gene::1:75797113-75806603
1	75804459	75804740	gene::1:75803416-75804837
1	75899667	75899923	gene::1:75899276-75902405
1	75904933	75905537	gene::1:75904496-75905537
1	76025701	76025812	gene::1:76022396-76025899
1	76051138	76051444	gene::1:76050550-76055119
1	76071707	76073161	gene::1:76065154-76078721
1	76160503	76161041	gene::1:76160501-76161041
1	76212354	76212764	gene::1:76209754-76212824
1	76223555	76224289	gene::1:76215205-76224302
1	76518613	76518777	gene::1:76518612-76526416
1	76521009	76521175	gene::1:76518612-76526416
1	76521643	76521806	gene::1:76518612-76526416
1	76584638	76584873	gene::1:76584637-76589606
1	76610051	76610564	gene::1:76607987-76612585
1	76617296	76617721	gene::1:76613895-76617755
1	76659078	76659729	gene::1:76658392-76659887
1	76738755	76741268	gene::1:76738647-76741308
1	76771828	76773600	gene::1:76771827-76773600
1	76851175	76851417	gene::1:76848048-76858595
1	76870563	76872305	gene::1:76869096-76877072
1	77065603	77066131	gene::1:77065337-77070098
1	77116690	77116852	gene::1:77114981-77117031
1	77170403	77170560	gene::1:77168839-77175146
1	77170563	77170685	gene::1:77168839-77175146
1	77399440	77400945	gene::1:77398643-77401233
1	77455112	77455799	gene::1:77449633-77455875
1	77559859	77560359	gene::1:77559840-77561051
1	77668869	77669749	gene::1:77668565-77669771
1	77743214	77743869	gene::1:77742696-77743902
1	77814258	77815306	gene::1:77813905-77815328
1	77839864	77840075	gene::1:77839832-77840687
1	77840090	77840687	gene::1:77839832-77840687
1	77937888	77938206	gene::1:77937669-77938206
1	77951692	77951934	gene::1:77951688-77952879
1	77952296	77952872	gene::1:77951688-77952879
1	77958773	77959409	gene::1:77958712-77959414
1	77994672	77995310	gene::1:77994563-77995310
1	78036009	78036544	gene::1:78035870-78036544
1	78112704	78113130	gene::1:78107027-78113337
1	78166758	78166890	gene::1:78164221-78167200
1	78240245	78240523	gene::1:78239818-78241044
1	78348960	78349263	gene::1:78348952-78351415
1	78358346	78358686	gene::1:78357845-78361045
1	78386479	78386744	gene::1:78379498-78391111
1	78399126	78399293	gene::1:78391060-78405511
1	78539570	78540192	gene::1:78539088-78540472
1	78655031	78656109	gene::1:78654674-78656117
1	78655181	78655992	gene::1:78655180-78656079
1	78756236	78756876	gene::1:78752782-78763899
1	78770452	78770663	gene::1:78770080-78773320
1	78863585	78863698	gene::1:78863289-78866016
1	79004746	79006164	gene::1:79004271-79006164
1	79115240	79115772	gene::1:79094880-79118107
1	79336523	79336790	gene::1:79333090-79336790
1	79506953	79507419	gene::1:79506306-79508357
1	79664539	79665214	gene::1:79664498-79665299
1	79829914	79830843	gene::1:79829910-79830843
1	79903903	79905134	gene::1:79902962-79905134
1	79985490	79985936	gene::1:79984692-79986558
1	80180243	80180512	gene::1:80178769-80181075
1	80180523	80181019	gene::1:80178769-80181075
1	80255613	80256639	gene::1:80234014-80259023
1	80559472	80559775	gene::1:80555016-80559987
1	80601089	80601549	gene::1:80600854-80601549
1	80608516	80608629	gene::1:80604099-80609775
1	80665246	80665596	gene::1:80665245-80665596
1	80672935	80673116	gene::1:80672732-80673116
1	80765696	80765890	gene::1:80760580-80766373
1	80850363	80850920	gene::1:80850182-80851874
1	80858136	80858681	gene::1:80857353-80859952
1	80887688	80887807	gene::1:80886196-80899164
1	80908379	80908497	gene::1:80903569-80908717
1	80918846	80919023	gene::1:80918097-80921938
1	80926219	80926370	gene::1:80924893-80926549
1	80945619	80946500	gene::1:80944885-80947089
1	80969450	80969639	gene::1:80963907-80970474
1	80976045	80976202	gene::1:80970555-80976208
1	81308521	81308871	gene::1:81308231-81312047
1	81309908	81310191	gene::1:81308231-81312047
1	81320329	81321165	gene::1:81312292-81321165
1	81336793	81337152	gene::1:81321641-81337174
1	81339066	81339358	gene::1:81338596-81343775
1	81341196	81341483	gene::1:81338596-81343775
1	81361145	81361364	gene::1:81357682-81361453
1	81458398	81458989	gene::1:81455003-81458989
1	81616658	81617448	gene::1:81612747-81617458
1	81675270	81675650	gene::1:81672413-81676391
1	81677943	81678245	gene::1:81677344-81678423
1	81694946	81695450	gene::1:81675774-81704357
1	81794921	81795453	gene::1:81793903-81795995
1	81796640	81796872	gene::1:81796156-81800824
1	81800370	81800803	gene::1:81796156-81800824
1	81807161	81807343	gene::1:81803032-81807676
1	81895046	81895256	gene::1:81894378-81896612
1	81914525	81914735	gene::1:81913857-81916091
1	82029990	82030379	gene::1:82029989-82030379
1	82099099	82099692	gene::1:82097004-82099710
1	82101253	82101906	gene::1:82101245-82103796
1	82235054	82235367	gene::1:82234516-82237350
1	82276354	82277896	gene::1:82273477-82278371
1	82279259	82279440	gene::1:82279258-82279444
1	82381292	82381914	gene::1:82381291-82382977
1	82474257	82474886	gene::1:82474256-82474886
1	82523866	82524584	gene::1:82523780-82527259
1	82526473	82527166	gene::1:82523780-82527259
1	82555547	82555850	gene::1:82555546-82555900
1	82567986	82568793	gene::1:82567027-82569436
1	82574871	82575739	gene::1:82569589-82575849
1	82711001	82713219	gene::1:82711000-82713262
1	82829080	82829499	gene::1:82827140-82831219
1	82893690	82893822	gene::1:82893221-82894918
1	82925474	82925776	gene::1:82924831-82926012
1	83040935	83041462	gene::1:83036894-83045156
1	83058933	83059477	gene::1:83058554-83059659
1	83120020	83120396	gene::1:83119703-83120481
1	83132970	83133274	gene::1:83132969-83133833
1	83133387	83133833	gene::1:83132969-83133833
1	83167016	83167161	gene::1:83166983-83167370
1	83192473	83192929	gene::1:83192077-83193405
1	83198362	83198687	gene::1:83198361-83199180
1	83199725	83200081	gene::1:83199589-83208877
1	83227560	83227769	gene::1:83226937-83228043
1	83264283	83264539	gene::1:83264282-83265235
1	83411046	83411713	gene::1:83411024-83411720
1	83500847	83501709	gene::1:83500400-83501877
1	83546548	83547374	gene::1:83544939-83547374
1	83595769	83595981	gene::1:83593587-83595981
1	83595769	83596073	gene::1:83595287-83596073
1	83653693	83653888	gene::1:83647800-83656803
1	83661395	83662343	gene::1:83658961-83662343
1	83791841	83792045	gene::1:83791691-83792855
1	83792699	83792855	gene::1:83791691-83792855
1	83805104	83805277	gene::1:83804678-83805639
1	83823527	83824309	gene::1:83823526-83824309
1	84033148	84034490	gene::1:84025754-84035792
1	84035947	84036548	gene::1:84035919-84036564
1	84038026	84038196	gene::1:84037186-84040069
1	84039223	84040069	gene::1:84037186-84040069
1	84139123	84139314	gene::1:84139122-84145156
1	84158181	84158843	gene::1:84157845-84158853
1	84225262	84225587	gene::1:84224820-84227369
1	84231856	84232291	gene::1:84228887-84232398
1	84333053	84333761	gene::1:84332805-84333761
1	84333107	84333802	gene::1:84333106-84333802
1	84348142	84348476	gene::1:84348141-84350436
1	84359469	84359840	gene::1:84357814-84359846
1	84454239	84454992	gene::1:84452970-84455490
1	84585897	84586770	gene::1:84581724-84587077
1	84614857	84615184	gene::1:84613321-84615287
1	84665487	84666506	gene::1:84664817-84666506
1	84851053	84851261	gene::1:84849114-84851294
1	84866910	84867024	gene::1:84866140-84867131
1	84992627	84992792	gene::1:84992626-84993265
1	84992893	84993019	gene::1:84992626-84993265
1	85070984	85071370	gene::1:85068068-85072051
1	85098000	85098615	gene::1:85097978-85099597
1	85173448	85173902	gene::1:85172703-85174464
1	85320654	85321175	gene::1:85320645-85321467
1	85321179	85321406	gene::1:85320645-85321467
1	85471723	85472104	gene::1:85465505-85472221
1	85474834	85475086	gene::1:85474833-85477147
1	85507385	85507541	gene::1:85506042-85509564
1	85560362	85560833	gene::1:85552330-85560838
1	85773780	85773965	gene::1:85773605-85775424
1	85781702	85782333	gene::1:85781465-85782473
1	86006556	86007032	gene::1:86001407-86007071
1	86063941	86065425	gene::1:86062902-86065425
1	86130173	86130351	gene::1:86130013-86134531
1	86132301	86132479	gene::1:86130013-86134531
1	86133766	86133953	gene::1:86130013-86134531
1	86133988	86134251	gene::1:86130013-86134531
1	86136740	86137516	gene::1:86136739-86137516
1	86153380	86153835	gene::1:86152045-86157931
1	86197329	86197647	gene::1:86197156-86199615
1	86261444	86261774	gene::1:86261115-86266872
1	86289062	86289433	gene::1:86286349-86289464
1	86330685	86330838	gene::1:86329862-86331329
1	86353175	86353428	gene::1:86352221-86355516
1	86389409	86389657	gene::1:86389150-86389666
1	86455515	86455626	gene::1:86455253-86455759
1	86461058	86461259	gene::1:86460137-86462888
1	86480660	86481309	gene::1:86480373-86481381
1	86529890	86530269	gene::1:86529693-86530424
1	86640722	86641080	gene::1:86636233-86641408
1	86734577	86735163	gene::1:86734086-86736135
1	86745009	86745950	gene::1:86745008-86745950
1	86770447	86770969	gene::1:86770299-86776371
1	87096876	87097149	gene::1:87096327-87097200
1	87097798	87098370	gene::1:87097797-87098370
1	87315651	87316037	gene::1:87314978-87316146
1	87443264	87443585	gene::1:87442442-87443667
1	87447542	87447966	gene::1:87447245-87448133
1	87449540	87450191	gene::1:87448743-87457844
1	87468919	87469283	gene::1:87468622-87469510
1	87470520	87470888	gene::1:87469722-87475392
1	87532202	87532315	gene::1:87532163-87532547
1	87532393	87532509	gene::1:87532163-87532547
1	87589809	87590218	gene::1:87586798-87591619
1	87659619	87659729	gene::1:87657944-87662786
[truncated: 35,384 more rows]
