# Supplementary material for: miRNA-like secondary structures in maize (Zea mays) genes and transposable elements correlate with small RNAs, methylation, and expression
Source: Genome Res. 2023 Nov;33(11):1932–46. doi: 10.1101/gr.277459.122 (PMC10760457; doi:10.1101/gr.277459.122)
Supplement: Supplement 3 [file Supplemental_Files.zip › Supplemental_Files/Low MFE regions annotations/helitron_MFE.sorted.bed]

1	28239	28836	helitron::1:27210-30897
1	89581	89894	helitron::1:83249-92305
1	91614	91895	helitron::1:83249-92305
1	96012	96156	helitron::1:94906-100127
1	176704	176929	helitron::1:172035-177929
1	208092	208445	helitron::1:199282-209113
1	215612	216065	helitron::1:209113-220714
1	238149	238514	helitron::1:220933-238633
1	252110	252248	helitron::1:251638-262224
1	257008	257157	helitron::1:251638-262224
1	323528	323874	helitron::1:321668-326842
1	332887	333168	helitron::1:332432-334130
1	382190	382301	helitron::1:378599-382720
1	532557	533779	helitron::1:527248-534279
1	542045	542480	helitron::1:536001-542480
1	650508	650762	helitron::1:650507-651741
1	688258	688787	helitron::1:676704-688832
1	761445	765808	helitron::1:748830-767265
1	1095480	1095792	helitron::1:1092175-1102602
1	1129423	1129680	helitron::1:1123697-1131606
1	1222016	1223987	helitron::1:1218201-1226514
1	1238896	1239756	helitron::1:1230059-1241226
1	1367921	1368448	helitron::1:1366617-1374952
1	1461682	1462288	helitron::1:1458128-1475335
1	1542549	1542773	helitron::1:1541940-1550025
1	1734701	1735078	helitron::1:1717359-1736564
1	1759000	1759187	helitron::1:1758837-1760428
1	1813576	1813826	helitron::1:1813471-1817220
1	1902487	1902633	helitron::1:1893998-1903982
1	1903834	1903976	helitron::1:1893998-1903982
1	1963666	1964028	helitron::1:1944902-1964725
1	2182066	2184657	helitron::1:2168952-2186160
1	2240814	2241122	helitron::1:2234033-2243433
1	2254470	2255142	helitron::1:2246791-2259572
1	2268388	2268807	helitron::1:2266281-2274543
1	2279011	2279464	helitron::1:2278508-2283350
1	2295758	2296254	helitron::1:2289560-2296504
1	2352858	2353111	helitron::1:2352857-2359877
1	2438351	2438596	helitron::1:2433920-2443607
1	2549581	2550948	helitron::1:2537258-2551795
1	2747578	2747770	helitron::1:2745955-2751210
1	2799573	2800265	helitron::1:2798791-2808819
1	2806395	2807085	helitron::1:2798791-2808819
1	2812648	2813178	helitron::1:2811898-2818745
1	2959072	2959355	helitron::1:2956230-2968961
1	2997378	2997642	helitron::1:2997310-2998447
1	3009844	3011021	helitron::1:3005703-3023562
1	3095253	3095766	helitron::1:3081148-3096715
1	3161453	3161631	helitron::1:3147174-3166480
1	3173775	3174402	helitron::1:3171474-3174402
1	3260292	3260958	helitron::1:3255644-3265163
1	3284182	3284541	helitron::1:3280433-3285258
1	3288355	3288717	helitron::1:3286046-3288717
1	3295048	3295212	helitron::1:3293921-3296433
1	3310579	3311025	helitron::1:3304119-3312116
1	3319419	3320076	helitron::1:3315234-3320809
1	3343212	3343329	helitron::1:3342105-3343555
1	3371259	3371698	helitron::1:3364340-3377836
1	3399541	3399981	helitron::1:3395163-3400170
1	3441826	3442617	helitron::1:3440252-3450539
1	3473426	3474080	helitron::1:3467411-3479037
1	3503996	3504557	helitron::1:3503995-3514073
1	3509083	3509257	helitron::1:3503995-3514073
1	3543531	3543955	helitron::1:3541540-3554209
1	3597794	3598415	helitron::1:3595586-3614407
1	3691080	3691250	helitron::1:3690416-3691988
1	3711342	3711610	helitron::1:3702942-3714553
1	3755918	3757714	helitron::1:3755428-3757962
1	3846626	3847359	helitron::1:3840296-3848641
1	3874478	3874662	helitron::1:3869907-3877812
1	3875015	3875132	helitron::1:3869907-3877812
1	3895191	3895409	helitron::1:3887570-3898754
1	3967957	3968553	helitron::1:3959523-3979131
1	3987303	3987702	helitron::1:3985299-3987758
1	4012745	4013288	helitron::1:4011153-4020013
1	4160081	4162191	helitron::1:4158587-4167232
1	4175945	4178055	helitron::1:4174451-4183094
1	4219227	4219702	helitron::1:4214638-4220190
1	4253424	4253789	helitron::1:4253186-4255973
1	4350029	4350283	helitron::1:4344696-4358928
1	4409099	4409314	helitron::1:4407586-4409681
1	4433807	4436408	helitron::1:4431445-4436408
1	4491991	4492514	helitron::1:4480213-4497671
1	4573607	4576144	helitron::1:4572294-4589982
1	4604568	4605029	helitron::1:4598972-4608800
1	4626157	4626671	helitron::1:4624788-4626690
1	4640690	4640838	helitron::1:4636465-4643555
1	4643291	4643555	helitron::1:4636465-4643555
1	4689506	4689690	helitron::1:4688937-4689889
1	4746619	4746931	helitron::1:4737917-4747921
1	4793390	4794051	helitron::1:4787382-4800442
1	4821497	4822111	helitron::1:4817044-4836785
1	4847044	4847260	helitron::1:4846169-4850879
1	4875705	4876673	helitron::1:4867893-4887084
1	4927052	4927252	helitron::1:4925735-4928050
1	5038514	5038825	helitron::1:5035592-5038825
1	5192116	5192667	helitron::1:5191286-5209328
1	5211630	5212750	helitron::1:5209945-5213522
1	5239656	5239911	helitron::1:5232846-5239911
1	5268102	5268860	helitron::1:5256303-5270148
1	5279177	5279343	helitron::1:5277814-5279343
1	5289156	5289327	helitron::1:5287800-5289327
1	5316022	5316556	helitron::1:5310275-5317829
1	5335591	5335734	helitron::1:5334332-5336410
1	5353756	5354011	helitron::1:5350657-5358471
1	5386156	5388828	helitron::1:5379199-5391976
1	5668680	5669261	helitron::1:5656379-5673706
1	5718520	5719094	helitron::1:5712646-5720465
1	5741997	5742585	helitron::1:5740921-5749862
1	5779261	5779838	helitron::1:5778024-5789733
1	5834405	5834765	helitron::1:5833518-5838848
1	5902310	5902725	helitron::1:5895298-5908610
1	5934333	5936395	helitron::1:5920892-5939030
1	6006587	6006836	helitron::1:6006586-6020378
1	6053664	6053828	helitron::1:6051921-6059025
1	6085346	6085578	helitron::1:6082501-6087997
1	6110538	6110848	helitron::1:6107068-6112775
1	6167092	6167400	helitron::1:6153898-6168334
1	6218677	6218841	helitron::1:6214583-6223434
1	6234666	6234891	helitron::1:6234575-6234891
1	6293736	6295022	helitron::1:6280404-6297601
1	6328276	6329251	helitron::1:6316692-6330680
1	6347294	6347440	helitron::1:6346633-6348787
1	6371055	6371573	helitron::1:6369727-6380316
1	6394981	6395416	helitron::1:6385720-6395418
1	6402922	6403596	helitron::1:6398686-6410711
1	6444568	6444754	helitron::1:6443020-6448396
1	6495898	6496307	helitron::1:6493200-6501125
1	6553357	6553500	helitron::1:6552369-6560699
1	6572422	6573118	helitron::1:6565922-6573308
1	6604101	6604773	helitron::1:6602028-6605451
1	6606819	6607098	helitron::1:6605564-6607170
1	6617493	6618148	helitron::1:6614312-6631781
1	6618326	6618530	helitron::1:6614312-6631781
1	6625699	6626354	helitron::1:6614312-6631781
1	6626532	6626736	helitron::1:6614312-6631781
1	6634545	6634711	helitron::1:6633762-6635109
1	6634871	6635032	helitron::1:6633762-6635109
1	6657564	6658129	helitron::1:6655677-6663983
1	6659066	6659662	helitron::1:6655677-6663983
1	6697764	6698570	helitron::1:6695913-6705754
1	6713949	6714773	helitron::1:6705977-6717115
1	6775900	6776460	helitron::1:6775899-6789809
1	6839751	6840118	helitron::1:6833619-6844548
1	6843004	6843501	helitron::1:6833619-6844548
1	6860181	6860744	helitron::1:6847566-6865582
1	6896841	6897098	helitron::1:6896746-6898197
1	6968037	6969736	helitron::1:6957892-6973121
1	7000473	7000634	helitron::1:7000238-7000634
1	7020898	7021456	helitron::1:7019934-7035718
1	7043408	7043847	helitron::1:7042594-7056881
1	7094815	7095236	helitron::1:7086723-7095921
1	7131282	7131778	helitron::1:7130966-7140348
1	7163444	7164123	helitron::1:7159438-7164400
1	7184038	7184281	helitron::1:7183851-7184716
1	7411978	7412130	helitron::1:7406291-7412459
1	7484366	7484817	helitron::1:7484027-7490271
1	7493556	7493790	helitron::1:7492904-7494519
1	7505731	7505976	helitron::1:7505730-7509124
1	7506232	7506365	helitron::1:7505730-7509124
1	7507081	7507266	helitron::1:7505730-7509124
1	7507453	7507592	helitron::1:7505730-7509124
1	7676612	7676816	helitron::1:7675622-7679225
1	7678499	7678979	helitron::1:7675622-7679225
1	7746564	7747765	helitron::1:7744349-7750063
1	7777313	7777507	helitron::1:7772945-7780595
1	7790387	7790519	helitron::1:7789898-7794323
1	7817605	7818170	helitron::1:7816661-7818170
1	7822257	7822382	helitron::1:7821199-7822638
1	7826717	7827008	helitron::1:7826620-7828071
1	7834222	7834787	helitron::1:7833278-7834787
1	7842242	7842833	helitron::1:7837818-7846337
1	7909374	7909492	helitron::1:7908267-7909718
1	7929680	7930329	helitron::1:7925284-7942082
1	7997604	7997745	helitron::1:7994234-7998213
1	7997754	7998171	helitron::1:7994234-7998213
1	8023028	8023329	helitron::1:8022725-8023877
1	8131985	8134756	helitron::1:8130477-8135939
1	8142029	8142192	helitron::1:8141543-8142515
1	8185503	8186209	helitron::1:8183986-8191587
1	8216585	8217269	helitron::1:8215047-8224091
1	8219618	8220128	helitron::1:8215047-8224091
1	8246565	8247638	helitron::1:8245557-8249449
1	8265022	8265473	helitron::1:8257285-8265473
1	8273237	8273901	helitron::1:8268743-8285904
1	8419466	8419801	helitron::1:8413681-8419801
1	8441602	8442616	helitron::1:8439182-8450356
1	8486087	8486571	helitron::1:8483088-8494085
1	8591950	8592913	helitron::1:8578444-8592925
1	8596729	8597311	helitron::1:8593490-8602686
1	8627312	8627429	helitron::1:8627084-8628535
1	8631519	8631998	helitron::1:8631518-8631998
1	8668469	8668882	helitron::1:8667598-8681011
1	8689218	8690824	helitron::1:8687533-8699342
1	8754220	8755416	helitron::1:8751230-8760119
1	8763219	8764181	helitron::1:8761167-8770045
1	8857697	8859894	helitron::1:8856784-8864357
1	8897166	8897352	helitron::1:8879891-8898966
1	8971500	8971706	helitron::1:8956546-8975026
1	8974321	8974601	helitron::1:8956546-8975026
1	8974727	8974888	helitron::1:8956546-8975026
1	9018961	9019677	helitron::1:9017952-9022279
1	9060030	9060463	helitron::1:9055258-9060463
1	9071439	9071919	helitron::1:9065834-9077258
1	9101896	9102482	helitron::1:9097778-9103137
1	9121485	9122634	helitron::1:9116132-9132727
1	9152000	9152609	helitron::1:9143803-9152783
1	9160845	9163105	helitron::1:9155346-9169512
1	9210768	9213270	helitron::1:9196330-9215556
1	9262009	9262315	helitron::1:9252568-9263775
1	9387947	9389084	helitron::1:9385666-9395248
1	9413576	9413722	helitron::1:9413575-9417945
1	9413738	9414035	helitron::1:9413575-9417945
1	9455124	9455428	helitron::1:9453949-9455437
1	9469742	9470840	helitron::1:9463612-9478142
1	9497992	9498163	helitron::1:9497823-9501245
1	9545342	9545809	helitron::1:9534166-9547106
1	9596122	9596422	helitron::1:9594588-9605692
1	9678394	9678521	helitron::1:9678169-9679618
1	9682638	9683182	helitron::1:9682637-9683190
1	9722254	9722435	helitron::1:9718475-9725577
1	9722718	9722932	helitron::1:9718475-9725577
1	9917330	9917576	helitron::1:9902316-9922055
1	9934333	9934536	helitron::1:9934152-9934543
1	10005653	10005804	helitron::1:10005652-10015698
1	10008672	10008799	helitron::1:10005652-10015698
1	10011656	10011778	helitron::1:10005652-10015698
1	10012958	10013495	helitron::1:10005652-10015698
1	10150944	10151770	helitron::1:10135885-10153293
1	10272042	10272198	helitron::1:10271952-10277839
1	10360931	10361123	helitron::1:10360427-10361297
1	10455606	10457029	helitron::1:10454000-10470225
1	10666818	10667471	helitron::1:10660749-10672365
1	10679942	10680131	helitron::1:10672521-10683228
1	10686413	10687270	helitron::1:10685271-10696324
1	10696069	10696324	helitron::1:10685271-10696324
1	10765647	10766229	helitron::1:10759578-10770857
1	10766363	10766810	helitron::1:10759578-10770857
1	10768841	10769101	helitron::1:10759578-10770857
1	10772703	10772886	helitron::1:10771009-10781465
1	10774824	10775025	helitron::1:10771009-10781465
1	10775249	10775442	helitron::1:10771009-10781465
1	10795541	10796002	helitron::1:10795188-10811294
1	10832595	10833521	helitron::1:10827966-10842851
1	10865741	10866400	helitron::1:10850778-10867464
1	10877972	10878409	helitron::1:10876864-10892990
1	10936214	10937180	helitron::1:10934631-10951756
1	10960316	10960865	helitron::1:10957236-10966425
1	10981378	10981872	helitron::1:10973647-10983937
1	10993700	10994333	helitron::1:10993420-11009289
1	11120060	11120599	helitron::1:11111393-11130199
1	11123279	11123554	helitron::1:11111393-11130199
1	11125974	11126176	helitron::1:11111393-11130199
1	11154739	11155086	helitron::1:11147721-11160751
1	11183181	11183292	helitron::1:11183180-11184437
1	11184223	11184437	helitron::1:11183180-11184437
1	11216968	11217965	helitron::1:11216900-11225332
1	11255310	11256291	helitron::1:11255309-11256291
1	11318349	11318482	helitron::1:11315537-11323201
1	11488462	11488660	helitron::1:11488404-11488710
1	11545874	11548245	helitron::1:11544633-11550783
1	11551637	11552113	helitron::1:11551311-11552169
1	11624627	11624831	helitron::1:11620205-11633947
1	11748920	11749117	helitron::1:11747715-11749117
1	11774161	11774518	helitron::1:11769090-11784969
1	11895587	11897111	helitron::1:11886697-11906432
1	11914116	11914529	helitron::1:11908129-11914529
1	11935066	11935252	helitron::1:11929733-11935699
1	11942059	11943168	helitron::1:11936716-11951887
1	11958937	11959128	helitron::1:11952091-11963525
1	12069240	12070192	helitron::1:12057796-12077600
1	12164599	12165223	helitron::1:12160095-12169077
1	12184431	12185497	helitron::1:12169231-12187733
1	12279933	12280383	helitron::1:12279068-12288494
1	12300288	12300985	helitron::1:12298899-12315328
1	12341221	12341602	helitron::1:12334009-12349858
1	12341783	12342380	helitron::1:12334009-12349858
1	12367441	12367622	helitron::1:12367440-12372325
1	12416885	12417557	helitron::1:12411808-12427844
1	12425076	12425748	helitron::1:12411808-12427844
1	12437111	12437588	helitron::1:12429561-12441219
1	12443280	12443908	helitron::1:12443279-12447177
1	12462278	12462733	helitron::1:12449917-12467185
1	12528828	12529247	helitron::1:12528057-12532124
1	12551556	12552576	helitron::1:12545725-12555201
1	12655006	12655472	helitron::1:12645917-12657298
1	12661527	12662185	helitron::1:12659164-12674870
1	12758622	12758780	helitron::1:12756052-12763113
1	12760241	12760798	helitron::1:12756052-12763113
1	12786449	12787067	helitron::1:12785166-12793146
1	12811737	12811869	helitron::1:12811725-12815352
1	12938057	12939191	helitron::1:12930016-12948328
1	12972792	12973068	helitron::1:12972791-12974943
1	13001775	13002432	helitron::1:12993922-13005120
1	13025662	13025891	helitron::1:13025096-13032862
1	13068093	13068688	helitron::1:13066027-13074270
1	13077960	13078543	helitron::1:13077959-13080724
1	13104591	13104857	helitron::1:13085977-13105360
1	13253893	13254212	helitron::1:13243723-13254729
1	13270271	13270926	helitron::1:13263382-13282208
1	13356497	13356677	helitron::1:13355564-13367475
1	13358834	13359134	helitron::1:13355564-13367475
1	13403731	13404197	helitron::1:13393233-13406271
1	13430539	13430889	helitron::1:13422896-13436821
1	13480418	13480586	helitron::1:13480167-13483546
1	13526171	13526819	helitron::1:13516476-13527949
1	13528659	13528946	helitron::1:13528093-13534050
1	13537517	13538204	helitron::1:13534107-13542462
1	13569106	13569449	helitron::1:13568344-13570220
1	13574108	13574293	helitron::1:13572874-13576273
1	13595217	13595398	helitron::1:13591664-13595398
1	13625303	13625437	helitron::1:13624754-13627486
1	13674051	13674645	helitron::1:13666842-13674755
1	13724018	13725211	helitron::1:13712027-13725751
1	13798288	13800747	helitron::1:13794738-13808775
1	13848882	13849424	helitron::1:13845630-13863020
1	13865485	13865991	helitron::1:13865484-13871011
1	13899830	13900113	helitron::1:13896344-13907143
1	13905627	13905857	helitron::1:13896344-13907143
1	13921835	13921995	helitron::1:13920770-13922221
1	13953005	13953778	helitron::1:13948479-13959784
1	14076630	14077345	helitron::1:14069501-14080329
1	14097284	14100823	helitron::1:14095980-14102373
1	14276397	14278648	helitron::1:14262952-14281798
1	14305231	14305711	helitron::1:14303748-14305711
1	14338320	14338630	helitron::1:14337182-14344969
1	14356264	14356601	helitron::1:14354748-14368486
1	14366064	14366456	helitron::1:14354748-14368486
1	14423294	14424038	helitron::1:14422830-14441431
1	14458186	14458695	helitron::1:14455389-14459143
1	14507879	14508943	helitron::1:14493999-14510289
1	14552365	14553069	helitron::1:14544580-14556404
1	14618172	14618593	helitron::1:14617566-14627185
1	14765816	14766504	helitron::1:14752754-14770924
1	14804153	14804390	helitron::1:14804034-14805206
1	14872431	14873066	helitron::1:14861871-14877502
1	14963769	14963972	helitron::1:14962092-14970771
1	15070940	15071412	helitron::1:15066078-15075032
1	15130616	15130997	helitron::1:15126018-15131590
1	15177145	15177663	helitron::1:15161801-15181216
1	15187468	15187737	helitron::1:15186835-15188400
1	15251614	15252174	helitron::1:15246207-15263566
1	15271545	15271668	helitron::1:15271052-15271930
1	15337574	15337892	helitron::1:15326577-15338258
1	15520344	15521006	helitron::1:15515398-15523646
1	15553860	15554123	helitron::1:15549666-15554123
1	15588337	15588789	helitron::1:15587210-15605037
1	15625601	15626098	helitron::1:15616459-15631249
1	15640104	15640337	helitron::1:15633368-15647441
1	15717436	15717605	helitron::1:15716018-15722070
1	15732840	15733408	helitron::1:15726020-15733876
1	15738878	15739122	helitron::1:15737558-15739122
1	15743139	15743282	helitron::1:15741541-15746000
1	15743760	15743952	helitron::1:15741541-15746000
1	15787192	15787448	helitron::1:15784923-15788210
1	15856870	15857456	helitron::1:15855103-15857456
1	15871153	15871314	helitron::1:15870102-15871540
1	15939015	15940540	helitron::1:15924955-15943379
1	15960505	15960684	helitron::1:15958808-15961615
1	15960963	15961130	helitron::1:15958808-15961615
1	16004820	16005133	helitron::1:16003702-16005774
1	16026653	16027306	helitron::1:16018914-16031300
1	16037468	16038116	helitron::1:16033994-16040138
1	16064139	16068518	helitron::1:16052070-16070028
1	16140098	16140313	helitron::1:16136979-16141105
1	16197272	16200034	helitron::1:16186678-16203757
1	16283337	16283521	helitron::1:16280629-16284660
1	16284219	16284660	helitron::1:16280629-16284660
1	16417815	16419857	helitron::1:16406353-16425646
1	16591201	16591349	helitron::1:16589919-16595945
1	16594456	16594602	helitron::1:16589919-16595945
1	16595756	16595939	helitron::1:16589919-16595945
1	16625777	16626334	helitron::1:16623732-16638553
1	16674499	16674612	helitron::1:16674493-16676328
1	16700119	16700356	helitron::1:16699974-16704409
1	16730362	16730606	helitron::1:16718389-16733090
1	16736117	16736294	helitron::1:16734806-16741289
1	16740854	16741289	helitron::1:16734806-16741289
1	16863995	16864243	helitron::1:16863994-16866515
1	16864515	16864659	helitron::1:16863994-16866515
1	16883254	16883442	helitron::1:16874893-16886536
1	16904916	16905161	helitron::1:16904915-16909364
1	17071974	17072207	helitron::1:17070259-17080815
1	17145123	17145235	helitron::1:17144669-17146075
1	17328394	17328938	helitron::1:17316311-17328938
1	17366986	17367220	helitron::1:17365836-17368378
1	17367878	17368122	helitron::1:17365836-17368378
1	17383089	17383613	helitron::1:17378042-17388196
1	17430663	17430801	helitron::1:17429853-17430882
1	17463244	17463361	helitron::1:17463016-17464468
1	17530962	17531790	helitron::1:17525299-17534824
1	17549934	17550112	helitron::1:17549195-17550799
1	17594692	17594866	helitron::1:17594521-17595969
1	17595609	17595772	helitron::1:17594521-17595969
1	17601170	17601280	helitron::1:17600928-17602378
1	17607660	17608227	helitron::1:17605395-17611603
1	17608836	17609036	helitron::1:17605395-17611603
1	17621909	17622076	helitron::1:17617671-17622449
1	17654633	17655387	helitron::1:17648610-17661476
1	17791502	17792194	helitron::1:17790512-17796621
1	17829818	17829995	helitron::1:17827237-17832336
1	17831500	17831663	helitron::1:17827237-17832336
1	17942080	17942202	helitron::1:17941701-17943559
1	18014397	18015600	helitron::1:18007752-18015639
1	18064435	18064594	helitron::1:18063370-18064821
1	18148121	18148736	helitron::1:18145914-18154491
1	18182578	18183354	helitron::1:18179097-18192075
1	18225984	18227834	helitron::1:18218506-18230732
1	18235035	18235856	helitron::1:18233610-18241224
1	18362643	18362823	helitron::1:18357572-18370831
1	18398517	18399012	helitron::1:18397719-18399579
1	18476754	18477024	helitron::1:18475112-18477024
1	18486831	18487543	helitron::1:18482376-18494273
1	18537773	18539358	helitron::1:18528913-18540225
1	18662021	18662537	helitron::1:18652030-18668294
1	18783359	18783630	helitron::1:18783358-18798288
1	18877558	18877865	helitron::1:18877000-18885913
1	18890337	18890709	helitron::1:18885941-18890768
1	18933509	18934179	helitron::1:18931550-18938627
1	18950468	18951016	helitron::1:18948590-18962095
1	18967917	18968073	helitron::1:18967016-18969561
1	18978864	18979276	helitron::1:18970079-18983732
1	18990181	18990295	helitron::1:18989681-18990676
1	18995288	18995607	helitron::1:18994787-19000095
1	18995831	18996105	helitron::1:18994787-19000095
1	19081862	19082215	helitron::1:19078222-19093444
1	19180114	19180466	helitron::1:19177358-19184389
1	19239625	19239825	helitron::1:19233973-19248370
1	19267543	19268178	helitron::1:19253350-19269956
1	19357201	19357872	helitron::1:19350997-19359460
1	19463625	19463872	helitron::1:19461646-19464879
1	19467882	19468275	helitron::1:19465105-19468275
1	19476927	19477562	helitron::1:19468713-19487851
1	19491651	19491897	helitron::1:19489359-19493553
1	19504919	19506084	helitron::1:19499434-19517781
1	19560350	19561005	helitron::1:19545334-19564792
1	19604617	19605077	helitron::1:19591814-19606421
1	19610462	19610608	helitron::1:19609800-19611951
1	19611792	19611947	helitron::1:19609800-19611951
1	19659595	19659884	helitron::1:19646983-19660019
1	19670529	19670672	helitron::1:19668004-19674036
1	19673788	19674036	helitron::1:19668004-19674036
1	19677483	19677748	helitron::1:19674655-19681736
1	19680844	19680974	helitron::1:19674655-19681736
1	19725649	19725816	helitron::1:19723466-19732196
1	19731256	19731430	helitron::1:19723466-19732196
1	19731655	19732073	helitron::1:19723466-19732196
1	19775555	19776142	helitron::1:19767460-19781819
1	19837733	19837907	helitron::1:19837412-19839296
1	19851544	19852009	helitron::1:19847229-19859441
1	19875004	19875253	helitron::1:19874997-19876852
1	19875288	19875467	helitron::1:19874997-19876852
1	19958706	19959111	helitron::1:19943025-19959129
1	19987757	19988292	helitron::1:19982871-20002361
1	19992284	19992515	helitron::1:19982871-20002361
1	19992670	19992891	helitron::1:19982871-20002361
1	19997228	19997935	helitron::1:19982871-20002361
1	20001997	20002164	helitron::1:19982871-20002361
1	20007997	20008348	helitron::1:20007798-20011716
1	20017470	20017596	helitron::1:20016757-20019646
1	20056695	20056946	helitron::1:20051929-20062008
1	20117339	20117761	helitron::1:20117338-20117761
1	20143071	20143587	helitron::1:20138140-20144336
1	20152241	20152922	helitron::1:20147559-20157343
1	20181425	20182576	helitron::1:20179586-20191070
1	20197599	20197811	helitron::1:20197415-20197811
1	20209189	20209304	helitron::1:20209072-20210523
1	20295140	20295550	helitron::1:20295139-20297396
1	20353915	20354293	helitron::1:20353795-20360548
1	20365392	20365977	helitron::1:20360738-20370540
1	20437418	20438605	helitron::1:20427024-20442312
1	20511371	20511894	helitron::1:20510087-20512245
1	20546549	20546909	helitron::1:20540040-20547384
1	20570674	20570944	helitron::1:20566105-20570944
1	20590433	20591961	helitron::1:20589013-20596698
1	20627313	20628960	helitron::1:20622375-20629793
1	20683031	20683222	helitron::1:20681287-20684789
1	20704990	20705133	helitron::1:20702111-20705419
1	20707290	20707658	helitron::1:20705479-20708354
1	20839680	20840120	helitron::1:20837232-20847505
1	20911110	20911483	helitron::1:20902867-20911781
1	20953754	20954422	helitron::1:20949261-20958601
1	21024006	21024632	helitron::1:21020899-21027602
1	21049326	21050632	helitron::1:21047742-21050706
1	21054468	21054692	helitron::1:21054294-21054692
1	21135961	21136545	helitron::1:21130297-21142116
1	21164280	21164958	helitron::1:21156416-21170793
1	21230627	21233552	helitron::1:21227454-21245428
1	21264921	21265886	helitron::1:21264838-21273662
1	21284627	21284911	helitron::1:21281534-21286317
1	21332546	21333285	helitron::1:21323412-21335778
1	21420672	21420828	helitron::1:21415632-21431802
1	21487927	21488505	helitron::1:21482936-21501642
1	21531698	21531944	helitron::1:21518005-21532672
1	21612900	21614377	helitron::1:21604795-21618453
1	21721314	21721956	helitron::1:21718679-21726397
1	21756495	21756840	helitron::1:21740410-21759946
1	21783754	21784087	helitron::1:21783592-21786074
1	21807952	21809822	helitron::1:21795661-21811484
1	21835685	21836448	helitron::1:21830977-21847578
1	21857872	21858038	helitron::1:21857792-21858112
1	21917950	21918068	helitron::1:21917723-21919174
1	21956538	21957252	helitron::1:21952904-21966400
1	21964749	21965463	helitron::1:21952904-21966400
1	21973139	21974269	helitron::1:21970157-21982106
1	22032312	22032518	helitron::1:22031661-22037622
1	22037354	22037622	helitron::1:22031661-22037622
1	22047704	22047817	helitron::1:22042062-22049500
1	22049209	22049497	helitron::1:22042062-22049500
1	22091621	22091787	helitron::1:22090562-22093089
1	22160080	22160725	helitron::1:22155651-22168596
1	22189700	22189823	helitron::1:22185793-22193384
1	22236720	22238640	helitron::1:22233935-22238959
1	22318351	22318532	helitron::1:22312392-22320411
1	22343298	22345077	helitron::1:22335398-22350509
1	22364079	22364626	helitron::1:22364078-22365987
1	22393467	22393903	helitron::1:22387320-22396093
1	22405683	22407261	helitron::1:22403772-22409962
1	22414007	22414181	helitron::1:22413029-22428504
1	22437380	22437639	helitron::1:22434523-22443715
1	22541780	22542935	helitron::1:22539496-22556501
1	22585455	22585944	helitron::1:22570873-22586036
1	22670473	22670996	helitron::1:22664084-22677876
1	22711920	22712330	helitron::1:22702230-22718613
1	22746183	22746533	helitron::1:22744815-22748013
1	22809692	22810342	helitron::1:22803084-22820932
1	22826386	22826555	helitron::1:22824146-22828609
1	22848363	22849096	helitron::1:22847656-22849625
1	22875794	22877327	helitron::1:22860102-22877496
1	22973825	22974546	helitron::1:22959971-22974546
1	23010928	23011643	helitron::1:22995753-23014126
1	23041067	23041598	helitron::1:23033615-23046516
1	23061366	23061550	helitron::1:23060765-23069587
1	23109356	23109542	helitron::1:23105155-23110190
1	23225861	23227268	helitron::1:23219766-23239536
1	23327530	23330346	helitron::1:23322880-23333059
1	23343864	23344516	helitron::1:23339440-23351854
1	23363267	23363801	helitron::1:23363266-23364743
1	23366123	23366477	helitron::1:23365529-23371763
1	23380183	23382591	helitron::1:23374278-23383862
1	23414204	23414333	helitron::1:23413541-23415047
1	23425057	23425712	helitron::1:23420532-23436911
1	23458413	23459483	helitron::1:23456740-23459512
1	23484776	23485375	helitron::1:23466908-23485487
1	23492324	23492434	helitron::1:23492170-23492665
1	23505834	23506228	helitron::1:23504747-23507137
1	23526758	23526941	helitron::1:23522986-23532438
1	23575655	23576622	helitron::1:23571377-23584988
1	23613030	23613622	helitron::1:23611918-23614588
1	23669366	23669564	helitron::1:23667655-23674487
1	23678639	23681320	helitron::1:23675106-23684166
1	23727237	23727356	helitron::1:23726346-23728241
1	23728026	23728241	helitron::1:23726346-23728241
1	23731714	23732146	helitron::1:23730844-23732752
1	23736638	23738417	helitron::1:23736019-23751344
1	23772974	23775567	helitron::1:23771374-23777732
1	23839105	23839646	helitron::1:23829954-23840023
1	23846764	23847379	helitron::1:23842852-23860065
1	23852177	23852333	helitron::1:23842852-23860065
1	23898050	23900624	helitron::1:23889241-23903984
1	23976628	23977294	helitron::1:23975902-23982374
1	23998047	23998642	helitron::1:23991566-23998644
1	24015886	24018502	helitron::1:24012024-24021684
1	24062728	24062993	helitron::1:24060657-24063357
1	24149890	24150155	helitron::1:24149889-24166877
1	24157303	24157856	helitron::1:24149889-24166877
1	24194532	24195373	helitron::1:24192958-24211764
1	24423758	24424434	helitron::1:24421538-24428876
1	24444232	24445014	helitron::1:24440322-24454239
1	24515599	24516091	helitron::1:24502249-24516590
1	24527020	24527634	helitron::1:24524807-24527634
1	24555804	24556401	helitron::1:24552334-24560375
1	24605979	24606159	helitron::1:24602845-24616535
1	24614908	24615479	helitron::1:24602845-24616535
1	24667489	24667867	helitron::1:24665678-24669964
1	24668880	24669702	helitron::1:24665678-24669964
1	24761778	24762202	helitron::1:24745852-24763448
1	24775550	24775992	helitron::1:24771095-24785918
1	24957081	24957348	helitron::1:24954828-24960736
1	24957789	24958017	helitron::1:24954828-24960736
1	25013302	25015181	helitron::1:25003893-25016692
1	25049279	25050189	helitron::1:25045989-25054274
1	25094084	25094523	helitron::1:25093208-25100719
1	25140400	25140869	helitron::1:25129932-25142525
1	25141107	25141299	helitron::1:25129932-25142525
1	25204614	25204762	helitron::1:25203820-25206129
1	25225916	25226210	helitron::1:25225658-25228678
1	25242059	25242173	helitron::1:25241962-25244556
1	25271650	25272140	helitron::1:25271438-25276207
1	25301564	25302042	helitron::1:25297866-25317403
1	25415684	25415810	helitron::1:25410467-25419495
1	25430387	25431022	helitron::1:25428860-25433497
1	25570341	25570568	helitron::1:25568107-25578872
1	25680189	25680371	helitron::1:25680019-25681470
1	25734271	25734465	helitron::1:25733210-25737671
1	25793447	25794409	helitron::1:25785544-25795434
1	25806655	25808387	helitron::1:25803669-25812132
1	25939478	25940041	helitron::1:25937444-25940041
1	25952549	25952716	helitron::1:25951963-25953415
1	25956462	25956999	helitron::1:25954198-25956999
1	26010668	26010884	helitron::1:26009171-26013032
1	26011880	26012182	helitron::1:26009171-26013032
1	26029102	26029222	helitron::1:26028909-26029222
1	26188978	26189730	helitron::1:26187542-26190053
1	26204707	26204965	helitron::1:26204706-26217673
1	26227654	26227939	helitron::1:26220176-26229895
1	26243347	26243632	helitron::1:26243122-26253535
1	26326820	26327178	helitron::1:26326113-26336994
1	26334336	26334650	helitron::1:26326113-26336994
1	26351056	26352140	helitron::1:26347605-26360899
1	26530873	26531062	helitron::1:26524824-26534395
1	26540162	26540786	helitron::1:26536260-26555275
1	26577007	26577148	helitron::1:26576346-26578499
1	26615915	26616076	helitron::1:26615438-26620297
1	26675366	26675787	helitron::1:26671005-26675787
1	26806555	26807500	helitron::1:26793779-26809933
1	26912555	26913621	helitron::1:26907972-26919708
1	27001258	27001861	helitron::1:26997476-27003053
1	27003814	27003972	helitron::1:27003491-27010803
1	27019783	27019961	helitron::1:27018182-27020913
1	27029154	27029332	helitron::1:27027548-27030306
1	27050654	27051401	helitron::1:27041687-27061649
1	27077887	27079557	helitron::1:27069970-27084893
1	27109916	27110557	helitron::1:27107657-27122434
1	27330235	27330397	helitron::1:27329504-27330399
1	27340570	27341190	helitron::1:27337875-27346079
1	27362409	27362892	helitron::1:27360309-27367314
1	27420831	27421107	helitron::1:27419840-27425218
1	27447944	27448413	helitron::1:27447059-27448545
1	27458103	27458360	helitron::1:27458102-27462561
1	27458624	27458768	helitron::1:27458102-27462561
1	27471735	27473938	helitron::1:27465807-27478168
1	27486710	27486914	helitron::1:27486130-27487638
1	27498631	27498753	helitron::1:27497968-27499763
1	27516567	27517206	helitron::1:27512037-27519919
1	27533973	27534654	helitron::1:27532452-27544762
1	27535124	27535836	helitron::1:27532452-27544762
1	27564601	27565130	helitron::1:27557074-27572637
1	27706506	27709523	helitron::1:27692638-27710991
1	27744354	27744702	helitron::1:27733217-27746109
1	27752929	27753153	helitron::1:27752928-27762685
1	27760300	27760772	helitron::1:27752928-27762685
1	27766346	27766575	helitron::1:27763673-27767343
1	27766604	27766867	helitron::1:27763673-27767343
1	27774495	27775168	helitron::1:27768331-27781764
1	27788048	27788209	helitron::1:27786984-27788435
1	27908847	27909413	helitron::1:27908846-27911388
1	27921625	27921743	helitron::1:27921398-27922847
1	27927789	27929204	helitron::1:27925877-27937506
1	27959107	27959340	helitron::1:27951316-27966431
1	28005035	28005660	helitron::1:28000644-28010150
1	28124379	28125010	helitron::1:28120343-28129467
1	28182393	28182725	helitron::1:28179621-28194671
1	28214735	28215479	helitron::1:28212025-28226122
1	28389832	28390584	helitron::1:28385219-28392007
1	28420750	28420904	helitron::1:28419549-28424501
1	28421509	28422194	helitron::1:28419549-28424501
1	28447666	28448289	helitron::1:28443206-28462522
1	28469400	28469655	helitron::1:28469399-28484289
1	28539612	28540277	helitron::1:28539191-28553530
1	28601724	28601906	helitron::1:28601554-28603005
1	28632210	28632851	helitron::1:28627760-28647601
1	28728556	28728672	helitron::1:28722495-28738407
1	28777885	28778387	helitron::1:28761410-28780909
1	28779057	28779438	helitron::1:28761410-28780909
1	28858526	28858646	helitron::1:28857284-28860823
1	28869284	28870246	helitron::1:28862901-28874541
1	28934041	28934579	helitron::1:28933618-28948212
1	28960545	28961345	helitron::1:28950494-28969072
1	28996060	28996251	helitron::1:28995268-28996369
1	29032247	29032610	helitron::1:29023971-29043099
1	29080880	29082353	helitron::1:29076125-29085025
1	29097722	29099203	helitron::1:29092944-29112381
1	29129406	29129601	helitron::1:29127622-29129974
1	29213162	29213673	helitron::1:29198973-29215982
1	29339585	29340402	helitron::1:29333617-29342706
1	29343794	29344030	helitron::1:29343475-29347058
1	29369833	29370063	helitron::1:29368001-29371370
1	29396083	29397098	helitron::1:29393825-29400458
1	29443503	29443798	helitron::1:29430896-29443856
1	29497574	29497775	helitron::1:29497116-29504725
1	29498320	29498491	helitron::1:29497116-29504725
1	29498575	29498728	helitron::1:29497116-29504725
1	29578874	29579471	helitron::1:29560191-29579471
1	29836337	29836677	helitron::1:29832524-29836921
1	29894719	29895372	helitron::1:29888655-29902109
1	29906326	29907029	helitron::1:29904355-29917982
1	29923277	29923713	helitron::1:29919757-29923746
1	29972550	29973031	helitron::1:29971987-29985025
1	30123031	30123708	helitron::1:30109688-30125693
1	30211744	30212030	helitron::1:30211293-30213940
1	30234835	30235738	helitron::1:30233158-30238243
1	30276406	30276940	helitron::1:30276357-30281534
1	30532737	30537713	helitron::1:30526150-30539764
1	30549096	30549405	helitron::1:30548324-30553494
1	30596033	30596188	helitron::1:30595523-30600937
1	30638746	30640904	helitron::1:30634396-30648370
1	30659501	30659787	helitron::1:30659500-30660026
1	30750505	30750617	helitron::1:30749139-30753308
1	30753065	30753308	helitron::1:30749139-30753308
1	30772931	30773352	helitron::1:30763036-30778454
1	30786141	30786463	helitron::1:30780177-30786463
1	30837211	30837380	helitron::1:30837105-30841532
1	30851221	30851790	helitron::1:30848724-30857320
1	30884618	30884799	helitron::1:30883225-30885484
1	30929647	30930649	helitron::1:30912807-30930768
1	31073831	31074486	helitron::1:31069375-31085808
1	31097642	31097943	helitron::1:31097121-31103106
1	31124860	31125377	helitron::1:31119500-31135460
1	31206213	31206605	helitron::1:31206212-31207316
1	31230195	31230313	helitron::1:31229088-31230539
1	31244304	31244465	helitron::1:31243240-31244691
1	31247662	31248254	helitron::1:31247366-31249448
1	31252898	31253065	helitron::1:31250056-31257136
1	31256881	31257136	helitron::1:31250056-31257136
1	31299685	31300119	helitron::1:31293671-31300119
1	31327643	31328129	helitron::1:31325082-31340350
1	31340896	31341036	helitron::1:31340753-31341117
1	31343039	31343169	helitron::1:31342936-31343169
1	31348895	31349008	helitron::1:31346725-31350387
1	31359613	31360345	helitron::1:31356070-31367293
1	31383323	31383583	helitron::1:31382233-31387501
1	31414003	31415000	helitron::1:31413927-31418692
1	31499999	31500480	helitron::1:31497962-31505141
1	31566552	31569196	helitron::1:31559495-31570503
1	31646225	31647079	helitron::1:31644891-31654359
1	31658898	31659313	helitron::1:31655126-31660689
1	31775388	31775913	helitron::1:31775242-31777183
1	31800698	31801577	helitron::1:31799441-31809968
1	31813470	31814204	helitron::1:31811641-31817669
1	31884468	31884788	helitron::1:31870371-31887663
1	31919630	31919799	helitron::1:31918293-31928823
1	31921145	31921409	helitron::1:31918293-31928823
1	31925131	31925630	helitron::1:31918293-31928823
1	31940427	31940722	helitron::1:31929121-31944232
1	31975154	31976443	helitron::1:31959868-31976443
1	32023731	32023947	helitron::1:32016600-32028539
1	32137957	32138216	helitron::1:32126501-32140984
1	32162379	32162928	helitron::1:32148160-32166665
1	32168511	32168735	helitron::1:32167673-32173451
1	32175297	32175521	helitron::1:32174459-32180237
1	32274461	32274675	helitron::1:32273257-32282441
1	32308664	32309331	helitron::1:32307151-32315263
1	32309373	32310031	helitron::1:32307151-32315263
1	32310134	32310789	helitron::1:32307151-32315263
1	32353520	32353790	helitron::1:32344000-32359319
1	32353818	32354307	helitron::1:32344000-32359319
1	32373049	32373572	helitron::1:32369777-32385347
1	32405799	32407532	helitron::1:32403186-32420876
1	32426047	32426236	helitron::1:32424948-32441507
1	32427965	32428304	helitron::1:32424948-32441507
1	32438689	32438899	helitron::1:32424948-32441507
1	32507592	32507889	helitron::1:32506736-32507921
1	32510947	32512559	helitron::1:32510304-32523062
1	32517401	32520146	helitron::1:32510304-32523062
1	32534438	32534571	helitron::1:32534221-32535672
1	32557971	32558684	helitron::1:32547605-32564642
1	32608906	32609475	helitron::1:32596443-32614503
1	32645968	32646366	helitron::1:32645074-32654773
1	32678561	32678932	helitron::1:32668592-32679053
1	32725795	32726355	helitron::1:32721343-32737424
1	32747777	32747939	helitron::1:32746029-32749341
1	32784020	32784389	helitron::1:32771560-32784575
1	32793498	32793804	helitron::1:32785934-32796230
1	32816771	32817089	helitron::1:32815581-32823104
1	32860767	32861339	helitron::1:32857163-32861434
1	32871226	32871355	helitron::1:32869718-32871852
1	32898376	32900160	helitron::1:32892688-32904526
1	32909989	32910162	helitron::1:32907748-32912193
1	32911923	32912193	helitron::1:32907748-32912193
1	32940241	32940658	helitron::1:32931194-32946917
1	33045042	33047965	helitron::1:33039928-33059335
1	33088059	33088261	helitron::1:33083327-33094473
1	33153699	33154106	helitron::1:33150530-33158781
1	33155001	33155240	helitron::1:33150530-33158781
1	33166773	33167099	helitron::1:33162133-33170654
1	33278309	33279652	helitron::1:33266762-33281076
1	33286995	33287272	helitron::1:33283136-33287272
1	33294393	33294655	helitron::1:33293711-33295257
1	33402175	33402316	helitron::1:33396588-33403658
1	33414026	33414311	helitron::1:33413013-33414311
1	33423598	33423861	helitron::1:33422624-33423861
1	33493598	33493719	helitron::1:33490845-33495968
1	33495713	33495968	helitron::1:33490845-33495968
1	33515396	33515511	helitron::1:33514521-33526818
1	33516155	33516312	helitron::1:33514521-33526818
1	33517373	33517530	helitron::1:33514521-33526818
1	33518726	33518882	helitron::1:33514521-33526818
1	33519698	33519831	helitron::1:33514521-33526818
1	33521307	33521851	helitron::1:33514521-33526818
1	33522500	33522684	helitron::1:33514521-33526818
1	33526583	33526818	helitron::1:33514521-33526818
1	33560140	33561760	helitron::1:33554247-33573300
1	33694144	33694307	helitron::1:33693056-33694507
1	33728801	33729882	helitron::1:33726149-33741892
1	33744941	33745613	helitron::1:33744940-33748433
1	33797641	33797803	helitron::1:33797299-33799013
1	33864397	33864612	helitron::1:33860253-33866943
1	33951945	33952870	helitron::1:33949288-33955497
1	34029669	34029872	helitron::1:34029538-34029984
1	34078802	34079041	helitron::1:34068904-34086892
1	34103798	34104509	helitron::1:34093287-34106874
1	34116720	34117373	helitron::1:34112053-34121374
1	34133810	34134418	helitron::1:34121549-34136519
1	34205785	34205952	helitron::1:34204727-34206178
1	34224902	34225090	helitron::1:34224674-34225417
1	34231095	34231693	helitron::1:34230640-34231693
1	34260346	34260955	helitron::1:34260305-34260955
1	34288552	34289475	helitron::1:34287217-34304199
1	34357534	34358007	helitron::1:34357533-34362411
1	34513780	34513893	helitron::1:34512061-34514038
1	34526259	34526932	helitron::1:34523685-34531347
1	34550416	34551098	helitron::1:34544633-34556803
1	34669878	34670038	helitron::1:34668816-34670264
1	34712905	34713177	helitron::1:34705627-34718822
1	34810262	34810895	helitron::1:34794927-34814179
1	34922435	34922617	helitron::1:34919545-34923716
1	34926541	34926870	helitron::1:34925808-34929450
1	34933093	34933670	helitron::1:34930340-34938067
1	35059565	35059683	helitron::1:35058197-35069179
1	35059824	35059981	helitron::1:35058197-35069179
1	35060973	35061207	helitron::1:35058197-35069179
1	35061970	35062157	helitron::1:35058197-35069179
1	35062409	35062586	helitron::1:35058197-35069179
1	35064385	35064504	helitron::1:35058197-35069179
1	35068517	35068679	helitron::1:35058197-35069179
1	35096871	35098362	helitron::1:35083229-35100882
1	35103656	35104619	helitron::1:35101426-35112114
1	35128943	35129358	helitron::1:35124705-35129537
1	35193178	35193655	helitron::1:35192819-35195412
1	35271493	35271851	helitron::1:35271273-35275396
1	35311553	35311920	helitron::1:35310069-35327714
1	35321536	35322187	helitron::1:35310069-35327714
1	35359440	35360150	helitron::1:35357019-35366512
1	35360762	35361252	helitron::1:35357019-35366512
1	35459198	35459848	helitron::1:35444819-35463690
1	35512821	35512944	helitron::1:35511953-35521090
1	35523540	35523714	helitron::1:35523303-35532255
1	35545200	35545400	helitron::1:35543159-35546396
1	35590137	35591311	helitron::1:35583333-35601578
1	35608818	35609118	helitron::1:35606830-35609119
1	35615729	35616029	helitron::1:35613741-35616030
1	35635722	35635952	helitron::1:35633399-35638172
1	35656359	35657037	helitron::1:35650707-35669397
1	35725519	35725892	helitron::1:35723124-35738973
1	35770549	35770867	helitron::1:35770240-35782008
1	35824267	35825889	helitron::1:35823680-35827773
1	35834579	35834699	helitron::1:35834201-35836102
1	35869138	35870444	helitron::1:35855643-35873024
1	35895373	35895566	helitron::1:35894780-35898973
1	35939126	35939795	helitron::1:35935820-35940112
1	36021107	36021306	helitron::1:36016106-36026156
1	36058423	36058587	helitron::1:36057362-36058813
1	36085844	36086019	helitron::1:36085674-36087123
1	36129717	36129992	helitron::1:36122298-36132004
1	36142199	36142571	helitron::1:36133550-36148210
1	36208781	36209042	helitron::1:36208505-36218346
1	36263560	36263740	helitron::1:36260657-36266198
1	36284773	36285024	helitron::1:36274290-36285984
1	36316770	36317346	helitron::1:36310950-36322137
1	36341031	36341153	helitron::1:36340944-36346972
1	36420854	36421642	helitron::1:36418612-36435167
1	36505524	36505693	helitron::1:36505089-36509354
1	36507151	36507418	helitron::1:36505089-36509354
1	36529603	36529867	helitron::1:36529602-36533369
1	36577900	36578113	helitron::1:36577608-36583859
1	36608611	36609142	helitron::1:36599382-36610397
1	36623526	36624290	helitron::1:36616088-36635293
1	36642498	36642762	helitron::1:36635911-36642762
1	36691897	36692176	helitron::1:36688720-36694186
1	36775721	36775862	helitron::1:36771349-36780146
1	37083639	37085528	helitron::1:37069554-37087024
1	37112665	37113363	helitron::1:37112505-37122941
1	37123216	37123950	helitron::1:37123093-37138066
1	37266271	37266547	helitron::1:37256651-37271605
1	37271042	37271605	helitron::1:37256651-37271605
1	37294160	37294396	helitron::1:37289342-37298444
1	37365529	37366057	helitron::1:37363105-37371388
1	37417772	37419646	helitron::1:37417273-37433389
1	37459346	37460005	helitron::1:37458389-37468811
1	37470466	37470870	helitron::1:37469942-37475595
1	37483592	37484221	helitron::1:37482297-37493352
1	37657924	37658351	helitron::1:37655239-37658354
1	37776982	37777142	helitron::1:37775917-37777368
1	37835491	37836458	helitron::1:37826533-37842569
1	37865279	37866175	helitron::1:37849286-37866236
1	37899137	37899796	helitron::1:37894665-37904699
1	37929130	37929616	helitron::1:37929129-37934034
1	37980615	37981606	helitron::1:37971402-37981725
1	37998958	37999411	helitron::1:37993818-38013488
1	38010374	38010698	helitron::1:37993818-38013488
1	38040445	38040598	helitron::1:38037022-38044326
1	38092335	38092814	helitron::1:38087717-38093278
1	38128263	38128686	helitron::1:38117044-38128694
1	38137477	38137969	helitron::1:38134007-38146115
1	38153569	38153836	helitron::1:38152588-38153836
1	38212825	38213481	helitron::1:38206292-38214244
1	38262252	38262382	helitron::1:38259395-38262668
1	38281206	38286313	helitron::1:38274359-38289667
1	38307940	38308932	helitron::1:38299834-38312132
1	38317453	38317762	helitron::1:38317385-38318793
1	38371432	38371771	helitron::1:38370234-38371776
1	38379441	38379746	helitron::1:38379398-38379752
1	38452921	38453785	helitron::1:38449935-38459282
1	38461514	38461794	helitron::1:38461190-38462491
1	38495865	38496046	helitron::1:38493311-38496046
1	38562133	38562847	helitron::1:38560634-38567282
1	38582039	38583404	helitron::1:38580384-38597410
1	38618875	38620337	helitron::1:38610482-38629457
1	38638554	38638968	helitron::1:38635884-38651933
1	38701776	38702206	helitron::1:38696110-38707295
1	38776585	38776748	helitron::1:38775521-38776971
1	38928293	38928402	helitron::1:38928174-38929625
1	38929237	38929379	helitron::1:38928174-38929625
1	38958615	38958880	helitron::1:38955772-38964699
1	38976044	38976417	helitron::1:38975296-38978390
1	38983075	38983186	helitron::1:38979862-38983741
1	38988561	38989016	helitron::1:38984400-38991165
1	39042856	39043674	helitron::1:39040787-39052216
1	39063423	39063872	helitron::1:39054816-39063872
1	39071336	39071893	helitron::1:39069135-39071898
1	39138425	39138936	helitron::1:39137527-39156576
1	39168014	39170493	helitron::1:39164278-39183208
1	39218784	39220034	helitron::1:39215212-39221567
1	39233225	39233722	helitron::1:39223847-39241833
1	39307232	39307692	helitron::1:39305276-39307692
1	39353710	39354357	helitron::1:39336615-39354357
1	39364430	39365956	helitron::1:39357160-39367442
1	39381147	39383630	helitron::1:39375551-39393823
1	39592036	39592875	helitron::1:39581929-39597621
1	39611051	39611481	helitron::1:39611050-39617525
1	39612641	39612753	helitron::1:39611050-39617525
1	39614749	39614866	helitron::1:39611050-39617525
1	39615924	39616050	helitron::1:39611050-39617525
1	39616949	39617135	helitron::1:39611050-39617525
1	39619223	39619653	helitron::1:39619222-39621336
1	39619964	39620104	helitron::1:39619222-39621336
1	39620367	39620481	helitron::1:39619222-39621336
1	39621076	39621196	helitron::1:39619222-39621336
1	39640015	39640176	helitron::1:39639852-39644256
1	39643991	39644256	helitron::1:39639852-39644256
1	39810116	39810314	helitron::1:39810115-39812568
1	39894294	39894464	helitron::1:39882905-39900407
1	39940141	39940413	helitron::1:39929477-39942894
1	40049714	40050215	helitron::1:40041675-40052725
1	40055864	40055979	helitron::1:40055747-40057198
1	40056811	40056974	helitron::1:40055747-40057198
1	40060169	40060756	helitron::1:40057981-40060756
1	40078942	40079827	helitron::1:40078403-40098121
1	40156052	40156325	helitron::1:40155196-40161696
1	40160235	40160457	helitron::1:40155196-40161696
1	40235894	40236789	helitron::1:40231450-40239157
1	40548262	40548422	helitron::1:40547714-40550489
1	40599848	40600107	helitron::1:40590716-40600145
1	40621923	40622209	helitron::1:40621796-40623828
1	40622306	40622583	helitron::1:40621796-40623828
1	40623005	40623153	helitron::1:40621796-40623828
1	40661192	40661707	helitron::1:40659942-40676776
1	40665335	40665944	helitron::1:40659942-40676776
1	40730342	40731516	helitron::1:40728206-40738966
1	40766132	40766330	helitron::1:40765695-40771935
1	40810084	40810565	helitron::1:40794034-40810565
1	40818079	40818613	helitron::1:40813587-40819394
1	40937949	40939043	helitron::1:40937670-40946858
1	40984280	40984513	helitron::1:40983579-40985152
1	40991910	40992420	helitron::1:40989722-40996553
1	41006637	41006872	helitron::1:41006527-41007978
1	41065355	41065893	helitron::1:41064007-41079750
1	41111545	41111958	helitron::1:41092487-41112377
1	41137605	41138297	helitron::1:41135146-41142170
1	41138447	41139265	helitron::1:41135146-41142170
1	41169492	41169798	helitron::1:41168324-41171171
1	41182176	41182775	helitron::1:41177539-41196585
1	41189644	41190179	helitron::1:41177539-41196585
1	41194886	41195084	helitron::1:41177539-41196585
1	41204994	41205998	helitron::1:41201808-41219603
1	41327758	41330211	helitron::1:41325992-41334807
1	41560650	41561070	helitron::1:41547877-41563563
1	41568479	41568681	helitron::1:41563652-41569086
1	41612561	41613107	helitron::1:41603907-41620792
1	41620183	41620648	helitron::1:41603907-41620792
1	41643873	41644069	helitron::1:41642146-41655493
1	41677266	41677862	helitron::1:41670749-41678715
1	41731217	41731876	helitron::1:41729443-41734276
1	41764811	41765467	helitron::1:41763097-41779440
1	41788691	41788955	helitron::1:41788690-41792275
1	41815880	41816686	helitron::1:41813113-41818177
1	41824645	41826499	helitron::1:41823128-41832840
1	41882506	41882796	helitron::1:41866158-41884828
1	41889843	41890392	helitron::1:41886366-41899575
1	41951141	41951354	helitron::1:41950956-41951358
1	42115445	42115961	helitron::1:42110802-42121102
1	42192231	42192638	helitron::1:42192176-42207950
1	42239871	42240070	helitron::1:42239666-42246444
1	42253716	42254396	helitron::1:42246667-42258967
1	42293966	42294096	helitron::1:42293502-42303980
1	42309994	42311913	helitron::1:42305632-42323825
1	42343397	42344063	helitron::1:42331805-42349698
1	42344679	42345287	helitron::1:42331805-42349698
1	42362464	42362971	helitron::1:42352314-42370345
1	42411053	42411902	helitron::1:42408294-42421563
1	42491055	42492843	helitron::1:42483646-42493958
1	42504877	42505454	helitron::1:42503385-42505465
1	42564830	42564978	helitron::1:42563004-42566008
1	42631618	42631734	helitron::1:42631548-42634135
1	42668141	42668442	helitron::1:42667508-42669091
1	42756366	42756541	helitron::1:42748689-42756541
1	42770705	42771180	helitron::1:42765061-42781807
1	42796012	42796136	helitron::1:42795879-42797329
1	42817218	42817634	helitron::1:42815869-42817634
1	42835302	42835905	helitron::1:42833668-42835905
1	42871034	42871484	helitron::1:42871024-42872888
1	42894346	42895124	helitron::1:42884359-42897711
1	43012341	43012997	helitron::1:43010512-43017443
1	43042309	43043413	helitron::1:43028843-43046450
1	43049443	43050099	helitron::1:43047489-43063522
1	43112287	43112467	helitron::1:43111603-43113185
1	43298343	43298574	helitron::1:43295526-43302649
1	43480110	43480220	helitron::1:43479960-43481410
1	43520035	43520215	helitron::1:43511897-43521044
1	43552701	43552936	helitron::1:43545399-43553014
1	43558402	43558518	helitron::1:43558052-43559023
1	43646001	43646644	helitron::1:43634979-43648607
1	43655386	43655910	helitron::1:43653424-43668127
1	43671879	43672145	helitron::1:43671878-43672240
1	43696005	43696270	helitron::1:43693137-43701934
1	43716207	43716588	helitron::1:43715059-43733236
1	43907349	43907539	helitron::1:43906313-43908219
1	43965502	43966489	helitron::1:43952349-43970931
1	43973124	43973568	helitron::1:43973123-43973582
1	43976778	43976903	helitron::1:43976552-43978003
1	44079622	44080138	helitron::1:44062963-44081417
1	44163762	44164317	helitron::1:44162508-44173601
1	44367575	44367968	helitron::1:44362759-44369893
1	44378360	44379146	helitron::1:44372840-44387192
1	44390047	44390308	helitron::1:44390046-44390525
1	44390323	44390512	helitron::1:44390046-44390525
1	44398393	44398794	helitron::1:44397968-44412443
1	44409093	44409360	helitron::1:44397968-44412443
1	44415431	44416054	helitron::1:44413226-44425046
1	44551966	44552492	helitron::1:44548667-44553403
1	44582061	44584382	helitron::1:44573844-44586573
1	44606837	44607052	helitron::1:44606836-44609376
1	44607687	44607811	helitron::1:44606836-44609376
1	44648994	44649149	helitron::1:44648301-44651895
1	44650585	44650730	helitron::1:44648301-44651895
1	44662927	44663180	helitron::1:44659983-44663459
1	44670906	44671182	helitron::1:44670905-44671301
1	44718375	44718616	helitron::1:44718078-44721185
1	44763597	44763730	helitron::1:44763209-44770516
1	44777448	44777641	helitron::1:44776868-44784100
1	44788911	44789062	helitron::1:44787312-44791783
1	44789882	44789996	helitron::1:44787312-44791783
1	44791518	44791783	helitron::1:44787312-44791783
1	44799316	44799637	helitron::1:44793698-44804395
1	44822546	44822664	helitron::1:44821439-44822890
1	44835523	44835721	helitron::1:44833865-44840022
1	44848577	44852070	helitron::1:44847596-44860459
1	44905777	44907796	helitron::1:44905198-44911850
1	44946872	44946984	helitron::1:44946825-44948392
1	44948053	44948164	helitron::1:44946825-44948392
1	45006202	45007941	helitron::1:44995270-45008764
1	45076279	45076870	helitron::1:45074909-45085714
1	45088599	45089065	helitron::1:45088598-45093265
1	45091923	45092088	helitron::1:45088598-45093265
1	45112058	45112449	helitron::1:45096272-45115965
1	45128656	45128833	helitron::1:45127920-45130113
1	45140078	45140303	helitron::1:45140077-45154883
1	45153813	45154274	helitron::1:45140077-45154883
1	45154535	45154706	helitron::1:45140077-45154883
1	45184501	45185026	helitron::1:45165916-45185161
1	45250267	45251184	helitron::1:45246645-45261255
1	45306072	45307195	helitron::1:45297794-45310862
1	45335805	45335965	helitron::1:45335563-45335965
1	45388012	45388640	helitron::1:45385348-45391901
1	45429494	45429611	helitron::1:45429266-45430711
1	45463574	45464238	helitron::1:45462833-45473593
1	45479224	45479881	helitron::1:45474172-45486475
1	45541171	45541406	helitron::1:45539880-45542945
1	45541496	45541616	helitron::1:45539880-45542945
1	45541772	45541982	helitron::1:45539880-45542945
1	45631737	45632690	helitron::1:45619362-45636455
1	45664542	45664711	helitron::1:45656098-45664840
1	45678110	45678708	helitron::1:45666691-45680968
1	45760310	45761002	helitron::1:45758661-45764523
1	45777509	45778164	helitron::1:45773862-45779308
1	45820851	45823262	helitron::1:45803964-45823262
1	45835592	45835726	helitron::1:45834212-45835832
1	45848325	45848899	helitron::1:45846795-45852257
1	45886155	45886325	helitron::1:45884146-45889569
1	45889088	45889307	helitron::1:45884146-45889569
1	45928651	45929180	helitron::1:45916077-45932860
1	45933101	45933728	helitron::1:45932919-45938792
1	45936935	45937368	helitron::1:45932919-45938792
1	46016828	46017355	helitron::1:46014068-46024872
1	46037953	46040498	helitron::1:46031061-46042168
1	46057362	46058054	helitron::1:46056342-46062479
1	46061195	46061380	helitron::1:46056342-46062479
1	46062141	46062279	helitron::1:46056342-46062479
1	46068147	46070527	helitron::1:46068146-46070974
1	46132826	46133155	helitron::1:46123350-46141423
1	46184731	46184850	helitron::1:46184268-46185881
1	46211086	46211743	helitron::1:46208291-46216245
1	46213447	46213564	helitron::1:46208291-46216245
1	46222783	46223030	helitron::1:46221680-46223030
1	46256235	46256362	helitron::1:46256010-46257461
1	46355147	46355378	helitron::1:46352674-46357102
1	46365958	46366208	helitron::1:46365863-46367314
1	46385136	46385259	helitron::1:46384514-46385379
1	46397228	46397598	helitron::1:46393892-46397598
1	46422272	46422717	helitron::1:46421619-46423172
1	46426448	46426639	helitron::1:46426243-46426639
1	46444273	46444871	helitron::1:46439840-46445526
1	46459778	46460424	helitron::1:46458793-46467779
1	46473797	46474016	helitron::1:46470025-46489902
1	46499954	46500108	helitron::1:46499880-46500914
1	46506166	46506403	helitron::1:46503997-46509822
1	46545591	46546199	helitron::1:46535833-46547623
1	46552429	46552602	helitron::1:46551920-46555306
1	46555042	46555306	helitron::1:46551920-46555306
1	46568359	46568749	helitron::1:46567478-46574561
1	46569303	46569514	helitron::1:46567478-46574561
1	46705223	46705478	helitron::1:46705222-46707373
1	46722180	46722435	helitron::1:46722179-46724330
1	46797543	46797689	helitron::1:46797293-46797689
1	46875575	46877845	helitron::1:46864029-46879308
1	46908020	46908403	helitron::1:46907818-46922611
1	46977149	46977691	helitron::1:46974452-46985204
1	46983198	46983806	helitron::1:46974452-46985204
1	47001211	47001698	helitron::1:46996979-47007856
1	47032618	47035502	helitron::1:47027909-47036965
1	47392914	47393063	helitron::1:47392492-47395317
1	47420291	47420780	helitron::1:47418708-47424676
1	47479844	47480035	helitron::1:47471774-47484350
1	47533071	47533743	helitron::1:47526432-47541782
1	47632059	47632262	helitron::1:47627507-47633321
1	47639361	47639581	helitron::1:47637303-47640055
1	47824868	47825339	helitron::1:47819610-47834453
1	47836924	47837106	helitron::1:47835919-47840087
1	47896518	47897015	helitron::1:47895982-47905084
1	47942564	47944737	helitron::1:47932868-47949091
1	48058338	48058804	helitron::1:48049602-48063950
1	48081554	48082146	helitron::1:48069963-48083108
1	48198718	48199051	helitron::1:48198710-48199064
1	48319276	48319426	helitron::1:48313297-48325410
1	48321121	48321325	helitron::1:48313297-48325410
1	48331837	48332247	helitron::1:48330041-48332425
1	48372013	48372332	helitron::1:48364494-48376179
1	48382835	48383204	helitron::1:48381988-48383484
1	48396144	48396255	helitron::1:48396143-48397424
1	48397165	48397424	helitron::1:48396143-48397424
1	48449252	48450120	helitron::1:48439847-48450338
1	48589085	48589953	helitron::1:48579675-48590171
1	48597236	48597908	helitron::1:48592315-48606569
1	48634817	48635189	helitron::1:48633967-48642843
1	48692199	48692427	helitron::1:48692055-48697192
1	48694587	48694785	helitron::1:48692055-48697192
1	48696510	48696711	helitron::1:48692055-48697192
1	48711726	48712381	helitron::1:48709888-48715822
1	48719780	48720728	helitron::1:48719190-48726109
1	48746235	48746437	helitron::1:48744527-48746704
1	48749941	48750090	helitron::1:48749888-48751473
1	48772194	48772304	helitron::1:48772076-48773247
1	48772666	48772779	helitron::1:48772076-48773247
1	48794512	48794944	helitron::1:48790026-48796076
1	48860516	48860957	helitron::1:48858913-48861155
1	48901556	48901815	helitron::1:48901135-48903319
1	48941690	48941937	helitron::1:48938810-48947560
1	48950113	48950870	helitron::1:48948538-48951345
1	48954612	48954756	helitron::1:48954611-48955414
1	48997656	48998587	helitron::1:48996803-49010531
1	49024483	49024753	helitron::1:49024482-49024878
1	49035111	49035774	helitron::1:49034816-49041622
1	49036535	49036941	helitron::1:49034816-49041622
1	49082191	49083100	helitron::1:49077792-49090381
1	49140903	49142022	helitron::1:49138703-49149401
1	49166473	49168720	helitron::1:49154466-49171389
1	49176405	49177290	helitron::1:49174594-49177560
1	49245405	49246063	helitron::1:49239818-49247131
1	49266064	49266544	helitron::1:49265176-49266924
1	49267836	49268077	helitron::1:49267424-49278097
1	49268710	49268835	helitron::1:49267424-49278097
1	49324755	49324872	helitron::1:49324754-49325037
1	49408678	49410831	helitron::1:49404799-49421889
1	49500845	49502573	helitron::1:49495431-49508920
1	49532471	49533349	helitron::1:49525378-49545130
1	49551963	49552200	helitron::1:49548447-49552520
1	49561313	49561436	helitron::1:49561163-49562613
1	49572682	49572807	helitron::1:49572069-49576561
1	49631083	49631330	helitron::1:49630771-49631330
1	49641100	49641347	helitron::1:49640787-49641347
1	49655633	49659573	helitron::1:49643427-49661287
1	49872760	49872980	helitron::1:49866079-49877529
1	49951507	49951673	helitron::1:49950010-49953031
1	49952433	49952632	helitron::1:49950010-49953031
1	50039607	50041515	helitron::1:50037553-50045365
1	50163465	50167010	helitron::1:50156576-50169274
1	50384916	50385519	helitron::1:50378365-50389728
1	50457130	50457558	helitron::1:50453322-50457978
1	50490609	50491082	helitron::1:50490608-50492064
1	50505862	50506123	helitron::1:50502378-50519091
1	50524927	50525290	helitron::1:50522594-50526078
1	50541428	50542013	helitron::1:50535876-50543323
1	50582397	50583062	helitron::1:50581992-50591998
1	50609881	50610077	helitron::1:50608148-50623345
1	50642503	50644110	helitron::1:50640920-50660401
1	50682755	50683316	helitron::1:50673776-50685451
1	50750185	50750691	helitron::1:50749357-50750691
1	50754252	50754480	helitron::1:50753078-50762187
1	50779598	50779732	helitron::1:50779306-50779808
1	50873087	50873205	helitron::1:50872860-50874310
1	50912323	50912768	helitron::1:50909632-50913583
1	50916829	50917027	helitron::1:50914340-50919512
1	51050791	51051630	helitron::1:51050594-51066985
1	51051730	51052681	helitron::1:51050594-51066985
1	51098750	51098882	helitron::1:51098667-51099056
1	51200850	51201452	helitron::1:51199825-51213400
1	51218091	51218238	helitron::1:51215121-51221610
1	51242250	51242404	helitron::1:51242016-51242410
1	51264182	51264753	helitron::1:51250608-51269706
1	51356872	51357016	helitron::1:51356647-51357682
1	51366073	51366718	helitron::1:51363663-51366718
1	51437156	51437671	helitron::1:51426260-51438600
1	51602399	51602990	helitron::1:51594487-51613675
1	51617801	51617919	helitron::1:51616694-51618144
1	51621069	51621632	helitron::1:51618927-51621632
1	51764008	51764322	helitron::1:51761161-51764658
1	51806551	51807110	helitron::1:51798761-51809853
1	51856538	51859233	helitron::1:51853668-51870311
1	51939138	51941258	helitron::1:51934087-51942750
1	52009667	52009834	helitron::1:52009540-52009900
1	52072014	52072585	helitron::1:52063403-52078136
1	52095653	52096573	helitron::1:52090273-52103063
1	52131583	52131841	helitron::1:52131582-52131978
1	52159973	52160596	helitron::1:52150875-52162292
1	52202500	52203211	helitron::1:52201306-52206798
1	52247178	52247431	helitron::1:52242465-52249446
1	52248076	52248315	helitron::1:52242465-52249446
1	52264361	52264713	helitron::1:52250059-52266125
1	52292270	52292944	helitron::1:52287784-52300828
1	52323609	52324300	helitron::1:52321034-52337292
1	52441390	52441996	helitron::1:52440905-52454233
1	52491214	52491686	helitron::1:52485242-52494413
1	52498273	52498404	helitron::1:52498190-52499187
1	52547674	52548399	helitron::1:52545284-52564422
1	52591380	52591611	helitron::1:52591218-52591611
1	52696001	52696110	helitron::1:52695882-52697333
1	52696944	52697057	helitron::1:52695882-52697333
1	52713102	52714265	helitron::1:52705564-52717396
1	52745589	52746137	helitron::1:52741216-52748108
1	52774742	52775488	helitron::1:52764266-52782100
1	52803069	52805308	helitron::1:52796479-52808505
1	52853507	52853986	helitron::1:52851739-52855335
1	52892028	52892889	helitron::1:52889905-52895150
1	52904145	52904431	helitron::1:52903485-52905029
1	52910613	52910865	helitron::1:52906605-52912174
1	52937426	52937626	helitron::1:52936718-52938355
1	53016090	53016619	helitron::1:53011545-53023707
1	53039849	53040395	helitron::1:53031856-53049508
1	53053118	53053569	helitron::1:53052050-53057367
1	53060713	53062283	helitron::1:53060382-53074358
1	53236567	53236751	helitron::1:53232051-53239435
1	53243269	53243388	helitron::1:53241844-53243886
1	53258561	53259644	helitron::1:53255268-53263728
1	53297455	53297628	helitron::1:53292958-53299919
1	53325090	53325902	helitron::1:53320692-53332708
1	53375724	53378409	helitron::1:53358738-53378409
1	53476032	53476200	helitron::1:53476031-53478122
1	53476282	53476435	helitron::1:53476031-53478122
1	53543980	53544093	helitron::1:53543470-53544346
1	53555025	53556600	helitron::1:53549013-53559304
1	53574843	53575202	helitron::1:53562174-53579787
1	53615618	53615780	helitron::1:53615128-53617195
1	53628112	53629267	helitron::1:53619327-53632189
1	53652613	53653025	helitron::1:53652539-53657699
1	53680068	53680435	helitron::1:53680067-53686303
1	53717308	53717860	helitron::1:53711184-53725261
1	53873214	53873681	helitron::1:53867083-53877716
1	54090857	54093552	helitron::1:54086790-54096095
1	54151568	54151712	helitron::1:54150982-54152587
1	54173783	54174385	helitron::1:54167100-54185191
1	54180401	54180882	helitron::1:54167100-54185191
1	54191834	54191995	helitron::1:54190770-54192221
1	54213373	54213499	helitron::1:54210421-54213500
1	54224700	54226459	helitron::1:54223230-54234607
1	54328146	54328912	helitron::1:54315699-54334490
1	54338875	54339730	helitron::1:54337737-54348608
1	54370473	54371092	helitron::1:54370363-54374892
1	54383766	54384038	helitron::1:54383748-54390936
1	54407352	54407860	helitron::1:54404440-54409543
1	54452063	54452249	helitron::1:54451632-54452249
1	54472779	54472934	helitron::1:54472609-54472970
1	54540818	54541046	helitron::1:54534086-54541046
1	54602318	54602738	helitron::1:54595598-54606384
1	54609360	54610447	helitron::1:54608044-54613444
1	54610465	54612606	helitron::1:54608044-54613444
1	54663963	54664321	helitron::1:54656638-54671998
1	54677014	54677535	helitron::1:54675003-54684135
1	54730793	54731504	helitron::1:54722552-54731504
1	54776677	54777239	helitron::1:54775624-54782989
1	54792268	54792438	helitron::1:54790358-54795424
1	54792766	54793040	helitron::1:54790358-54795424
1	54802177	54802332	helitron::1:54801671-54805485
1	54821147	54821398	helitron::1:54818303-54835228
1	54833713	54833918	helitron::1:54818303-54835228
1	54863299	54865755	helitron::1:54857026-54869245
1	54888506	54889713	helitron::1:54886958-54901206
1	54922022	54922805	helitron::1:54916585-54931124
1	54941403	54942128	helitron::1:54934536-54944070
1	55033965	55034176	helitron::1:55024179-55036154
1	55047373	55047805	helitron::1:55040393-55047911
1	55062166	55066687	helitron::1:55061116-55073525
1	55123274	55123437	helitron::1:55122213-55123657
1	55153630	55157511	helitron::1:55142721-55159030
1	55179767	55180269	helitron::1:55170213-55182036
1	55341837	55342372	helitron::1:55340858-55347844
1	55355423	55356100	helitron::1:55354376-55363485
1	55423699	55424210	helitron::1:55419595-55427982
1	55424487	55424625	helitron::1:55419595-55427982
1	55444848	55445050	helitron::1:55433254-55450184
1	55510710	55510875	helitron::1:55509647-55511099
1	55530394	55530512	helitron::1:55529287-55530740
1	55547620	55548347	helitron::1:55536923-55551719
1	55581989	55582221	helitron::1:55572855-55590477
1	55589407	55589639	helitron::1:55572855-55590477
1	55603924	55604758	helitron::1:55598939-55614657
1	55706553	55706818	helitron::1:55705920-55716355
1	55714419	55714800	helitron::1:55705920-55716355
1	55736888	55737112	helitron::1:55736605-55738516
1	55746518	55746747	helitron::1:55746490-55748401
1	55792940	55793615	helitron::1:55789862-55793787
1	55826042	55826226	helitron::1:55824924-55833406
1	55927291	55927405	helitron::1:55926273-55927438
1	56069332	56069927	helitron::1:56055747-56073244
1	56106148	56106807	helitron::1:56095813-56113541
1	56116670	56116785	helitron::1:56116553-56118003
1	56209733	56210304	helitron::1:56206175-56221217
1	56306955	56307288	helitron::1:56304343-56308165
1	56421166	56421430	helitron::1:56420334-56421430
1	56429785	56429966	helitron::1:56422038-56438082
1	56432218	56432715	helitron::1:56422038-56438082
1	56488862	56488976	helitron::1:56487831-56492534
1	56490804	56490937	helitron::1:56487831-56492534
1	56491135	56491247	helitron::1:56487831-56492534
1	56492423	56492534	helitron::1:56487831-56492534
1	56583028	56583300	helitron::1:56582351-56583300
1	56603974	56604635	helitron::1:56602364-56616029
1	56687019	56687993	helitron::1:56684836-56700860
1	56705337	56705575	helitron::1:56702551-56721793
1	56711350	56711605	helitron::1:56702551-56721793
1	56731694	56731900	helitron::1:56731597-56732097
1	56795035	56796126	helitron::1:56793399-56799221
1	56824678	56825702	helitron::1:56817508-56833061
1	56853982	56854802	helitron::1:56851771-56855969
1	56865423	56865864	helitron::1:56859299-56865864
1	56907938	56908252	helitron::1:56907341-56908267
1	57011427	57011735	helitron::1:57004000-57011741
1	57032629	57032849	helitron::1:57032455-57032851
1	57045514	57045927	helitron::1:57042171-57052933
1	57050475	57050764	helitron::1:57042171-57052933
1	57071776	57072112	helitron::1:57069602-57076080
1	57137693	57138625	helitron::1:57136329-57141054
1	57149543	57150053	helitron::1:57146088-57155759
1	57235038	57235342	helitron::1:57233070-57242804
1	57268233	57268495	helitron::1:57267101-57270231
1	57288399	57290424	helitron::1:57286278-57302482
1	57333974	57334327	helitron::1:57330492-57335268
1	57432759	57433290	helitron::1:57427462-57442942
1	57471849	57472567	helitron::1:57470277-57477109
1	57501363	57502711	helitron::1:57484901-57504253
1	57580546	57580923	helitron::1:57576727-57583411
1	57601976	57602168	helitron::1:57601171-57605072
1	57670363	57672266	helitron::1:57668881-57684502
1	57840877	57841058	helitron::1:57828706-57845170
1	57854991	57855127	helitron::1:57849083-57860256
1	57912339	57912675	helitron::1:57906246-57914851
1	57918135	57919026	helitron::1:57916702-57926459
1	57993764	57994012	helitron::1:57993521-57996123
1	57995284	57995673	helitron::1:57993521-57996123
1	58012925	58013081	helitron::1:58012924-58014882
1	58013688	58013860	helitron::1:58012924-58014882
1	58034189	58035097	helitron::1:58032890-58041289
1	58049303	58049569	helitron::1:58043802-58051587
1	58084908	58085412	helitron::1:58080794-58087133
1	58123769	58124237	helitron::1:58122692-58137896
1	58175664	58176844	helitron::1:58170682-58176912
1	58190301	58190412	helitron::1:58190131-58191582
1	58235418	58235930	helitron::1:58230476-58239992
1	58257311	58257514	helitron::1:58256640-58262639
1	58326035	58331073	helitron::1:58318798-58333516
1	58339893	58340803	helitron::1:58336722-58341698
1	58366580	58367026	helitron::1:58352508-58371101
1	58387475	58388010	helitron::1:58384309-58389300
1	58395197	58395319	helitron::1:58394703-58397027
1	58447799	58448315	helitron::1:58443482-58448916
1	58484250	58484506	helitron::1:58480853-58485605
1	58515543	58515704	helitron::1:58514479-58515930
1	58536109	58536271	helitron::1:58535853-58536289
1	58625645	58626420	helitron::1:58625574-58632985
1	58755018	58755162	helitron::1:58754555-58755846
1	58881866	58881980	helitron::1:58881859-58883388
1	58883049	58883160	helitron::1:58881859-58883388
1	58940789	58941647	helitron::1:58939786-58943419
1	58968349	58968820	helitron::1:58959720-58970403
1	59004860	59005291	helitron::1:59004859-59007500
1	59006944	59007054	helitron::1:59004859-59007500
1	59009371	59009483	helitron::1:59008563-59009734
1	59016628	59017909	helitron::1:59013022-59018932
1	59043880	59045151	helitron::1:59031295-59050827
1	59129790	59130347	helitron::1:59121232-59135826
1	59150195	59151088	helitron::1:59148152-59157375
1	59152429	59152935	helitron::1:59148152-59157375
1	59160342	59160907	helitron::1:59158158-59160907
1	59176233	59177486	helitron::1:59172420-59185019
1	59247301	59247837	helitron::1:59243881-59254854
1	59302319	59302892	helitron::1:59297778-59309898
1	59325098	59327833	helitron::1:59315942-59330468
1	59345613	59347525	helitron::1:59338337-59349009
1	59361292	59362044	helitron::1:59355751-59367831
1	59456072	59456278	helitron::1:59445896-59456933
1	59462146	59462263	helitron::1:59461038-59462489
1	59554524	59554760	helitron::1:59553814-59555426
1	59663931	59664195	helitron::1:59663268-59664887
1	59692287	59692521	helitron::1:59688261-59693510
1	59747051	59747226	helitron::1:59746881-59748332
1	59797306	59797734	helitron::1:59788298-59804413
1	59844912	59845811	helitron::1:59842944-59858082
1	59919447	59920950	helitron::1:59914165-59931748
1	60035884	60036085	helitron::1:60032213-60036890
1	60045197	60045597	helitron::1:60040116-60057645
1	60067436	60069724	helitron::1:60060742-60074160
1	60083251	60083416	helitron::1:60083181-60084174
1	60120145	60124295	helitron::1:60114875-60125804
1	60150545	60150738	helitron::1:60148121-60150738
1	60176297	60177274	helitron::1:60168512-60179683
1	60208575	60208798	helitron::1:60208574-60223858
1	60209076	60209209	helitron::1:60208574-60223858
1	60211806	60212059	helitron::1:60208574-60223858
1	60219980	60220099	helitron::1:60208574-60223858
1	60236338	60236530	helitron::1:60232703-60241905
1	60256467	60256613	helitron::1:60255806-60257954
1	60273634	60274203	helitron::1:60269673-60275118
1	60418295	60418518	helitron::1:60415509-60431647
1	60423900	60424584	helitron::1:60415509-60431647
1	60424773	60424970	helitron::1:60415509-60431647
1	60446229	60447197	helitron::1:60443768-60460695
1	60469064	60469358	helitron::1:60461611-60471354
1	60503459	60503633	helitron::1:60503448-60505497
1	60531238	60531862	helitron::1:60527752-60539640
1	60536162	60536628	helitron::1:60527752-60539640
1	60587684	60590080	helitron::1:60573189-60592539
1	60622987	60623247	helitron::1:60615515-60630677
1	60630237	60630675	helitron::1:60615515-60630677
1	60640165	60641901	helitron::1:60630924-60650815
1	60666049	60666190	helitron::1:60665388-60667538
1	60723185	60723862	helitron::1:60718679-60731124
1	60759858	60762264	helitron::1:60757235-60775521
1	60895122	60896118	helitron::1:60893755-60903339
1	60907427	60907588	helitron::1:60906362-60907813
1	60910840	60911303	helitron::1:60908860-60911303
1	60953521	60954172	helitron::1:60947866-60958605
1	60959474	60960142	helitron::1:60958614-60964597
1	60981993	60982263	helitron::1:60979215-60982263
1	61013047	61014358	helitron::1:61008481-61027380
1	61055355	61059536	helitron::1:61043852-61061017
1	61116173	61116691	helitron::1:61115489-61121982
1	61134790	61135617	helitron::1:61123071-61136997
1	61174103	61176811	helitron::1:61163569-61178927
1	61185764	61185935	helitron::1:61184406-61185935
1	61212258	61212518	helitron::1:61206820-61213395
1	61306813	61307038	helitron::1:61306812-61307208
1	61409118	61409405	helitron::1:61400290-61415380
1	61415126	61415368	helitron::1:61400290-61415380
1	61448712	61448846	helitron::1:61445956-61450632
1	61501951	61502179	helitron::1:61497128-61502293
1	61594696	61595876	helitron::1:61592544-61602097
1	61622277	61622755	helitron::1:61616868-61626193
1	61726332	61726504	helitron::1:61724264-61729904
1	61732719	61733257	helitron::1:61730963-61746732
1	61761883	61762062	helitron::1:61757959-61776626
1	61771748	61771948	helitron::1:61757959-61776626
1	61774305	61774770	helitron::1:61757959-61776626
1	61796367	61796913	helitron::1:61789973-61798159
1	61808598	61808763	helitron::1:61807537-61808989
1	61811945	61812582	helitron::1:61809772-61821612
1	61820076	61820243	helitron::1:61809772-61821612
1	61985313	61986021	helitron::1:61983715-61990982
1	62090182	62090748	helitron::1:62082809-62091671
1	62113660	62114417	helitron::1:62109213-62120055
1	62133054	62133388	helitron::1:62133041-62133395
1	62166181	62166582	helitron::1:62158699-62171483
1	62198361	62199065	helitron::1:62195156-62208190
1	62221867	62222131	helitron::1:62220742-62222917
1	62223132	62223322	helitron::1:62223131-62224250
1	62223584	62223803	helitron::1:62223131-62224250
1	62274716	62274977	helitron::1:62273214-62285715
1	62296620	62296735	helitron::1:62293792-62297028
1	62351990	62354777	helitron::1:62342053-62358031
1	62417125	62417462	helitron::1:62414596-62421570
1	62467846	62468189	helitron::1:62467767-62473918
1	62485423	62485863	helitron::1:62482869-62486434
1	62524811	62525002	helitron::1:62524463-62526564
1	62529308	62529479	helitron::1:62528101-62537844
1	62602759	62603422	helitron::1:62598283-62616253
1	62713643	62713888	helitron::1:62708125-62713888
1	62778102	62778619	helitron::1:62769480-62784801
1	62784025	62784277	helitron::1:62769480-62784801
1	62784287	62784513	helitron::1:62769480-62784801
1	62818835	62819515	helitron::1:62814421-62820922
1	62823296	62825972	helitron::1:62822809-62826899
1	62848574	62848907	helitron::1:62848287-62861892
1	62849764	62850068	helitron::1:62848287-62861892
1	62857030	62857712	helitron::1:62848287-62861892
1	63042328	63042609	helitron::1:63042150-63044780
1	63046724	63047170	helitron::1:63045271-63057491
1	63047643	63048330	helitron::1:63045271-63057491
1	63055775	63056440	helitron::1:63045271-63057491
1	63058256	63058734	helitron::1:63058228-63065785
1	63071539	63071749	helitron::1:63069079-63073454
1	63101821	63102068	helitron::1:63101820-63107753
1	63117435	63117579	helitron::1:63116914-63117971
1	63143042	63143345	helitron::1:63142570-63148382
1	63178761	63178972	helitron::1:63172038-63180530
1	63204156	63204749	helitron::1:63203977-63212563
1	63248570	63249127	helitron::1:63239510-63254149
1	63282952	63284011	helitron::1:63273215-63288550
1	63318055	63318169	helitron::1:63318020-63324989
1	63429632	63429879	helitron::1:63429627-63430023
1	63448893	63449178	helitron::1:63447914-63449178
1	63496927	63497842	helitron::1:63489525-63499782
1	63498744	63499330	helitron::1:63489525-63499782
1	63537377	63537652	helitron::1:63533812-63544805
1	63538272	63538944	helitron::1:63533812-63544805
1	63577881	63578189	helitron::1:63576237-63578724
1	63578413	63578630	helitron::1:63576237-63578724
1	63605656	63606287	helitron::1:63605251-63615393
1	63634979	63635122	helitron::1:63634736-63635126
1	63696073	63696354	helitron::1:63694444-63703955
1	63721723	63722378	helitron::1:63710539-63726365
1	63733139	63733569	helitron::1:63730082-63739827
1	63755415	63758107	helitron::1:63746743-63766141
1	63814693	63815111	helitron::1:63811036-63829583
1	63815350	63815542	helitron::1:63811036-63829583
1	63822977	63823275	helitron::1:63811036-63829583
1	63828768	63829128	helitron::1:63811036-63829583
1	63836097	63836323	helitron::1:63834556-63836555
1	63839645	63839969	helitron::1:63839134-63848657
1	63919046	63919225	helitron::1:63918961-63924710
1	63920426	63920645	helitron::1:63918961-63924710
1	63936269	63937090	helitron::1:63931993-63943166
1	64050537	64051885	helitron::1:64047534-64052443
1	64069210	64069769	helitron::1:64067807-64074540
1	64095898	64097144	helitron::1:64094128-64100254
1	64151394	64151618	helitron::1:64151393-64158079
1	64165120	64165382	helitron::1:64161417-64167410
1	64188953	64189737	helitron::1:64183447-64191487
1	64250020	64252016	helitron::1:64247668-64266064
1	64358437	64359746	helitron::1:64352111-64363857
1	64436575	64437190	helitron::1:64435171-64446071
1	64484609	64484884	helitron::1:64473829-64492926
1	64502558	64503068	helitron::1:64493082-64503786
1	64527110	64527574	helitron::1:64527109-64540656
1	64593648	64594041	helitron::1:64593191-64606398
1	64628635	64628794	helitron::1:64627570-64629021
1	64636218	64636621	helitron::1:64629942-64640572
1	64676175	64676709	helitron::1:64667305-64679887
1	64697261	64697861	helitron::1:64693339-64706058
1	64707712	64708218	helitron::1:64707075-64712872
1	64772389	64772593	helitron::1:64767443-64773696
1	64772772	64772927	helitron::1:64767443-64773696
1	64772968	64773140	helitron::1:64767443-64773696
1	64797722	64798441	helitron::1:64793092-64799205
1	64803532	64803756	helitron::1:64802431-64806910
1	64884456	64884621	helitron::1:64883396-64884847
1	64951854	64952332	helitron::1:64938798-64958222
1	64999934	65002634	helitron::1:64999362-65005778
1	65027385	65027995	helitron::1:65021823-65038300
1	65033386	65033782	helitron::1:65021823-65038300
1	65045890	65046453	helitron::1:65044257-65046833
1	65050610	65050781	helitron::1:65050552-65050790
1	65056236	65056576	helitron::1:65051132-65065576
1	65074972	65075587	helitron::1:65074528-65076851
1	65087599	65089366	helitron::1:65077363-65090954
1	65108293	65108911	helitron::1:65103805-65112343
1	65110855	65110998	helitron::1:65103805-65112343
1	65234983	65235137	helitron::1:65234849-65240189
1	65241283	65241412	helitron::1:65240271-65243975
1	65260923	65261595	helitron::1:65256598-65266701
1	65365009	65365238	helitron::1:65355133-65369477
1	65435522	65435679	helitron::1:65434793-65437500
1	65455980	65456584	helitron::1:65448737-65465498
1	65480598	65480771	helitron::1:65480086-65484567
1	65530252	65530540	helitron::1:65529926-65536664
1	65621068	65621736	helitron::1:65610385-65628365
1	65634133	65635033	helitron::1:65630495-65645403
1	65655616	65655856	helitron::1:65655114-65657839
1	65663683	65664663	helitron::1:65660575-65667296
1	65683919	65684846	helitron::1:65671866-65690202
1	65774445	65774801	helitron::1:65768610-65775264
1	65785977	65786242	helitron::1:65783815-65790022
1	65813560	65814500	helitron::1:65810815-65815977
1	65902322	65906109	helitron::1:65887648-65907638
1	65995865	65996329	helitron::1:65982686-66001643
1	66042519	66043032	helitron::1:66025008-66043434
1	66060404	66061149	helitron::1:66059110-66072399
1	66067782	66068206	helitron::1:66059110-66072399
1	66187873	66188566	helitron::1:66179710-66193030
1	66204246	66204730	helitron::1:66204223-66206557
1	66220103	66220829	helitron::1:66210458-66224855
1	66237088	66237713	helitron::1:66232630-66250954
1	66271551	66271993	helitron::1:66271550-66276188
1	66272239	66272394	helitron::1:66271550-66276188
1	66280997	66281317	helitron::1:66279194-66298575
1	66291567	66291768	helitron::1:66279194-66298575
1	66414716	66415131	helitron::1:66414673-66415131
1	66420466	66420634	helitron::1:66419713-66420858
1	66425462	66425647	helitron::1:66425257-66425653
1	66476556	66476779	helitron::1:66476383-66476779
1	66509963	66510708	helitron::1:66508059-66512003
1	66596037	66596447	helitron::1:66592376-66596447
1	66609767	66610209	helitron::1:66606740-66611879
1	66611468	66611879	helitron::1:66606740-66611879
1	66746806	66747025	helitron::1:66734731-66748676
1	66803221	66803408	helitron::1:66795289-66805026
1	66811759	66812291	helitron::1:66806555-66819191
1	66814363	66814687	helitron::1:66806555-66819191
1	66924677	66924791	helitron::1:66924676-66925961
1	66925769	66925961	helitron::1:66924676-66925961
1	66949943	66950173	helitron::1:66945787-66950196
1	66966850	66968028	helitron::1:66964568-66983669
1	67068769	67069506	helitron::1:67066577-67077080
1	67105277	67105710	helitron::1:67089887-67108916
1	67191144	67192088	helitron::1:67189850-67204188
1	67306674	67306993	helitron::1:67294608-67308777
1	67421932	67422193	helitron::1:67415278-67423503
1	67422782	67423324	helitron::1:67415278-67423503
1	67488435	67489065	helitron::1:67483914-67498767
1	67560867	67561422	helitron::1:67546528-67565834
1	67581358	67581708	helitron::1:67575172-67592357
1	67616390	67616635	helitron::1:67616268-67624459
1	67677171	67680101	helitron::1:67667466-67684175
1	67693283	67693474	helitron::1:67691911-67693474
1	67708904	67709540	helitron::1:67704400-67722212
1	67752220	67753509	helitron::1:67739921-67756596
1	67791211	67791331	helitron::1:67790497-67792064
1	67865747	67866688	helitron::1:67858822-67874379
1	67887179	67888497	helitron::1:67878306-67891751
1	67914672	67915009	helitron::1:67914458-67922343
1	67937628	67938278	helitron::1:67929131-67948353
1	67957758	67957904	helitron::1:67955714-67965233
1	68001367	68001999	helitron::1:67996230-68001999
1	68019273	68019399	helitron::1:68019048-68020498
1	68045188	68045344	helitron::1:68032784-68047845
1	68057768	68058016	helitron::1:68057664-68059115
1	68075376	68076006	helitron::1:68074614-68080425
1	68087111	68087680	helitron::1:68083438-68088273
1	68190453	68190635	helitron::1:68189580-68200003
1	68192300	68192808	helitron::1:68189580-68200003
1	68224634	68224879	helitron::1:68223746-68228339
1	68241716	68242384	helitron::1:68236797-68244282
1	68413308	68413843	helitron::1:68401246-68421192
1	68431499	68431683	helitron::1:68428077-68434437
1	68463921	68464308	helitron::1:68463819-68473008
1	68731455	68731614	helitron::1:68730390-68731841
1	68752216	68753391	helitron::1:68749731-68756098
1	68838647	68841333	helitron::1:68836911-68845529
1	68856577	68856695	helitron::1:68854576-68857491
1	68863622	68863794	helitron::1:68859936-68865822
1	68864572	68864691	helitron::1:68859936-68865822
1	68894981	68895304	helitron::1:68894359-68895801
1	68904055	68904563	helitron::1:68903961-68906158
1	68904671	68905235	helitron::1:68903961-68906158
1	68962034	68962348	helitron::1:68959624-68964594
1	68994870	68995344	helitron::1:68992483-68997401
1	68998918	68999176	helitron::1:68998910-69013727
1	69002026	69002268	helitron::1:68998910-69013727
1	69009969	69010278	helitron::1:68998910-69013727
1	69011090	69011567	helitron::1:68998910-69013727
1	69147845	69148408	helitron::1:69147237-69149655
1	69161172	69161423	helitron::1:69160476-69169377
1	69237784	69238242	helitron::1:69237783-69238328
1	69368001	69368135	helitron::1:69363661-69369228
1	69394429	69394628	helitron::1:69389812-69399237
1	69417870	69418125	helitron::1:69403207-69419800
1	69527805	69528467	helitron::1:69523351-69528954
1	69561447	69562636	helitron::1:69559101-69568387
1	69576906	69577563	helitron::1:69574335-69581070
1	69594909	69595145	helitron::1:69584818-69595788
1	69602157	69602400	helitron::1:69599968-69607287
1	69623914	69624080	helitron::1:69623850-69627906
1	69658486	69659612	helitron::1:69650218-69666122
1	69701232	69702595	helitron::1:69697087-69710434
1	69783882	69784847	helitron::1:69781468-69788644
1	69829654	69831980	helitron::1:69828805-69835421
1	69888681	69889095	helitron::1:69884794-69890939
1	69896148	69897164	helitron::1:69891431-69902519
1	69906505	69907083	helitron::1:69906455-69907880
1	69931114	69933011	helitron::1:69929631-69941469
1	69967095	69968896	helitron::1:69955891-69969749
1	70032014	70032457	helitron::1:70031829-70050810
1	70047858	70048099	helitron::1:70031829-70050810
1	70181239	70181730	helitron::1:70181230-70181730
1	70226556	70226835	helitron::1:70220428-70227057
1	70238797	70239026	helitron::1:70237734-70239185
1	70279509	70280495	helitron::1:70277160-70287472
1	70431658	70431887	helitron::1:70428732-70437588
1	70441899	70442080	helitron::1:70440605-70444673
1	70465075	70465517	helitron::1:70456334-70468287
1	70477572	70478043	helitron::1:70476214-70478043
1	70487353	70487892	helitron::1:70485984-70487892
1	70534386	70534501	helitron::1:70533522-70545844
1	70534887	70535004	helitron::1:70533522-70545844
1	70535145	70535302	helitron::1:70533522-70545844
1	70536361	70536528	helitron::1:70533522-70545844
1	70537723	70537899	helitron::1:70533522-70545844
1	70540345	70540844	helitron::1:70533522-70545844
1	70543246	70543403	helitron::1:70533522-70545844
1	70551533	70552207	helitron::1:70546654-70555193
1	70610270	70610696	helitron::1:70609494-70611008
1	70674211	70674546	helitron::1:70672760-70685975
1	70695508	70696028	helitron::1:70693304-70696028
1	70702902	70703048	helitron::1:70700934-70703147
1	70729992	70730186	helitron::1:70727469-70740060
1	70731674	70731913	helitron::1:70727469-70740060
1	70796722	70797376	helitron::1:70791599-70808609
1	70804925	70805577	helitron::1:70791599-70808609
1	70854427	70856166	helitron::1:70845672-70865637
1	70953235	70954866	helitron::1:70950843-70965961
1	70982802	70983138	helitron::1:70975910-70993672
1	70986496	70986966	helitron::1:70975910-70993672
1	71038137	71038780	helitron::1:71022295-71041353
1	71065448	71065608	helitron::1:71064384-71065834
1	71073188	71073349	helitron::1:71072121-71073573
1	71128109	71128745	helitron::1:71126017-71134849
1	71238373	71238602	helitron::1:71235220-71241829
1	71243868	71243989	helitron::1:71243819-71245381
1	71297621	71298023	helitron::1:71297620-71298023
1	71305634	71306036	helitron::1:71305633-71306036
1	71347329	71347871	helitron::1:71347328-71352312
1	71376628	71376786	helitron::1:71376135-71377673
1	71445397	71446015	helitron::1:71436169-71446690
1	71479730	71479976	helitron::1:71476625-71487078
1	71502092	71502308	helitron::1:71497500-71514484
1	71511357	71511668	helitron::1:71497500-71514484
1	71537852	71538016	helitron::1:71537620-71538016
1	71556509	71556978	helitron::1:71552311-71559742
1	71622946	71623116	helitron::1:71620526-71630223
1	71653195	71654109	helitron::1:71648521-71666159
1	71705534	71705852	helitron::1:71705275-71706872
1	71706502	71706691	helitron::1:71705275-71706872
1	71743027	71743454	helitron::1:71741615-71745781
1	71823064	71823250	helitron::1:71822499-71823633
1	71860420	71860600	helitron::1:71860370-71862458
1	71868477	71868654	helitron::1:71868424-71870512
1	71887928	71888115	helitron::1:71884509-71893348
1	71919465	71919611	helitron::1:71918834-71919848
1	71946463	71946659	helitron::1:71942922-71947497
1	71957596	71957866	helitron::1:71957595-71957991
1	72004042	72004404	helitron::1:72003626-72010044
1	72136546	72136895	helitron::1:72136242-72137721
1	72148184	72151061	helitron::1:72138337-72155133
1	72181574	72182143	helitron::1:72180266-72186435
1	72292869	72293171	helitron::1:72292117-72296855
1	72294522	72294828	helitron::1:72292117-72296855
1	72347749	72347915	helitron::1:72347748-72348922
1	72430680	72432479	helitron::1:72423962-72442541
1	72470010	72470186	helitron::1:72469840-72471291
1	72502860	72503395	helitron::1:72494317-72510752
1	72573270	72573760	helitron::1:72573269-72573769
1	72618421	72618757	helitron::1:72618420-72619435
1	72669187	72669696	helitron::1:72669174-72669696
1	72729751	72730296	helitron::1:72726209-72735429
1	72739575	72740160	helitron::1:72739574-72742351
1	72744218	72744387	helitron::1:72743133-72751956
1	72767541	72768076	helitron::1:72754965-72771564
1	72815410	72815812	helitron::1:72800240-72818353
1	72816827	72817118	helitron::1:72800240-72818353
1	72817739	72818353	helitron::1:72800240-72818353
1	72964394	72964649	helitron::1:72964393-72965424
1	73004287	73004409	helitron::1:73002274-73004792
1	73091690	73092217	helitron::1:73090284-73100624
1	73123294	73123682	helitron::1:73116971-73129347
1	73150394	73150511	helitron::1:73149359-73153660
1	73151207	73151356	helitron::1:73149359-73153660
1	73151702	73151854	helitron::1:73149359-73153660
1	73228313	73228737	helitron::1:73223146-73229275
1	73277155	73277992	helitron::1:73274244-73283550
1	73302205	73302842	helitron::1:73300003-73306201
1	73314470	73314717	helitron::1:73313699-73319635
1	73327345	73327582	helitron::1:73327237-73328688
1	73397196	73397873	helitron::1:73391468-73399333
1	73484396	73485078	helitron::1:73478128-73485272
1	73517001	73517142	helitron::1:73508366-73525707
1	73523642	73523783	helitron::1:73508366-73525707
1	73562545	73562680	helitron::1:73562032-73563232
1	73645100	73647529	helitron::1:73645099-73651315
1	73708586	73709127	helitron::1:73692623-73709244
1	73748215	73748883	helitron::1:73742623-73752282
1	73807274	73807557	helitron::1:73804859-73815239
1	73825131	73825286	helitron::1:73824894-73825290
1	73977174	73977365	helitron::1:73977007-73977953
1	74014031	74014414	helitron::1:74014029-74016482
1	74031965	74032708	helitron::1:74025844-74040377
1	74054796	74055466	helitron::1:74047091-74059679
1	74119815	74120182	helitron::1:74118086-74121177
1	74168137	74168359	helitron::1:74168136-74179424
1	74190636	74191435	helitron::1:74188397-74206677
1	74265665	74265940	helitron::1:74265664-74266059
1	74288658	74288913	helitron::1:74288657-74290810
1	74307983	74308178	helitron::1:74302742-74309934
1	74396199	74397127	helitron::1:74392177-74397203
1	74484662	74484773	helitron::1:74484458-74485024
1	74632947	74633908	helitron::1:74621981-74636355
1	74658594	74658869	helitron::1:74656060-74668256
1	74688170	74688736	helitron::1:74688153-74691571
1	74746743	74746951	helitron::1:74743520-74749506
1	74780036	74780269	helitron::1:74779040-74780269
1	74800819	74802949	helitron::1:74799308-74805905
1	74857912	74858349	helitron::1:74854881-74864600
1	74880255	74880418	helitron::1:74880030-74881481
1	74892367	74892602	helitron::1:74889584-74902651
1	74943315	74943957	helitron::1:74942541-74950541
1	74944332	74944903	helitron::1:74942541-74950541
1	74994072	74996522	helitron::1:74991942-74999103
1	75050009	75052306	helitron::1:75037758-75053908
1	75108849	75109156	helitron::1:75101314-75109384
1	75113337	75113448	helitron::1:75111752-75114360
1	75142191	75142720	helitron::1:75138720-75143546
1	75172790	75172911	helitron::1:75172343-75172974
1	75307913	75308914	helitron::1:75305273-75312684
1	75328274	75328803	helitron::1:75325811-75330083
1	75362383	75362554	helitron::1:75353699-75364096
1	75396471	75397128	helitron::1:75392038-75404283
1	75455792	75456228	helitron::1:75455560-75458709
1	75487877	75488242	helitron::1:75485921-75493002
1	75614007	75614953	helitron::1:75602090-75619612
1	75649214	75649516	helitron::1:75648742-75654554
1	75711169	75711648	helitron::1:75709179-75725200
1	75746900	75748066	helitron::1:75742485-75751987
1	75771422	75771960	helitron::1:75759200-75779181
1	75804459	75804740	helitron::1:75803383-75817418
1	75830303	75830986	helitron::1:75829736-75835364
1	75853940	75854100	helitron::1:75841868-75857662
1	75894752	75895328	helitron::1:75890282-75898096
1	75914710	75915697	helitron::1:75906503-75918090
1	75946459	75947110	helitron::1:75936183-75949505
1	75961815	75962006	helitron::1:75959564-75968403
1	75966621	75966774	helitron::1:75959564-75968403
1	76046875	76047348	helitron::1:76043361-76057091
1	76048065	76048500	helitron::1:76043361-76057091
1	76103759	76104319	helitron::1:76090943-76110539
1	76108029	76109026	helitron::1:76090943-76110539
1	76113356	76113839	helitron::1:76112865-76114264
1	76152400	76152644	helitron::1:76152067-76156933
1	76213573	76213687	helitron::1:76213116-76214388
1	76225100	76225351	helitron::1:76224606-76226033
1	76352330	76353212	helitron::1:76351281-76369964
1	76407202	76407414	helitron::1:76394605-76409689
1	76424201	76424442	helitron::1:76423308-76427431
1	76487824	76488377	helitron::1:76482741-76492968
1	76659078	76659729	helitron::1:76646865-76660594
1	76732301	76733033	helitron::1:76729373-76738198
1	76816058	76818147	helitron::1:76804622-76820170
1	76828657	76828832	helitron::1:76828487-76829938
1	76923415	76923573	helitron::1:76922794-76927643
1	76924712	76924909	helitron::1:76922794-76927643
1	76989730	76989911	helitron::1:76988441-76992589
1	76992318	76992589	helitron::1:76988441-76992589
1	77041068	77041598	helitron::1:77039798-77054853
1	77114439	77114879	helitron::1:77114013-77124174
1	77131228	77131499	helitron::1:77125228-77142388
1	77175473	77175740	helitron::1:77167276-77178686
1	77177998	77178249	helitron::1:77167276-77178686
1	77204721	77206366	helitron::1:77199494-77213803
1	77216061	77216990	helitron::1:77214381-77228513
1	77240262	77240708	helitron::1:77238758-77249739
1	77247368	77247597	helitron::1:77238758-77249739
1	77302740	77303094	helitron::1:77299663-77306144
1	77303898	77304277	helitron::1:77299663-77306144
1	77356237	77356928	helitron::1:77351067-77362921
1	77404167	77404522	helitron::1:77403601-77416696
1	77473704	77474192	helitron::1:77472343-77474192
1	77535665	77536258	helitron::1:77533167-77542184
1	77603147	77603783	helitron::1:77598779-77615870
1	77834147	77834702	helitron::1:77822901-77841746
1	77841234	77841528	helitron::1:77822901-77841746
1	77903436	77903645	helitron::1:77902898-77904146
1	77910668	77911183	helitron::1:77906921-77918498
1	78047507	78047743	helitron::1:78047506-78047902
1	78088083	78088223	helitron::1:78086154-78092709
1	78088827	78088979	helitron::1:78086154-78092709
1	78179644	78180152	helitron::1:78162526-78180243
1	78194345	78194948	helitron::1:78188016-78206924
1	78208308	78208848	helitron::1:78207485-78220770
1	78247941	78248159	helitron::1:78246334-78254550
1	78262089	78262344	helitron::1:78257894-78262353
1	78329538	78329716	helitron::1:78329537-78331144
1	78348960	78349263	helitron::1:78339418-78350747
1	78507241	78507914	helitron::1:78505839-78520024
1	78555051	78555525	helitron::1:78551776-78561424
1	78674838	78675256	helitron::1:78668849-78685805
1	78675842	78676050	helitron::1:78668849-78685805
1	78688166	78688290	helitron::1:78686194-78690912
1	78713904	78716456	helitron::1:78705136-78723214
1	78777096	78777494	helitron::1:78772218-78781214
1	78813950	78814567	helitron::1:78809474-78815247
1	78846222	78846400	helitron::1:78842246-78850693
1	78863585	78863698	helitron::1:78862985-78866630
1	78892764	78892936	helitron::1:78892546-78893997
1	78904238	78904411	helitron::1:78903571-78906549
1	78955716	78956009	helitron::1:78951271-78964154
1	78966129	78966452	helitron::1:78965169-78971069
1	79011234	79013781	helitron::1:79003764-79016955
1	79041688	79042325	helitron::1:79037260-79043193
1	79046948	79047109	helitron::1:79046713-79047109
1	79063133	79063276	helitron::1:79050664-79064198
1	79158870	79159332	helitron::1:79149497-79162989
1	79193528	79193804	helitron::1:79193527-79195675
1	79401814	79402422	helitron::1:79400989-79417508
1	79437932	79438910	helitron::1:79430819-79439274
1	79440479	79442041	helitron::1:79439414-79454629
1	79488452	79488606	helitron::1:79480745-79488606
1	79495139	79496140	helitron::1:79493252-79498529
1	79560850	79561223	helitron::1:79557745-79567477
1	79610885	79611576	helitron::1:79610199-79627143
1	79619077	79619768	helitron::1:79610199-79627143
1	79714648	79714788	helitron::1:79714405-79714795
1	79736059	79736522	helitron::1:79733310-79739140
1	79753448	79754486	helitron::1:79739515-79756110
1	79829914	79831139	helitron::1:79829589-79844950
1	79861636	79862145	helitron::1:79859687-79862145
1	79865050	79865238	helitron::1:79864745-79869903
1	79866136	79866349	helitron::1:79864745-79869903
1	79882065	79882355	helitron::1:79880188-79886823
1	79917627	79917769	helitron::1:79916245-79920039
1	80060764	80061396	helitron::1:80059659-80069938
1	80131722	80132033	helitron::1:80131082-80140260
1	80152874	80153438	helitron::1:80148391-80168047
1	80156691	80157255	helitron::1:80148391-80168047
1	80186226	80186432	helitron::1:80182054-80189461
1	80244523	80244752	helitron::1:80242936-80247300
1	80245063	80245376	helitron::1:80242936-80247300
1	80275212	80275569	helitron::1:80264974-80281058
1	80496346	80496904	helitron::1:80486733-80502498
1	80512783	80514509	helitron::1:80505506-80520102
1	80538475	80539143	helitron::1:80535397-80540553
1	80547131	80547303	helitron::1:80546350-80548056
1	80596316	80596613	helitron::1:80580258-80598155
1	80629813	80630146	helitron::1:80626115-80645985
1	80672147	80672468	helitron::1:80667377-80674808
1	80729223	80729806	helitron::1:80721789-80729839
1	80741109	80741627	helitron::1:80729956-80745075
1	80819981	80820154	helitron::1:80811180-80822104
1	80836358	80837019	helitron::1:80824729-80839044
1	80901621	80901830	helitron::1:80896263-80909954
1	80926219	80926370	helitron::1:80920295-80927835
1	80945619	80946500	helitron::1:80932443-80948294
1	80984811	80985009	helitron::1:80984043-80991335
1	81007467	81007851	helitron::1:80995196-81014963
1	81048339	81049079	helitron::1:81048234-81058595
1	81058847	81059567	helitron::1:81058747-81063333
1	81091338	81092783	helitron::1:81088291-81104173
1	81157335	81157486	helitron::1:81157334-81158011
1	81263587	81263944	helitron::1:81244898-81264141
1	81346679	81346893	helitron::1:81344950-81357392
1	81356574	81356806	helitron::1:81344950-81357392
1	81370810	81371043	helitron::1:81370809-81374394
1	81371323	81371447	helitron::1:81370809-81374394
1	81372238	81372357	helitron::1:81370809-81374394
1	81372571	81372683	helitron::1:81370809-81374394
1	81372837	81372962	helitron::1:81370809-81374394
1	81402157	81404440	helitron::1:81400813-81415594
1	81423699	81423961	helitron::1:81423698-81425343
1	81438748	81439102	helitron::1:81433699-81449741
1	81458398	81459319	helitron::1:81453015-81459865
1	81556179	81556504	helitron::1:81553278-81568281
1	81602573	81602927	helitron::1:81601984-81609837
1	81611309	81611467	helitron::1:81611230-81611470
1	81667819	81667962	helitron::1:81666578-81668661
1	81710268	81710814	helitron::1:81704494-81721320
1	81733389	81733585	helitron::1:81727677-81735599
1	81744871	81745147	helitron::1:81741477-81745147
1	81821272	81821396	helitron::1:81821271-81821541
1	82037736	82039373	helitron::1:82034508-82040163
1	82055676	82055861	helitron::1:82054936-82060421
1	82085739	82086321	helitron::1:82070980-82086324
1	82099099	82099915	helitron::1:82096950-82099915
1	82114947	82116877	helitron::1:82103765-82120122
1	82145728	82145858	helitron::1:82145454-82148118
1	82177440	82177551	helitron::1:82176333-82183634
1	82178065	82178194	helitron::1:82176333-82183634
1	82183269	82183383	helitron::1:82176333-82183634
1	82217635	82219527	helitron::1:82206725-82220652
1	82243168	82243710	helitron::1:82241874-82245662
1	82272688	82272895	helitron::1:82253488-82273105
1	82352101	82352319	helitron::1:82352100-82356525
1	82381245	82381914	helitron::1:82369273-82386208
1	82537860	82538513	helitron::1:82533407-82546142
1	82563923	82564100	helitron::1:82559347-82567651
1	82607909	82608478	helitron::1:82599594-82611570
[truncated: 46,963 more rows]
