# Supplementary material for: miRNA-like secondary structures in maize (Zea mays) genes and transposable elements correlate with small RNAs, methylation, and expression
Source: Genome Res. 2023 Nov;33(11):1932–46. doi: 10.1101/gr.277459.122 (PMC10760457; doi:10.1101/gr.277459.122)
Supplement: Supplement 3 [file Supplemental_Files.zip › Supplemental_Files/Low MFE regions annotations/LINE_element_MFE.sorted.bed]

1	203907781	203907893	LINE_element::1:203906200-203909946
1	218518692	218518803	LINE_element::1:218518311-218519209
1	285465369	285465481	LINE_element::1:285464243-285466795
10	71148155	71148326	LINE_element::10:71145402-71152074
3	186396063	186396190	LINE_element::3:186394382-186400198
4	154323823	154323933	LINE_element::4:154323443-154324848
4	226569385	226569665	LINE_element::4:226567740-226574259
5	220573882	220574002	LINE_element::5:220571282-220576963
6	119616139	119616436	LINE_element::6:119616071-119616545
6	166786851	166787150	LINE_element::6:166784949-166788475
7	76089631	76089760	LINE_element::7:76089629-76090120
7	81051401	81051797	LINE_element::7:81049422-81052146
8	21295001	21295247	LINE_element::8:21294432-21298685
8	171950073	171950232	LINE_element::8:171950072-171951171
9	124487226	124488269	LINE_element::9:124485578-124489568
