# Supplementary material for: miRNA-like secondary structures in maize (Zea mays) genes and transposable elements correlate with small RNAs, methylation, and expression
Source: Genome Res. 2023 Nov;33(11):1932–46. doi: 10.1101/gr.277459.122 (PMC10760457; doi:10.1101/gr.277459.122)
Supplement: Supplement 3 [file Supplemental_Files.zip › Supplemental_Files/Low MFE regions annotations/LTR_retrotransposon_MFE.sorted.bed]

1	488	599	LTR_retrotransposon::1:13-10255
1	668	778	LTR_retrotransposon::1:13-10255
1	1750	1862	LTR_retrotransposon::1:13-10255
1	2300	2410	LTR_retrotransposon::1:13-10255
1	2838	2948	LTR_retrotransposon::1:13-10255
1	3376	3486	LTR_retrotransposon::1:13-10255
1	3914	4024	LTR_retrotransposon::1:13-10255
1	4631	4741	LTR_retrotransposon::1:13-10255
1	4811	4921	LTR_retrotransposon::1:13-10255
1	4991	5101	LTR_retrotransposon::1:13-10255
1	5350	5460	LTR_retrotransposon::1:13-10255
1	5709	5819	LTR_retrotransposon::1:13-10255
1	6068	6178	LTR_retrotransposon::1:13-10255
1	8585	8695	LTR_retrotransposon::1:13-10255
1	8944	9054	LTR_retrotransposon::1:13-10255
1	9124	9234	LTR_retrotransposon::1:13-10255
1	9304	9414	LTR_retrotransposon::1:13-10255
1	9484	9594	LTR_retrotransposon::1:13-10255
1	10022	10132	LTR_retrotransposon::1:13-10255
1	10381	10491	LTR_retrotransposon::1:10262-15666
1	10740	10850	LTR_retrotransposon::1:10262-15666
1	10920	11030	LTR_retrotransposon::1:10262-15666
1	11100	11210	LTR_retrotransposon::1:10262-15666
1	11280	11390	LTR_retrotransposon::1:10262-15666
1	11460	11570	LTR_retrotransposon::1:10262-15666
1	11640	11750	LTR_retrotransposon::1:10262-15666
1	11820	11930	LTR_retrotransposon::1:10262-15666
1	12179	12289	LTR_retrotransposon::1:10262-15666
1	12359	12469	LTR_retrotransposon::1:10262-15666
1	12539	12649	LTR_retrotransposon::1:10262-15666
1	12898	13008	LTR_retrotransposon::1:10262-15666
1	13078	13188	LTR_retrotransposon::1:10262-15666
1	13437	13547	LTR_retrotransposon::1:10262-15666
1	13796	13906	LTR_retrotransposon::1:10262-15666
1	14157	14267	LTR_retrotransposon::1:10262-15666
1	14337	14447	LTR_retrotransposon::1:10262-15666
1	14517	14627	LTR_retrotransposon::1:10262-15666
1	16022	16135	LTR_retrotransposon::1:15673-18581
1	16335	16447	LTR_retrotransposon::1:15673-18581
1	17794	17906	LTR_retrotransposon::1:15673-18581
1	61905	62461	LTR_retrotransposon::1:61329-69747
1	65648	65809	LTR_retrotransposon::1:61329-69747
1	70796	71499	LTR_retrotransposon::1:70317-79335
1	123287	123977	LTR_retrotransposon::1:122982-128278
1	140637	140824	LTR_retrotransposon::1:139733-153156
1	144616	144787	LTR_retrotransposon::1:139733-153156
1	148189	148376	LTR_retrotransposon::1:139733-153156
1	152167	152338	LTR_retrotransposon::1:139733-153156
1	159646	161612	LTR_retrotransposon::1:156020-171774
1	162141	162850	LTR_retrotransposon::1:161642-171166
1	189736	189965	LTR_retrotransposon::1:183339-197296
1	238149	238514	LTR_retrotransposon::1:231817-241455
1	250346	250542	LTR_retrotransposon::1:243769-251243
1	283290	283601	LTR_retrotransposon::1:282121-289568
1	297426	298905	LTR_retrotransposon::1:291610-303248
1	320318	320974	LTR_retrotransposon::1:312651-321549
1	356909	357039	LTR_retrotransposon::1:353537-360668
1	388584	389234	LTR_retrotransposon::1:388455-396832
1	425756	425976	LTR_retrotransposon::1:420871-426269
1	436767	437526	LTR_retrotransposon::1:433152-442574
1	455927	456041	LTR_retrotransposon::1:451421-456696
1	457995	458149	LTR_retrotransposon::1:450404-462114
1	457995	458149	LTR_retrotransposon::1:457554-462089
1	476146	477363	LTR_retrotransposon::1:467756-504127
1	476146	477363	LTR_retrotransposon::1:473899-502662
1	487138	487287	LTR_retrotransposon::1:484073-491293
1	489379	489570	LTR_retrotransposon::1:484073-491293
1	501113	501269	LTR_retrotransposon::1:494589-502022
1	517636	517787	LTR_retrotransposon::1:514133-523481
1	530546	530777	LTR_retrotransposon::1:525034-532200
1	542045	542715	LTR_retrotransposon::1:533954-543275
1	551478	553244	LTR_retrotransposon::1:533050-555509
1	585268	586198	LTR_retrotransposon::1:579776-649995
1	585268	586198	LTR_retrotransposon::1:581992-595216
1	596222	596630	LTR_retrotransposon::1:596221-612997
1	603866	604028	LTR_retrotransposon::1:597502-606476
1	657390	657578	LTR_retrotransposon::1:654488-659859
1	667663	668171	LTR_retrotransposon::1:660316-668350
1	677860	678551	LTR_retrotransposon::1:677374-686088
1	726400	727499	LTR_retrotransposon::1:717771-737618
1	726400	727499	LTR_retrotransposon::1:719846-728296
1	755351	755548	LTR_retrotransposon::1:751663-761454
1	761490	765808	LTR_retrotransposon::1:761489-774738
1	781305	782268	LTR_retrotransposon::1:777499-788819
1	801111	801316	LTR_retrotransposon::1:794510-801844
1	814029	815781	LTR_retrotransposon::1:805267-817817
1	832844	834576	LTR_retrotransposon::1:818298-854088
1	832844	834576	LTR_retrotransposon::1:823528-837124
1	881798	882118	LTR_retrotransposon::1:880584-887851
1	894813	895190	LTR_retrotransposon::1:889638-902319
1	913411	913763	LTR_retrotransposon::1:912277-926621
1	935412	935706	LTR_retrotransposon::1:927910-959014
1	938477	938687	LTR_retrotransposon::1:927910-959014
1	938477	938687	LTR_retrotransposon::1:936152-947604
1	938719	939050	LTR_retrotransposon::1:927910-959014
1	938719	939050	LTR_retrotransposon::1:936152-947604
1	946932	947142	LTR_retrotransposon::1:927910-959014
1	946932	947142	LTR_retrotransposon::1:936152-947604
1	965132	966818	LTR_retrotransposon::1:888633-977263
1	965132	966818	LTR_retrotransposon::1:905669-977255
1	965132	966818	LTR_retrotransposon::1:910592-968857
1	992285	996973	LTR_retrotransposon::1:984183-996973
1	1045651	1045965	LTR_retrotransposon::1:1045650-1054129
1	1095480	1095792	LTR_retrotransposon::1:1088538-1097493
1	1106512	1106666	LTR_retrotransposon::1:1099692-1107371
1	1115845	1116104	LTR_retrotransposon::1:1108030-1116507
1	1135267	1135606	LTR_retrotransposon::1:1122370-1168777
1	1135267	1135606	LTR_retrotransposon::1:1125862-1152285
1	1135267	1135606	LTR_retrotransposon::1:1129061-1144633
1	1173549	1174299	LTR_retrotransposon::1:1168958-1180372
1	1183699	1183935	LTR_retrotransposon::1:1183698-1191796
1	1202887	1203514	LTR_retrotransposon::1:1200221-1205151
1	1222016	1223987	LTR_retrotransposon::1:1220549-1226296
1	1269560	1269820	LTR_retrotransposon::1:1260726-1270271
1	1276090	1277410	LTR_retrotransposon::1:1272439-1278270
1	1281026	1281214	LTR_retrotransposon::1:1279677-1293683
1	1298679	1298804	LTR_retrotransposon::1:1295058-1302181
1	1317291	1320043	LTR_retrotransposon::1:1308722-1322016
1	1328012	1328567	LTR_retrotransposon::1:1325252-1339739
1	1364537	1366259	LTR_retrotransposon::1:1341268-1372396
1	1364537	1366259	LTR_retrotransposon::1:1358298-1369263
1	1373311	1373834	LTR_retrotransposon::1:1373181-1405350
1	1379492	1380387	LTR_retrotransposon::1:1374624-1396496
1	1379492	1380387	LTR_retrotransposon::1:1376618-1391557
1	1390090	1390985	LTR_retrotransposon::1:1374624-1396496
1	1390090	1390985	LTR_retrotransposon::1:1376618-1391557
1	1407023	1407454	LTR_retrotransposon::1:1407022-1421882
1	1415146	1415299	LTR_retrotransposon::1:1413380-1420821
1	1418453	1418625	LTR_retrotransposon::1:1413380-1420821
1	1434174	1434396	LTR_retrotransposon::1:1428917-1436326
1	1447252	1447880	LTR_retrotransposon::1:1426359-1454333
1	1447252	1447880	LTR_retrotransposon::1:1439332-1449984
1	1461682	1462288	LTR_retrotransposon::1:1458960-1473503
1	1476805	1476961	LTR_retrotransposon::1:1476159-1483794
1	1520992	1521618	LTR_retrotransposon::1:1516495-1521697
1	1557268	1557411	LTR_retrotransposon::1:1550489-1560015
1	1597610	1601083	LTR_retrotransposon::1:1581270-1608753
1	1597610	1601083	LTR_retrotransposon::1:1586559-1604672
1	1626557	1626866	LTR_retrotransposon::1:1617547-1628231
1	1634238	1634388	LTR_retrotransposon::1:1629103-1636436
1	1661087	1661200	LTR_retrotransposon::1:1661086-1668065
1	1663003	1663114	LTR_retrotransposon::1:1661086-1668065
1	1663696	1663816	LTR_retrotransposon::1:1661086-1668065
1	1668917	1669057	LTR_retrotransposon::1:1668088-1680016
1	1670574	1670775	LTR_retrotransposon::1:1668088-1680016
1	1677432	1677572	LTR_retrotransposon::1:1668088-1680016
1	1679089	1679290	LTR_retrotransposon::1:1668088-1680016
1	1696283	1696417	LTR_retrotransposon::1:1695605-1703060
1	1702641	1702776	LTR_retrotransposon::1:1695605-1703060
1	1706662	1707069	LTR_retrotransposon::1:1686114-1707477
1	1723778	1724437	LTR_retrotransposon::1:1723237-1732008
1	1728528	1728705	LTR_retrotransposon::1:1723237-1732008
1	1740172	1740788	LTR_retrotransposon::1:1739629-1757981
1	1746429	1747367	LTR_retrotransposon::1:1744109-1754057
1	1752861	1753799	LTR_retrotransposon::1:1744109-1754057
1	1770407	1770555	LTR_retrotransposon::1:1762764-1772113
1	1787108	1788095	LTR_retrotransposon::1:1774594-1789758
1	1791277	1791805	LTR_retrotransposon::1:1790765-1799396
1	1798959	1799396	LTR_retrotransposon::1:1790765-1799396
1	1845834	1846092	LTR_retrotransposon::1:1845259-1851760
1	1858156	1858353	LTR_retrotransposon::1:1852894-1858784
1	1886957	1890438	LTR_retrotransposon::1:1869157-1891647
1	1903834	1904672	LTR_retrotransposon::1:1901260-1912072
1	1948272	1948437	LTR_retrotransposon::1:1947551-1960599
1	1953919	1954084	LTR_retrotransposon::1:1947551-1960599
1	1959851	1959975	LTR_retrotransposon::1:1947551-1960599
1	1976321	1976440	LTR_retrotransposon::1:1973405-1980330
1	1977057	1977210	LTR_retrotransposon::1:1973405-1980330
1	1979508	1979689	LTR_retrotransposon::1:1973405-1980330
1	1984385	1984507	LTR_retrotransposon::1:1983786-1993413
1	1987325	1987499	LTR_retrotransposon::1:1983786-1993413
1	2000798	2001763	LTR_retrotransposon::1:1999349-2009162
1	2016619	2016843	LTR_retrotransposon::1:2011694-2017094
1	2044391	2044907	LTR_retrotransposon::1:2037806-2045436
1	2053403	2053559	LTR_retrotransposon::1:2048435-2056803
1	2061589	2061889	LTR_retrotransposon::1:2061411-2069163
1	2072815	2072944	LTR_retrotransposon::1:2070758-2077535
1	2073347	2073462	LTR_retrotransposon::1:2070758-2077535
1	2074426	2074540	LTR_retrotransposon::1:2070758-2077535
1	2080913	2081673	LTR_retrotransposon::1:2036300-2083132
1	2098365	2098736	LTR_retrotransposon::1:2097956-2104217
1	2123236	2125889	LTR_retrotransposon::1:2123235-2136929
1	2189036	2194009	LTR_retrotransposon::1:2181389-2194096
1	2189036	2194169	LTR_retrotransposon::1:2174460-2195215
1	2225107	2225857	LTR_retrotransposon::1:2216952-2228468
1	2243272	2243815	LTR_retrotransposon::1:2242767-2251363
1	2249226	2249408	LTR_retrotransposon::1:2242767-2251363
1	2250373	2250613	LTR_retrotransposon::1:2242767-2251363
1	2254470	2255142	LTR_retrotransposon::1:2253979-2262988
1	2268388	2268807	LTR_retrotransposon::1:2251707-2278331
1	2276704	2276958	LTR_retrotransposon::1:2268929-2278147
1	2327076	2327735	LTR_retrotransposon::1:2316325-2328084
1	2328095	2330330	LTR_retrotransposon::1:2328094-2338956
1	2347999	2348252	LTR_retrotransposon::1:2346104-2352889
1	2351037	2351230	LTR_retrotransposon::1:2346104-2352889
1	2352549	2353111	LTR_retrotransposon::1:2339939-2366951
1	2369681	2369996	LTR_retrotransposon::1:2369680-2377829
1	2382435	2383178	LTR_retrotransposon::1:2379825-2385348
1	2391033	2391212	LTR_retrotransposon::1:2388885-2408211
1	2443383	2443901	LTR_retrotransposon::1:2439415-2462422
1	2449683	2450217	LTR_retrotransposon::1:2443840-2450931
1	2461109	2461285	LTR_retrotransposon::1:2454467-2461921
1	2504442	2505038	LTR_retrotransposon::1:2503494-2514433
1	2514046	2514433	LTR_retrotransposon::1:2503494-2514433
1	2514046	2514590	LTR_retrotransposon::1:2501424-2521922
1	2533542	2534205	LTR_retrotransposon::1:2533146-2542090
1	2575918	2576137	LTR_retrotransposon::1:2567358-2581124
1	2596794	2598584	LTR_retrotransposon::1:2595158-2626142
1	2607373	2607924	LTR_retrotransposon::1:2606837-2615291
1	2623450	2624123	LTR_retrotransposon::1:2615942-2624572
1	2645588	2648988	LTR_retrotransposon::1:2636958-2650774
1	2666918	2667574	LTR_retrotransposon::1:2661964-2690014
1	2666918	2667574	LTR_retrotransposon::1:2666792-2676237
1	2675055	2675712	LTR_retrotransposon::1:2661964-2690014
1	2675055	2675712	LTR_retrotransposon::1:2666792-2676237
1	2687690	2688322	LTR_retrotransposon::1:2680102-2688852
1	2706946	2707721	LTR_retrotransposon::1:2697226-2711002
1	2717165	2717325	LTR_retrotransposon::1:2714127-2723063
1	2723017	2724499	LTR_retrotransposon::1:2711463-2732003
1	2742954	2743303	LTR_retrotransposon::1:2737699-2744081
1	2756044	2756155	LTR_retrotransposon::1:2751149-2760683
1	2758404	2758521	LTR_retrotransposon::1:2751149-2760683
1	2762537	2763242	LTR_retrotransposon::1:2762024-2771137
1	2786153	2786669	LTR_retrotransposon::1:2786152-2795812
1	2795257	2795792	LTR_retrotransposon::1:2786152-2795812
1	2799692	2800265	LTR_retrotransposon::1:2799691-2806875
1	2846063	2846718	LTR_retrotransposon::1:2841938-2860708
1	2873490	2874121	LTR_retrotransposon::1:2872818-2874499
1	2882933	2883155	LTR_retrotransposon::1:2879193-2885424
1	2913807	2914365	LTR_retrotransposon::1:2906653-2914892
1	2917816	2919175	LTR_retrotransposon::1:2900509-2921218
1	2921567	2922223	LTR_retrotransposon::1:2921234-2932967
1	2946098	2946727	LTR_retrotransposon::1:2936253-2947302
1	2955090	2955373	LTR_retrotransposon::1:2947321-2956793
1	2965830	2966010	LTR_retrotransposon::1:2962196-2966546
1	2979429	2981405	LTR_retrotransposon::1:2978043-2983891
1	2985892	2988207	LTR_retrotransposon::1:2983891-2989609
1	3009844	3011021	LTR_retrotransposon::1:3007651-3019907
1	3028496	3028981	LTR_retrotransposon::1:3020235-3029172
1	3040692	3041113	LTR_retrotransposon::1:3040219-3048157
1	3071806	3072218	LTR_retrotransposon::1:3065184-3089403
1	3086627	3086884	LTR_retrotransposon::1:3065184-3089403
1	3086627	3086884	LTR_retrotransposon::1:3082116-3089392
1	3161453	3161631	LTR_retrotransposon::1:3156926-3161939
1	3219052	3219237	LTR_retrotransposon::1:3212449-3221906
1	3221090	3221775	LTR_retrotransposon::1:3212449-3221906
1	3239422	3239594	LTR_retrotransposon::1:3235424-3256453
1	3239422	3239594	LTR_retrotransposon::1:3238846-3250129
1	3250094	3250339	LTR_retrotransposon::1:3235424-3256453
1	3260292	3260958	LTR_retrotransposon::1:3260180-3269650
1	3311835	3312473	LTR_retrotransposon::1:3311330-3319799
1	3335388	3335565	LTR_retrotransposon::1:3329917-3338895
1	3346547	3347206	LTR_retrotransposon::1:3338962-3347745
1	3349124	3349341	LTR_retrotransposon::1:3349123-3357307
1	3364739	3365166	LTR_retrotransposon::1:3357527-3365677
1	3394533	3394864	LTR_retrotransposon::1:3386805-3394864
1	3413752	3414960	LTR_retrotransposon::1:3399744-3427455
1	3413752	3414960	LTR_retrotransposon::1:3400038-3420835
1	3413752	3414960	LTR_retrotransposon::1:3405107-3416853
1	3436412	3437059	LTR_retrotransposon::1:3428234-3437593
1	3456226	3456808	LTR_retrotransposon::1:3456225-3464668
1	3473426	3474080	LTR_retrotransposon::1:3465581-3474609
1	3519593	3520245	LTR_retrotransposon::1:3501041-3526960
1	3519593	3520245	LTR_retrotransposon::1:3512996-3520384
1	3586251	3586588	LTR_retrotransposon::1:3578359-3587363
1	3597794	3598415	LTR_retrotransposon::1:3587873-3606736
1	3618642	3618824	LTR_retrotransposon::1:3613609-3621919
1	3619999	3620189	LTR_retrotransposon::1:3613609-3621919
1	3626514	3626641	LTR_retrotransposon::1:3624909-3631580
1	3637544	3637731	LTR_retrotransposon::1:3631998-3641926
1	3662876	3665503	LTR_retrotransposon::1:3661533-3690047
1	3677580	3678882	LTR_retrotransposon::1:3666450-3680780
1	3714806	3715246	LTR_retrotransposon::1:3714805-3724169
1	3743797	3744226	LTR_retrotransposon::1:3727059-3755447
1	3743797	3744226	LTR_retrotransposon::1:3728751-3752076
1	3745893	3746578	LTR_retrotransposon::1:3727059-3755447
1	3745893	3746578	LTR_retrotransposon::1:3728751-3752076
1	3764110	3769242	LTR_retrotransposon::1:3755953-3769277
1	3789483	3789719	LTR_retrotransposon::1:3785199-3794415
1	3792933	3793228	LTR_retrotransposon::1:3785199-3794415
1	3816665	3817303	LTR_retrotransposon::1:3816527-3825325
1	3823842	3824480	LTR_retrotransposon::1:3816527-3825325
1	3826919	3827184	LTR_retrotransposon::1:3813864-3840240
1	3833785	3834007	LTR_retrotransposon::1:3813864-3840240
1	3833785	3834007	LTR_retrotransposon::1:3828337-3836603
1	3863150	3863767	LTR_retrotransposon::1:3861094-3880899
1	3867504	3867648	LTR_retrotransposon::1:3864975-3874607
1	3868520	3868694	LTR_retrotransposon::1:3864975-3874607
1	3885430	3886088	LTR_retrotransposon::1:3885310-3894213
1	3900824	3901528	LTR_retrotransposon::1:3899846-3910463
1	3928230	3929943	LTR_retrotransposon::1:3921608-3956885
1	3948081	3949155	LTR_retrotransposon::1:3934363-3949954
1	4012745	4013288	LTR_retrotransposon::1:4009601-4021391
1	4023136	4026061	LTR_retrotransposon::1:3998593-4033928
1	4023136	4026061	LTR_retrotransposon::1:4002406-4031665
1	4038273	4038890	LTR_retrotransposon::1:4034343-4041449
1	4091819	4092158	LTR_retrotransposon::1:4076016-4096613
1	4091819	4092158	LTR_retrotransposon::1:4083262-4095735
1	4100059	4101321	LTR_retrotransposon::1:4067411-4103219
1	4152760	4155691	LTR_retrotransposon::1:4150447-4180524
1	4160081	4162191	LTR_retrotransposon::1:4155642-4178487
1	4184383	4184692	LTR_retrotransposon::1:4184382-4197733
1	4207092	4208923	LTR_retrotransposon::1:4199923-4211267
1	4299911	4300448	LTR_retrotransposon::1:4299910-4317279
1	4322655	4323200	LTR_retrotransposon::1:4322123-4329296
1	4328569	4329166	LTR_retrotransposon::1:4322123-4329296
1	4367540	4367682	LTR_retrotransposon::1:4365775-4370952
1	4372506	4373042	LTR_retrotransposon::1:4355956-4383456
1	4380184	4380740	LTR_retrotransposon::1:4372653-4380876
1	4392304	4392461	LTR_retrotransposon::1:4389281-4398185
1	4394892	4395069	LTR_retrotransposon::1:4389281-4398185
1	4396873	4396988	LTR_retrotransposon::1:4389281-4398185
1	4410051	4410266	LTR_retrotransposon::1:4409548-4413838
1	4412302	4412696	LTR_retrotransposon::1:4409548-4413838
1	4413153	4413513	LTR_retrotransposon::1:4409548-4413838
1	4413676	4413838	LTR_retrotransposon::1:4409548-4413838
1	4439161	4444179	LTR_retrotransposon::1:4433816-4444232
1	4447363	4447881	LTR_retrotransposon::1:4446804-4455394
1	4453123	4453272	LTR_retrotransposon::1:4446804-4455394
1	4462356	4462872	LTR_retrotransposon::1:4461783-4470219
1	4474809	4476079	LTR_retrotransposon::1:4455559-4531962
1	4474809	4476079	LTR_retrotransposon::1:4472757-4493041
1	4484994	4485154	LTR_retrotransposon::1:4481945-4490662
1	4509165	4509793	LTR_retrotransposon::1:4508656-4517318
1	4522863	4523749	LTR_retrotransposon::1:4501539-4529627
1	4522863	4523749	LTR_retrotransposon::1:4519904-4529623
1	4555339	4556574	LTR_retrotransposon::1:4546253-4558841
1	4564342	4564933	LTR_retrotransposon::1:4564183-4572386
1	4573607	4576144	LTR_retrotransposon::1:4561905-4585119
1	4616011	4618959	LTR_retrotransposon::1:4613394-4643673
1	4616011	4618959	LTR_retrotransposon::1:4613764-4627492
1	4645686	4646874	LTR_retrotransposon::1:4645379-4657404
1	4680988	4681115	LTR_retrotransposon::1:4677470-4684808
1	4691762	4692256	LTR_retrotransposon::1:4687349-4693832
1	4703511	4706347	LTR_retrotransposon::1:4695808-4708566
1	4758211	4758756	LTR_retrotransposon::1:4756693-4771030
1	4785249	4785907	LTR_retrotransposon::1:4775634-4799357
1	4785249	4785907	LTR_retrotransposon::1:4785121-4794577
1	4802043	4802225	LTR_retrotransposon::1:4799799-4806732
1	4813336	4814014	LTR_retrotransposon::1:4813232-4821621
1	4823089	4823210	LTR_retrotransposon::1:4823081-4832447
1	4823601	4823710	LTR_retrotransposon::1:4823081-4832447
1	4824277	4824386	LTR_retrotransposon::1:4823081-4832447
1	4825689	4825830	LTR_retrotransposon::1:4823081-4832447
1	4861205	4863825	LTR_retrotransposon::1:4855131-4878757
1	4861205	4863825	LTR_retrotransposon::1:4860000-4872853
1	4929467	4929891	LTR_retrotransposon::1:4927441-4935328
1	4934058	4934482	LTR_retrotransposon::1:4927441-4935328
1	4939975	4940689	LTR_retrotransposon::1:4939476-4948996
1	4947289	4947581	LTR_retrotransposon::1:4939476-4948996
1	4948172	4948886	LTR_retrotransposon::1:4939476-4948996
1	4959535	4959746	LTR_retrotransposon::1:4953006-4960105
1	4966992	4967276	LTR_retrotransposon::1:4960105-4967276
1	4984276	4984590	LTR_retrotransposon::1:4981066-4984985
1	5006535	5007189	LTR_retrotransposon::1:4998608-5007750
1	5018831	5019469	LTR_retrotransposon::1:5016256-5030350
1	5036807	5036947	LTR_retrotransposon::1:5030407-5036986
1	5046725	5046971	LTR_retrotransposon::1:5038158-5049805
1	5061967	5062282	LTR_retrotransposon::1:5056666-5075933
1	5073383	5073638	LTR_retrotransposon::1:5064415-5074100
1	5087422	5088082	LTR_retrotransposon::1:5079124-5088622
1	5149743	5150409	LTR_retrotransposon::1:5145051-5152899
1	5167335	5167494	LTR_retrotransposon::1:5163056-5167801
1	5185538	5187082	LTR_retrotransposon::1:5176638-5192605
1	5192896	5193389	LTR_retrotransposon::1:5192895-5200951
1	5198074	5198250	LTR_retrotransposon::1:5192895-5200951
1	5213233	5213782	LTR_retrotransposon::1:5212736-5221297
1	5218347	5218559	LTR_retrotransposon::1:5212736-5221297
1	5220909	5221297	LTR_retrotransposon::1:5212736-5221297
1	5230117	5230831	LTR_retrotransposon::1:5223953-5244524
1	5257931	5258088	LTR_retrotransposon::1:5255602-5263604
1	5259075	5259316	LTR_retrotransposon::1:5255602-5263604
1	5260515	5260677	LTR_retrotransposon::1:5255602-5263604
1	5261506	5261663	LTR_retrotransposon::1:5255602-5263604
1	5273835	5276482	LTR_retrotransposon::1:5211286-5276482
1	5285973	5286947	LTR_retrotransposon::1:5277187-5289396
1	5297531	5297740	LTR_retrotransposon::1:5292112-5301034
1	5316022	5316556	LTR_retrotransposon::1:5314164-5324742
1	5343016	5343276	LTR_retrotransposon::1:5343012-5360911
1	5349077	5349332	LTR_retrotransposon::1:5347758-5355940
1	5353756	5354011	LTR_retrotransposon::1:5347758-5355940
1	5367834	5368025	LTR_retrotransposon::1:5361231-5370136
1	5384438	5385154	LTR_retrotransposon::1:5376151-5386115
1	5394871	5397274	LTR_retrotransposon::1:5386242-5399208
1	5402181	5403718	LTR_retrotransposon::1:5401014-5407751
1	5455915	5456583	LTR_retrotransposon::1:5436871-5460836
1	5455915	5456583	LTR_retrotransposon::1:5447852-5457089
1	5464932	5465675	LTR_retrotransposon::1:5424311-5473884
1	5476578	5476970	LTR_retrotransposon::1:5475427-5477337
1	5502699	5503248	LTR_retrotransposon::1:5501404-5514714
1	5506843	5507041	LTR_retrotransposon::1:5504690-5513598
1	5544662	5545338	LTR_retrotransposon::1:5542714-5562976
1	5544662	5545338	LTR_retrotransposon::1:5543940-5555989
1	5554344	5555020	LTR_retrotransposon::1:5542714-5562976
1	5554344	5555020	LTR_retrotransposon::1:5543940-5555989
1	5570122	5570331	LTR_retrotransposon::1:5564671-5573638
1	5578148	5578344	LTR_retrotransposon::1:5575965-5584925
1	5581434	5581576	LTR_retrotransposon::1:5575965-5584925
1	5625030	5625552	LTR_retrotransposon::1:5617666-5625686
1	5627151	5628690	LTR_retrotransposon::1:5615901-5638505
1	5668832	5669261	LTR_retrotransposon::1:5668831-5677002
1	5684696	5685503	LTR_retrotransposon::1:5681135-5692746
1	5739991	5740670	LTR_retrotransposon::1:5729892-5753326
1	5739991	5740670	LTR_retrotransposon::1:5732955-5746122
1	5760380	5761311	LTR_retrotransposon::1:5759277-5770278
1	5770936	5771517	LTR_retrotransposon::1:5770409-5779659
1	5780463	5781021	LTR_retrotransposon::1:5779924-5788866
1	5786449	5786672	LTR_retrotransposon::1:5779924-5788866
1	5788136	5788696	LTR_retrotransposon::1:5779924-5788866
1	5828138	5828900	LTR_retrotransposon::1:5825803-5877706
1	5839776	5840422	LTR_retrotransposon::1:5835199-5852630
1	5839776	5840422	LTR_retrotransposon::1:5839640-5849161
1	5847977	5848623	LTR_retrotransposon::1:5835199-5852630
1	5847977	5848623	LTR_retrotransposon::1:5839640-5849161
1	5875560	5876254	LTR_retrotransposon::1:5856226-5876927
1	5880986	5881171	LTR_retrotransposon::1:5879299-5881465
1	5902310	5902725	LTR_retrotransposon::1:5897944-5903262
1	5915712	5916361	LTR_retrotransposon::1:5915573-5924484
1	5922991	5923640	LTR_retrotransposon::1:5915573-5924484
1	5934333	5936395	LTR_retrotransposon::1:5926360-5938739
1	5953616	5955725	LTR_retrotransposon::1:5952283-5996203
1	5967664	5968426	LTR_retrotransposon::1:5966078-5975994
1	5977390	5978113	LTR_retrotransposon::1:5956547-5986625
1	5980605	5980778	LTR_retrotransposon::1:5978116-5985481
1	6006317	6006836	LTR_retrotransposon::1:6002163-6018911
1	6006317	6006836	LTR_retrotransposon::1:6006147-6015038
1	6042429	6042694	LTR_retrotransposon::1:6039515-6046488
1	6053664	6053828	LTR_retrotransposon::1:6051806-6060424
1	6059338	6059909	LTR_retrotransposon::1:6051806-6060424
1	6095065	6095420	LTR_retrotransposon::1:6089550-6104675
1	6115708	6116197	LTR_retrotransposon::1:6115078-6116839
1	6120978	6121279	LTR_retrotransposon::1:6120157-6124352
1	6141533	6143543	LTR_retrotransposon::1:6136804-6143638
1	6175750	6175871	LTR_retrotransposon::1:6174002-6180554
1	6191254	6191837	LTR_retrotransposon::1:6190375-6230431
1	6191254	6191837	LTR_retrotransposon::1:6190401-6214014
1	6202819	6202958	LTR_retrotransposon::1:6193834-6203439
1	6218677	6218841	LTR_retrotransposon::1:6217487-6224934
1	6227990	6228182	LTR_retrotransposon::1:6190375-6230431
1	6261274	6261490	LTR_retrotransposon::1:6255687-6261976
1	6261838	6261976	LTR_retrotransposon::1:6255687-6261976
1	6284457	6285149	LTR_retrotransposon::1:6278717-6289349
1	6286846	6287091	LTR_retrotransposon::1:6278717-6289349
1	6287124	6287349	LTR_retrotransposon::1:6278717-6289349
1	6341228	6341868	LTR_retrotransposon::1:6333622-6345550
1	6368247	6370045	LTR_retrotransposon::1:6330544-6380604
1	6402922	6403596	LTR_retrotransposon::1:6394856-6404124
1	6416625	6416801	LTR_retrotransposon::1:6412851-6417700
1	6457493	6457951	LTR_retrotransposon::1:6441904-6463602
1	6457493	6457951	LTR_retrotransposon::1:6448104-6458411
1	6465330	6465858	LTR_retrotransposon::1:6464554-6472137
1	6477278	6479143	LTR_retrotransposon::1:6473700-6523258
1	6477278	6479143	LTR_retrotransposon::1:6475681-6498271
1	6491971	6492606	LTR_retrotransposon::1:6484295-6493135
1	6503648	6503940	LTR_retrotransposon::1:6500052-6513511
1	6580574	6580950	LTR_retrotransposon::1:6579544-6590851
1	6588556	6588742	LTR_retrotransposon::1:6579544-6590851
1	6589024	6589378	LTR_retrotransposon::1:6579544-6590851
1	6592043	6592856	LTR_retrotransposon::1:6573561-6604205
1	6592043	6592856	LTR_retrotransposon::1:6577962-6600617
1	6617493	6618148	LTR_retrotransposon::1:6613639-6631393
1	6617493	6618148	LTR_retrotransposon::1:6617358-6626886
1	6618326	6618530	LTR_retrotransposon::1:6613639-6631393
1	6618326	6618530	LTR_retrotransposon::1:6617358-6626886
1	6625699	6626354	LTR_retrotransposon::1:6613639-6631393
1	6625699	6626354	LTR_retrotransposon::1:6617358-6626886
1	6626532	6626736	LTR_retrotransposon::1:6613639-6631393
1	6626532	6626736	LTR_retrotransposon::1:6617358-6626886
1	6633012	6633229	LTR_retrotransposon::1:6632428-6649268
1	6644516	6644780	LTR_retrotransposon::1:6640258-6649206
1	6659066	6659662	LTR_retrotransposon::1:6658518-6667142
1	6668360	6668781	LTR_retrotransposon::1:6668359-6677231
1	6697764	6698570	LTR_retrotransposon::1:6679011-6704995
1	6697764	6698570	LTR_retrotransposon::1:6688196-6700653
1	6708684	6708794	LTR_retrotransposon::1:6707647-6710043
1	6716901	6717829	LTR_retrotransposon::1:6707174-6741820
1	6716901	6717829	LTR_retrotransposon::1:6714786-6735076
1	6755119	6755409	LTR_retrotransposon::1:6747137-6758941
1	6775832	6776460	LTR_retrotransposon::1:6775321-6784592
1	6794983	6795126	LTR_retrotransposon::1:6790130-6797282
1	6808558	6808673	LTR_retrotransposon::1:6808140-6818402
1	6814087	6814202	LTR_retrotransposon::1:6808140-6818402
1	6817524	6817656	LTR_retrotransposon::1:6808140-6818402
1	6818012	6818127	LTR_retrotransposon::1:6808140-6818402
1	6845670	6845941	LTR_retrotransposon::1:6844178-6852499
1	6851986	6852499	LTR_retrotransposon::1:6844178-6852499
1	6860181	6860744	LTR_retrotransposon::1:6853130-6861272
1	6870082	6870595	LTR_retrotransposon::1:6862993-6871174
1	6885112	6886504	LTR_retrotransposon::1:6875518-6889976
1	6898218	6898440	LTR_retrotransposon::1:6892586-6901803
1	6921133	6921787	LTR_retrotransposon::1:6920998-6930528
1	6929341	6929995	LTR_retrotransposon::1:6920998-6930528
1	6944841	6945001	LTR_retrotransposon::1:6941785-6950456
1	6965235	6965494	LTR_retrotransposon::1:6956278-6965951
1	6968037	6969736	LTR_retrotransposon::1:6952807-6984233
1	6976963	6978324	LTR_retrotransposon::1:6968057-6980066
1	6978883	6980907	LTR_retrotransposon::1:6952807-6984233
1	6995387	6995714	LTR_retrotransposon::1:6990575-6995916
1	7016478	7017422	LTR_retrotransposon::1:7014003-7022296
1	7043408	7043847	LTR_retrotransposon::1:7035863-7044523
1	7048056	7048451	LTR_retrotransposon::1:7046036-7056916
1	7053477	7053871	LTR_retrotransposon::1:7046036-7056916
1	7085208	7085634	LTR_retrotransposon::1:7085207-7094890
1	7112622	7113335	LTR_retrotransposon::1:7109485-7142584
1	7112622	7113335	LTR_retrotransposon::1:7112075-7129949
1	7129673	7130376	LTR_retrotransposon::1:7109485-7142584
1	7163444	7164123	LTR_retrotransposon::1:7155966-7164240
1	7166359	7166757	LTR_retrotransposon::1:7166358-7174235
1	7189120	7190038	LTR_retrotransposon::1:7187995-7212648
1	7196724	7197062	LTR_retrotransposon::1:7194864-7205820
1	7218606	7219156	LTR_retrotransposon::1:7218086-7225915
1	7226462	7226977	LTR_retrotransposon::1:7225943-7234102
1	7245474	7246596	LTR_retrotransposon::1:7239911-7251296
1	7286637	7289295	LTR_retrotransposon::1:7273940-7291524
1	7322606	7323147	LTR_retrotransposon::1:7321091-7335434
1	7370134	7370284	LTR_retrotransposon::1:7363520-7373744
1	7378819	7378938	LTR_retrotransposon::1:7376954-7384043
1	7402379	7402590	LTR_retrotransposon::1:7401970-7405542
1	7405323	7405513	LTR_retrotransposon::1:7401970-7405542
1	7435525	7435713	LTR_retrotransposon::1:7430612-7438224
1	7439921	7441013	LTR_retrotransposon::1:7419596-7442496
1	7446404	7446548	LTR_retrotransposon::1:7443665-7453788
1	7472531	7472890	LTR_retrotransposon::1:7460933-7481499
1	7472531	7472890	LTR_retrotransposon::1:7464823-7476190
1	7509682	7510089	LTR_retrotransposon::1:7500099-7510686
1	7517871	7519033	LTR_retrotransposon::1:7514449-7545948
1	7522429	7522803	LTR_retrotransposon::1:7521529-7533751
1	7544564	7545218	LTR_retrotransposon::1:7536467-7545349
1	7584652	7584817	LTR_retrotransposon::1:7579132-7588127
1	7625861	7626028	LTR_retrotransposon::1:7616727-7639765
1	7630731	7630847	LTR_retrotransposon::1:7627997-7637255
1	7654364	7654586	LTR_retrotransposon::1:7647791-7655234
1	7667621	7668248	LTR_retrotransposon::1:7666775-7675538
1	7693321	7693520	LTR_retrotransposon::1:7690291-7695490
1	7728319	7728663	LTR_retrotransposon::1:7720619-7728735
1	7733760	7734207	LTR_retrotransposon::1:7732724-7746645
1	7753879	7755262	LTR_retrotransposon::1:7732094-7758278
1	7787430	7787718	LTR_retrotransposon::1:7786033-7805500
1	7787430	7787718	LTR_retrotransposon::1:7786911-7795957
1	7787844	7788264	LTR_retrotransposon::1:7786033-7805500
1	7787844	7788264	LTR_retrotransposon::1:7786911-7795957
1	7794651	7794937	LTR_retrotransposon::1:7786033-7805500
1	7794651	7794937	LTR_retrotransposon::1:7786911-7795957
1	7795064	7795481	LTR_retrotransposon::1:7786033-7805500
1	7795064	7795481	LTR_retrotransposon::1:7786911-7795957
1	7814420	7815096	LTR_retrotransposon::1:7806333-7824011
1	7842242	7842833	LTR_retrotransposon::1:7834401-7843359
1	7853045	7853600	LTR_retrotransposon::1:7852097-7863043
1	7874119	7874331	LTR_retrotransposon::1:7846807-7875960
1	7874119	7874331	LTR_retrotransposon::1:7867717-7875043
1	7912721	7913376	LTR_retrotransposon::1:7904461-7913901
1	7929680	7930329	LTR_retrotransposon::1:7918946-7936750
1	7955567	7956466	LTR_retrotransposon::1:7893663-7965786
1	7955567	7956466	LTR_retrotransposon::1:7900726-7964100
1	7955567	7956466	LTR_retrotransposon::1:7939729-7958552
1	8011275	8011523	LTR_retrotransposon::1:8002998-8011523
1	8011275	8011840	LTR_retrotransposon::1:7998341-8014508
1	8029905	8030209	LTR_retrotransposon::1:8022257-8032108
1	8069093	8069517	LTR_retrotransposon::1:8068409-8075878
1	8080204	8080756	LTR_retrotransposon::1:8075890-8088755
1	8080204	8080756	LTR_retrotransposon::1:8079670-8088625
1	8087902	8088454	LTR_retrotransposon::1:8075890-8088755
1	8087902	8088454	LTR_retrotransposon::1:8079670-8088625
1	8094742	8095130	LTR_retrotransposon::1:8089082-8112074
1	8139692	8140183	LTR_retrotransposon::1:8139214-8146634
1	8146537	8149462	LTR_retrotransposon::1:8132904-8151281
1	8171261	8171783	LTR_retrotransposon::1:8170719-8179632
1	8194560	8195142	LTR_retrotransposon::1:8186551-8195142
1	8196552	8197113	LTR_retrotransposon::1:8167838-8198486
1	8209457	8210866	LTR_retrotransposon::1:8200307-8219946
1	8260859	8261147	LTR_retrotransposon::1:8253099-8262379
1	8273237	8273901	LTR_retrotransposon::1:8251266-8274937
1	8273237	8273901	LTR_retrotransposon::1:8265100-8274419
1	8293047	8293855	LTR_retrotransposon::1:8281225-8303484
1	8327118	8327429	LTR_retrotransposon::1:8321457-8331759
1	8349221	8349392	LTR_retrotransposon::1:8345940-8354144
1	8367658	8367909	LTR_retrotransposon::1:8364187-8371373
1	8379904	8380574	LTR_retrotransposon::1:8379417-8388375
1	8407391	8407520	LTR_retrotransposon::1:8406264-8413350
1	8407583	8411149	LTR_retrotransposon::1:8406264-8413350
1	8425687	8427434	LTR_retrotransposon::1:8422444-8445353
1	8429523	8430051	LTR_retrotransposon::1:8429352-8438303
1	8431154	8431357	LTR_retrotransposon::1:8429352-8438303
1	8437225	8437753	LTR_retrotransposon::1:8429352-8438303
1	8479003	8481217	LTR_retrotransposon::1:8470102-8482458
1	8510599	8511246	LTR_retrotransposon::1:8502116-8511246
1	8516903	8517448	LTR_retrotransposon::1:8516389-8525138
1	8533389	8533584	LTR_retrotransposon::1:8528273-8536866
1	8544274	8544434	LTR_retrotransposon::1:8538779-8550177
1	8545666	8545839	LTR_retrotransposon::1:8538779-8550177
1	8549477	8550032	LTR_retrotransposon::1:8538779-8550177
1	8567674	8569569	LTR_retrotransposon::1:8558125-8571965
1	8587526	8587853	LTR_retrotransposon::1:8586702-8590320
1	8602452	8602986	LTR_retrotransposon::1:8601864-8610331
1	8623616	8624087	LTR_retrotransposon::1:8623615-8631831
1	8629805	8630008	LTR_retrotransposon::1:8623615-8631831
1	8643408	8644045	LTR_retrotransposon::1:8635805-8644588
1	8647735	8648399	LTR_retrotransposon::1:8621182-8659935
1	8647735	8648399	LTR_retrotransposon::1:8647409-8659177
1	8689218	8690824	LTR_retrotransposon::1:8685836-8696051
1	8689218	8690824	LTR_retrotransposon::1:8688100-8695214
1	8716200	8716759	LTR_retrotransposon::1:8710221-8727725
1	8716200	8716759	LTR_retrotransposon::1:8711544-8717984
1	8734417	8734597	LTR_retrotransposon::1:8729478-8736663
1	8742114	8742282	LTR_retrotransposon::1:8738212-8746464
1	8754220	8755416	LTR_retrotransposon::1:8747675-8757577
1	8763219	8764181	LTR_retrotransposon::1:8759938-8772868
1	8782851	8783150	LTR_retrotransposon::1:8782100-8789800
1	8787351	8787668	LTR_retrotransposon::1:8782100-8789800
1	8812297	8812702	LTR_retrotransposon::1:8805222-8812702
1	8844885	8845144	LTR_retrotransposon::1:8836590-8845144
1	8844885	8845405	LTR_retrotransposon::1:8820528-8853218
1	8844885	8845405	LTR_retrotransposon::1:8826188-8849522
1	8849460	8849741	LTR_retrotransposon::1:8820528-8853218
1	8850034	8850250	LTR_retrotransposon::1:8820528-8853218
1	8867167	8870568	LTR_retrotransposon::1:8858203-8872022
1	8891142	8891285	LTR_retrotransposon::1:8887200-8894106
1	8897166	8897352	LTR_retrotransposon::1:8878770-8899978
1	8904130	8904681	LTR_retrotransposon::1:8902007-8912247
1	8926197	8928813	LTR_retrotransposon::1:8924901-8955247
1	8932079	8932765	LTR_retrotransposon::1:8931947-8948121
1	8939535	8939699	LTR_retrotransposon::1:8938808-8946306
1	8956358	8956792	LTR_retrotransposon::1:8956357-8964964
1	8997139	9001770	LTR_retrotransposon::1:8988437-9001770
1	8997139	9001990	LTR_retrotransposon::1:8983911-9006224
1	9026163	9027475	LTR_retrotransposon::1:9018317-9028992
1	9032390	9033386	LTR_retrotransposon::1:9030180-9042085
1	9042272	9045079	LTR_retrotransposon::1:9042271-9074270
1	9060030	9060681	LTR_retrotransposon::1:9053410-9061188
1	9070284	9070930	LTR_retrotransposon::1:9062309-9071459
1	9087271	9088395	LTR_retrotransposon::1:9086773-9092981
1	9129300	9129438	LTR_retrotransposon::1:9126885-9131885
1	9150200	9150492	LTR_retrotransposon::1:9143029-9151285
1	9152000	9152504	LTR_retrotransposon::1:9135758-9152504
1	9171371	9171728	LTR_retrotransposon::1:9166079-9175306
1	9180516	9182194	LTR_retrotransposon::1:9176128-9207583
1	9185773	9186338	LTR_retrotransposon::1:9185253-9202581
1	9193205	9193847	LTR_retrotransposon::1:9192365-9201095
1	9200326	9200969	LTR_retrotransposon::1:9192365-9201095
1	9218359	9221769	LTR_retrotransposon::1:9211675-9223327
1	9252315	9252972	LTR_retrotransposon::1:9236680-9255119
1	9276979	9277137	LTR_retrotransposon::1:9271651-9277790
1	9281995	9282595	LTR_retrotransposon::1:9278769-9291120
1	9295761	9296237	LTR_retrotransposon::1:9292985-9308760
1	9306073	9306720	LTR_retrotransposon::1:9298427-9307266
1	9314256	9314939	LTR_retrotransposon::1:9313754-9322561
1	9359024	9360045	LTR_retrotransposon::1:9358470-9366094
1	9363448	9363560	LTR_retrotransposon::1:9358470-9366094
1	9377788	9378053	LTR_retrotransposon::1:9372592-9380017
1	9380043	9381050	LTR_retrotransposon::1:9370681-9400601
1	9398245	9398914	LTR_retrotransposon::1:9389982-9399441
1	9421335	9421494	LTR_retrotransposon::1:9413785-9421494
1	9437656	9438189	LTR_retrotransposon::1:9430724-9446882
1	9437656	9438189	LTR_retrotransposon::1:9435366-9443142
1	9442130	9442663	LTR_retrotransposon::1:9430724-9446882
1	9442130	9442663	LTR_retrotransposon::1:9435366-9443142
1	9445972	9446525	LTR_retrotransposon::1:9430724-9446882
1	9457875	9459612	LTR_retrotransposon::1:9455903-9467699
1	9469742	9470840	LTR_retrotransposon::1:9468750-9475571
1	9510123	9511771	LTR_retrotransposon::1:9507923-9546546
1	9519963	9520112	LTR_retrotransposon::1:9518622-9526535
1	9533453	9534449	LTR_retrotransposon::1:9528868-9536607
1	9541142	9541396	LTR_retrotransposon::1:9538060-9543642
1	9562686	9563542	LTR_retrotransposon::1:9558495-9563619
1	9569548	9570314	LTR_retrotransposon::1:9566514-9572010
1	9570436	9571679	LTR_retrotransposon::1:9566514-9572010
1	9620129	9620720	LTR_retrotransposon::1:9619886-9621818
1	9631187	9631403	LTR_retrotransposon::1:9630554-9635907
1	9651003	9651662	LTR_retrotransposon::1:9649161-9653676
1	9664766	9665107	LTR_retrotransposon::1:9657645-9665734
1	9665141	9665345	LTR_retrotransposon::1:9657645-9665734
1	9668955	9669199	LTR_retrotransposon::1:9667125-9675024
1	9680596	9680776	LTR_retrotransposon::1:9677247-9684219
1	9684365	9687259	LTR_retrotransposon::1:9645022-9703312
1	9695506	9697991	LTR_retrotransposon::1:9685244-9698068
1	9705084	9705532	LTR_retrotransposon::1:9704547-9716398
1	9711200	9711392	LTR_retrotransposon::1:9708910-9711452
1	9722254	9722435	LTR_retrotransposon::1:9717027-9726048
1	9722718	9722932	LTR_retrotransposon::1:9717027-9726048
1	9737687	9737847	LTR_retrotransposon::1:9735464-9743560
1	9738909	9739061	LTR_retrotransposon::1:9735464-9743560
1	9740239	9740413	LTR_retrotransposon::1:9735464-9743560
1	9741229	9741362	LTR_retrotransposon::1:9735464-9743560
1	9742223	9742341	LTR_retrotransposon::1:9735464-9743560
1	9758368	9758897	LTR_retrotransposon::1:9754269-9768593
1	9758368	9758897	LTR_retrotransposon::1:9757825-9766755
1	9794990	9795269	LTR_retrotransposon::1:9787720-9796034
1	9902039	9902552	LTR_retrotransposon::1:9892095-9918214
1	9902039	9902552	LTR_retrotransposon::1:9894716-9903150
1	9906007	9906516	LTR_retrotransposon::1:9905451-9913540
1	9911716	9911880	LTR_retrotransposon::1:9905451-9913540
1	9934333	9935233	LTR_retrotransposon::1:9891190-9981136
1	9934333	9935233	LTR_retrotransposon::1:9923817-9943371
1	9934333	9935233	LTR_retrotransposon::1:9931961-9942926
1	9955641	9955755	LTR_retrotransposon::1:9955588-9964956
1	9966912	9968364	LTR_retrotransposon::1:9945945-9980029
1	9966912	9968364	LTR_retrotransposon::1:9951350-9972106
1	10005364	10005804	LTR_retrotransposon::1:10005192-10013324
1	10008672	10008799	LTR_retrotransposon::1:10005192-10013324
1	10011656	10011778	LTR_retrotransposon::1:10005192-10013324
1	10018691	10019244	LTR_retrotransposon::1:9998263-10025054
1	10043379	10043693	LTR_retrotransposon::1:10043378-10052436
1	10052068	10052436	LTR_retrotransposon::1:10043378-10052436
1	10056250	10056918	LTR_retrotransposon::1:10038643-10057040
1	10079696	10080540	LTR_retrotransposon::1:10067125-10089694
1	10079696	10080540	LTR_retrotransposon::1:10068511-10082414
1	10098310	10098484	LTR_retrotransposon::1:10094784-10104179
1	10131868	10133050	LTR_retrotransposon::1:10128144-10140903
1	10164773	10164980	LTR_retrotransposon::1:10164301-10171134
1	10192699	10192916	LTR_retrotransposon::1:10187002-10193499
1	10207343	10208011	LTR_retrotransposon::1:10199503-10208512
1	10214448	10214955	LTR_retrotransposon::1:10194856-10251888
1	10220902	10221612	LTR_retrotransposon::1:10216098-10233557
1	10224705	10224930	LTR_retrotransposon::1:10216098-10233557
1	10224705	10224930	LTR_retrotransposon::1:10221406-10229075
1	10237773	10237907	LTR_retrotransposon::1:10236530-10245122
1	10241674	10241844	LTR_retrotransposon::1:10236530-10245122
1	10287105	10287528	LTR_retrotransposon::1:10284762-10295817
1	10300167	10300383	LTR_retrotransposon::1:10299684-10314030
1	10307033	10307232	LTR_retrotransposon::1:10301846-10309890
1	10355421	10356753	LTR_retrotransposon::1:10351757-10357610
1	10369224	10369688	LTR_retrotransposon::1:10369223-10377867
1	10369952	10370096	LTR_retrotransposon::1:10369223-10377867
1	10380974	10383796	LTR_retrotransposon::1:10366037-10385802
1	10433660	10435707	LTR_retrotransposon::1:10431771-10458691
1	10450999	10451251	LTR_retrotransposon::1:10443464-10452696
1	10483192	10488128	LTR_retrotransposon::1:10474634-10488177
1	10503148	10503340	LTR_retrotransposon::1:10502095-10503872
1	10507586	10509021	LTR_retrotransposon::1:10507157-10509141
1	10519957	10520790	LTR_retrotransposon::1:10517642-10522213
1	10579115	10579776	LTR_retrotransposon::1:10578397-10590500
1	10600493	10601127	LTR_retrotransposon::1:10592613-10601647
1	10602433	10603036	LTR_retrotransposon::1:10601665-10611892
1	10627839	10630577	LTR_retrotransposon::1:10627816-10639353
1	10646313	10646588	LTR_retrotransposon::1:10642966-10650422
1	10658612	10659265	LTR_retrotransposon::1:10654364-10672524
1	10658612	10659265	LTR_retrotransposon::1:10658476-10668005
1	10666818	10667471	LTR_retrotransposon::1:10654364-10672524
1	10666818	10667471	LTR_retrotransposon::1:10658476-10668005
1	10697242	10697770	LTR_retrotransposon::1:10697071-10705998
1	10702499	10702698	LTR_retrotransposon::1:10697071-10705998
1	10711895	10713635	LTR_retrotransposon::1:10697024-10737584
1	10727063	10728805	LTR_retrotransposon::1:10723655-10737569
1	10772703	10772886	LTR_retrotransposon::1:10769331-10781732
1	10774824	10775025	LTR_retrotransposon::1:10769331-10781732
1	10775249	10775442	LTR_retrotransposon::1:10769331-10781732
1	10784734	10785434	LTR_retrotransposon::1:10768766-10817019
1	10784734	10785434	LTR_retrotransposon::1:10781789-10796702
1	10800382	10800555	LTR_retrotransposon::1:10800108-10808660
1	10803447	10803674	LTR_retrotransposon::1:10800108-10808660
1	10805748	10805940	LTR_retrotransposon::1:10800108-10808660
1	10807032	10807550	LTR_retrotransposon::1:10800108-10808660
1	10808147	10808364	LTR_retrotransposon::1:10800108-10808660
1	10820879	10822523	LTR_retrotransposon::1:10819335-10833198
1	10865741	10866400	LTR_retrotransposon::1:10864902-10873820
1	10873031	10873690	LTR_retrotransposon::1:10864902-10873820
1	10889122	10889371	LTR_retrotransposon::1:10880906-10889371
1	10892775	10893704	LTR_retrotransposon::1:10890670-10909223
1	10913502	10914707	LTR_retrotransposon::1:10912003-10924369
1	10928927	10930071	LTR_retrotransposon::1:10926670-10940280
1	10955202	10955607	LTR_retrotransposon::1:10945013-10960587
1	10955202	10955607	LTR_retrotransposon::1:10947405-10957833
1	10973392	10973956	LTR_retrotransposon::1:10972877-10981508
1	11006185	11006413	LTR_retrotransposon::1:11006070-11007497
1	11052418	11053001	LTR_retrotransposon::1:11051892-11061084
1	11091880	11092364	LTR_retrotransposon::1:11079412-11095860
1	11091880	11092364	LTR_retrotransposon::1:11084800-11092838
1	11105014	11105532	LTR_retrotransposon::1:11099848-11124561
1	11113014	11113170	LTR_retrotransposon::1:11112340-11119739
1	11176528	11177018	LTR_retrotransposon::1:11171238-11201589
1	11176528	11177018	LTR_retrotransposon::1:11175961-11184435
1	11187709	11188391	LTR_retrotransposon::1:11187201-11196444
1	11216968	11217965	LTR_retrotransposon::1:11209227-11219821
1	11253604	11257164	LTR_retrotransposon::1:11244609-11262942
1	11262293	11266383	LTR_retrotransposon::1:11238529-11285455
1	11262293	11266383	LTR_retrotransposon::1:11238946-11266625
1	11275463	11276136	LTR_retrotransposon::1:11274955-11283763
1	11282700	11282993	LTR_retrotransposon::1:11274955-11283763
1	11313808	11313964	LTR_retrotransposon::1:11305686-11323316
1	11336553	11337233	LTR_retrotransposon::1:11335558-11346378
1	11347596	11350584	LTR_retrotransposon::1:11326725-11350584
1	11373519	11373730	LTR_retrotransposon::1:11368978-11377033
1	11388130	11391604	LTR_retrotransposon::1:11368049-11396333
1	11388130	11391604	LTR_retrotransposon::1:11381428-11393333
1	11427237	11427847	LTR_retrotransposon::1:11419760-11428370
1	11452272	11453142	LTR_retrotransposon::1:11445392-11468142
1	11452272	11453142	LTR_retrotransposon::1:11448321-11462565
1	11479992	11480736	LTR_retrotransposon::1:11476441-11487730
1	11497702	11498275	LTR_retrotransposon::1:11497199-11505923
1	11524816	11525338	LTR_retrotransposon::1:11524815-11543495
1	11527577	11527901	LTR_retrotransposon::1:11526789-11535791
1	11534936	11535359	LTR_retrotransposon::1:11526789-11535791
1	11543244	11543844	LTR_retrotransposon::1:11517076-11545407
1	11545874	11548245	LTR_retrotransposon::1:11506037-11549625
1	11558027	11558586	LTR_retrotransposon::1:11557073-11571724
1	11572233	11572901	LTR_retrotransposon::1:11571725-11580690
1	11611816	11612023	LTR_retrotransposon::1:11607943-11616987
1	11627597	11628043	LTR_retrotransposon::1:11627346-11636383
1	11643465	11643576	LTR_retrotransposon::1:11638569-11648138
1	11656668	11657343	LTR_retrotransposon::1:11637609-11660057
1	11656668	11657343	LTR_retrotransposon::1:11648155-11657416
1	11693049	11693581	LTR_retrotransposon::1:11691580-11710442
1	11701501	11702032	LTR_retrotransposon::1:11691580-11710442
1	11702447	11702716	LTR_retrotransposon::1:11691580-11710442
1	11704806	11704917	LTR_retrotransposon::1:11702828-11710339
1	11707995	11708129	LTR_retrotransposon::1:11702828-11710339
1	11729503	11729624	LTR_retrotransposon::1:11728972-11736490
1	11774161	11774518	LTR_retrotransposon::1:11770569-11775604
1	11801618	11801857	LTR_retrotransposon::1:11796428-11803826
1	11816733	11816870	LTR_retrotransposon::1:11814661-11825396
1	11834931	11835223	LTR_retrotransposon::1:11828186-11836408
1	11838567	11839005	LTR_retrotransposon::1:11804535-11841298
1	11848527	11849374	LTR_retrotransposon::1:11845926-11857672
1	11862348	11864344	LTR_retrotransposon::1:11841714-11876136
1	11872152	11872313	LTR_retrotransposon::1:11866732-11874450
1	11895587	11897111	LTR_retrotransposon::1:11891337-11951385
1	11895587	11897111	LTR_retrotransposon::1:11893075-11923708
1	11914116	11914767	LTR_retrotransposon::1:11906524-11915315
1	11928083	11928269	LTR_retrotransposon::1:11927131-11937292
1	11935066	11935252	LTR_retrotransposon::1:11927131-11937292
1	11942059	11943168	LTR_retrotransposon::1:11926029-11946750
1	11989746	11989876	LTR_retrotransposon::1:11989745-11998037
1	11997008	11997464	LTR_retrotransposon::1:11989745-11998037
1	12013348	12013565	LTR_retrotransposon::1:12008449-12016746
1	12018992	12019978	LTR_retrotransposon::1:12000551-12023121
1	12032703	12034456	LTR_retrotransposon::1:11999405-12037642
1	12032703	12034456	LTR_retrotransposon::1:12029647-12035657
1	12046503	12047054	LTR_retrotransposon::1:12046422-12054895
1	12054191	12054708	LTR_retrotransposon::1:12046422-12054895
1	12064957	12065174	LTR_retrotransposon::1:12056147-12065661
1	12083067	12083239	LTR_retrotransposon::1:12076793-12084900
1	12093551	12093841	LTR_retrotransposon::1:12085612-12097604
1	12118798	12119715	LTR_retrotransposon::1:12105708-12132460
1	12118798	12119715	LTR_retrotransposon::1:12114764-12120583
1	12130426	12131098	LTR_retrotransposon::1:12121574-12131211
1	12156377	12157067	LTR_retrotransposon::1:12153651-12170526
1	12164599	12165223	LTR_retrotransposon::1:12153651-12170526
1	12184431	12185497	LTR_retrotransposon::1:12184203-12206384
1	12187489	12188017	LTR_retrotransposon::1:12186953-12195335
1	12212610	12213055	LTR_retrotransposon::1:12212601-12221180
1	12224794	12225080	LTR_retrotransposon::1:12224776-12232821
1	12242134	12243075	LTR_retrotransposon::1:12238322-12251595
1	12259405	12260472	LTR_retrotransposon::1:12257271-12278534
1	12259405	12260472	LTR_retrotransposon::1:12258244-12272349
1	12310242	12310501	LTR_retrotransposon::1:12301154-12310959
1	12319667	12319827	LTR_retrotransposon::1:12316579-12325586
1	12327360	12328044	LTR_retrotransposon::1:12300767-12328172
1	12416885	12417557	LTR_retrotransposon::1:12411058-12429889
1	12416885	12417557	LTR_retrotransposon::1:12416769-12426282
1	12425076	12425748	LTR_retrotransposon::1:12411058-12429889
1	12425076	12425748	LTR_retrotransposon::1:12416769-12426282
1	12462278	12462733	LTR_retrotransposon::1:12451245-12462807
1	12474071	12474955	LTR_retrotransposon::1:12468992-12488915
1	12474071	12474955	LTR_retrotransposon::1:12471678-12480068
1	12498769	12499009	LTR_retrotransposon::1:12493544-12500970
1	12516483	12517065	LTR_retrotransposon::1:12515917-12524377
1	12521185	12521370	LTR_retrotransposon::1:12515917-12524377
1	12522294	12523981	LTR_retrotransposon::1:12515917-12524377
1	12579222	12579817	LTR_retrotransposon::1:12570642-12579943
1	12580262	12580870	LTR_retrotransposon::1:12557721-12587856
1	12580262	12580870	LTR_retrotransposon::1:12560182-12581256
1	12602039	12603459	LTR_retrotransposon::1:12595748-12609569
1	12655006	12655472	LTR_retrotransposon::1:12646721-12656288
1	12661527	12662185	LTR_retrotransposon::1:12661416-12670881
1	12734228	12735218	LTR_retrotransposon::1:12718790-12736358
1	12747046	12747545	LTR_retrotransposon::1:12743074-12760097
1	12747046	12747545	LTR_retrotransposon::1:12746871-12755094
1	12783184	12783410	LTR_retrotransposon::1:12779726-12786965
1	12796706	12797261	LTR_retrotransposon::1:12795674-12800953
1	12830025	12830747	LTR_retrotransposon::1:12816391-12841751
1	12830025	12830747	LTR_retrotransposon::1:12821588-12833351
1	12871102	12871786	LTR_retrotransposon::1:12863355-12872286
1	12882007	12883009	LTR_retrotransposon::1:12879845-12919315
1	12882007	12883009	LTR_retrotransposon::1:12880367-12893929
1	12895294	12896296	LTR_retrotransposon::1:12879845-12919315
1	12900126	12901081	LTR_retrotransposon::1:12896278-12909713
1	12938057	12939191	LTR_retrotransposon::1:12935934-12956243
1	12952560	12952692	LTR_retrotransposon::1:12948269-12955613
1	12953256	12953429	LTR_retrotransposon::1:12948269-12955613
1	12961500	12962327	LTR_retrotransposon::1:12957995-12979333
1	12972084	12972585	LTR_retrotransposon::1:12964707-12975171
1	12993650	12994328	LTR_retrotransposon::1:12993130-13001940
1	13011604	13012280	LTR_retrotransposon::1:13011091-13020521
1	13045576	13046211	LTR_retrotransposon::1:13037829-13048615
1	13045576	13046211	LTR_retrotransposon::1:13044631-13047760
1	13077892	13078543	LTR_retrotransposon::1:13077392-13086086
1	13090030	13090189	LTR_retrotransposon::1:13087245-13095235
1	13095952	13096522	LTR_retrotransposon::1:13095614-13103797
1	13116564	13117214	LTR_retrotransposon::1:13116439-13125876
1	13128043	13130567	LTR_retrotransposon::1:13106394-13135882
1	13128043	13130567	LTR_retrotransposon::1:13110262-13133126
1	13148373	13148830	LTR_retrotransposon::1:13146202-13157912
1	13148373	13148830	LTR_retrotransposon::1:13146565-13151919
1	13150728	13151100	LTR_retrotransposon::1:13146202-13157912
1	13150728	13151100	LTR_retrotransposon::1:13146565-13151919
1	13197479	13198159	LTR_retrotransposon::1:13189331-13198213
1	13209919	13210177	LTR_retrotransposon::1:13204938-13216562
1	13218572	13219059	LTR_retrotransposon::1:13218211-13228993
1	13223019	13223278	LTR_retrotransposon::1:13220527-13227438
1	13265952	13266207	LTR_retrotransposon::1:13260308-13266225
1	13270991	13271366	LTR_retrotransposon::1:13270971-13285768
1	13284816	13285227	LTR_retrotransposon::1:13270971-13285768
1	13297846	13298896	LTR_retrotransposon::1:13288666-13319641
1	13297846	13298896	LTR_retrotransposon::1:13293983-13306338
1	13302288	13303365	LTR_retrotransposon::1:13288666-13319641
1	13302288	13303365	LTR_retrotransposon::1:13293983-13306338
1	13316069	13316206	LTR_retrotransposon::1:13310185-13318269
1	13326671	13327281	LTR_retrotransposon::1:13324415-13418558
1	13326671	13327281	LTR_retrotransposon::1:13324589-13334735
1	13358834	13359134	LTR_retrotransposon::1:13356893-13366098
1	13377732	13377954	LTR_retrotransposon::1:13351751-13413285
1	13377732	13377954	LTR_retrotransposon::1:13371133-13392018
1	13392389	13392855	LTR_retrotransposon::1:13392020-13404857
1	13403731	13404197	LTR_retrotransposon::1:13392020-13404857
1	13407571	13407793	LTR_retrotransposon::1:13351751-13413285
1	13407571	13407793	LTR_retrotransposon::1:13406466-13409155
1	13423937	13425009	LTR_retrotransposon::1:13419447-13427754
1	13425628	13426045	LTR_retrotransposon::1:13419447-13427754
1	13494380	13495820	LTR_retrotransposon::1:13472951-13535238
1	13494380	13495820	LTR_retrotransposon::1:13483826-13512114
1	13494380	13495820	LTR_retrotransposon::1:13484647-13510367
1	13494380	13495820	LTR_retrotransposon::1:13494151-13506673
1	13517227	13517818	LTR_retrotransposon::1:13516692-13526166
1	13537517	13538204	LTR_retrotransposon::1:13537038-13545941
1	13543432	13543623	LTR_retrotransposon::1:13537038-13545941
1	13545389	13545941	LTR_retrotransposon::1:13537038-13545941
1	13548327	13549378	LTR_retrotransposon::1:13547209-13554978
1	13629611	13629858	LTR_retrotransposon::1:13616044-13631970
1	13641764	13645172	LTR_retrotransposon::1:13633875-13646741
1	13662649	13662833	LTR_retrotransposon::1:13658986-13666066
1	13674051	13674645	LTR_retrotransposon::1:13650586-13693824
1	13674051	13674645	LTR_retrotransposon::1:13655791-13677142
1	13683616	13684107	LTR_retrotransposon::1:13683334-13687360
1	13686697	13687187	LTR_retrotransposon::1:13683334-13687360
1	13687849	13688102	LTR_retrotransposon::1:13687848-13692634
1	13707737	13708451	LTR_retrotransposon::1:13704790-13711333
1	13716599	13716716	LTR_retrotransposon::1:13716485-13724016
1	13717243	13717352	LTR_retrotransposon::1:13716485-13724016
1	13717979	13718089	LTR_retrotransposon::1:13716485-13724016
1	13720681	13720795	LTR_retrotransposon::1:13716485-13724016
1	13721258	13721368	LTR_retrotransposon::1:13716485-13724016
1	13722156	13722266	LTR_retrotransposon::1:13716485-13724016
1	13723412	13723529	LTR_retrotransposon::1:13716485-13724016
1	13724018	13725211	LTR_retrotransposon::1:13697266-13725729
1	13749913	13750808	LTR_retrotransposon::1:13733540-13755834
1	13749913	13750808	LTR_retrotransposon::1:13737471-13751784
1	13766019	13766408	LTR_retrotransposon::1:13762725-13772265
1	13769174	13769566	LTR_retrotransposon::1:13762725-13772265
1	13773674	13774022	LTR_retrotransposon::1:13773372-13777485
1	13774533	13774865	LTR_retrotransposon::1:13773372-13777485
1	13798288	13800747	LTR_retrotransposon::1:13795916-13807475
1	13848882	13849424	LTR_retrotransposon::1:13832162-13858975
1	13855310	13855521	LTR_retrotransposon::1:13849845-13858858
1	13878598	13881325	LTR_retrotransposon::1:13872426-13896950
1	13887435	13890161	LTR_retrotransposon::1:13879610-13892698
1	13936697	13937370	LTR_retrotransposon::1:13928737-13937892
1	13941994	13943866	LTR_retrotransposon::1:13917593-13961646
1	13941994	13943866	LTR_retrotransposon::1:13926488-13961632
1	13941994	13943866	LTR_retrotransposon::1:13940978-13954274
1	13978596	13979251	LTR_retrotransposon::1:13970971-13979791
1	13983092	13983800	LTR_retrotransposon::1:13982596-13992013
1	13991200	13991907	LTR_retrotransposon::1:13982596-13992013
1	14000090	14000350	LTR_retrotransposon::1:13992241-14001154
1	14011242	14011362	LTR_retrotransposon::1:14004822-14011977
1	14061517	14062024	LTR_retrotransposon::1:14061092-14069544
1	14076630	14077345	LTR_retrotransposon::1:14073933-14078617
1	14105195	14108631	LTR_retrotransposon::1:14095825-14184120
1	14105195	14108631	LTR_retrotransposon::1:14097615-14113824
1	14127411	14127610	LTR_retrotransposon::1:14121357-14134487
1	14147893	14148586	LTR_retrotransposon::1:14147394-14156887
1	14159201	14160142	LTR_retrotransposon::1:14116833-14174387
1	14159201	14160142	LTR_retrotransposon::1:14157080-14169566
1	14177217	14177331	LTR_retrotransposon::1:14177050-14183772
1	14183311	14183425	LTR_retrotransposon::1:14177050-14183772
1	14198431	14199070	LTR_retrotransposon::1:14191320-14199606
1	14215264	14215857	LTR_retrotransposon::1:14215263-14224474
1	14223332	14223963	LTR_retrotransposon::1:14215263-14224474
1	14240442	14241362	LTR_retrotransposon::1:14225661-14247501
1	14240442	14241362	LTR_retrotransposon::1:14227922-14242308
1	14263955	14264469	LTR_retrotransposon::1:14257366-14265321
1	14284489	14287897	LTR_retrotransposon::1:14271237-14305143
1	14284489	14287897	LTR_retrotransposon::1:14275950-14289127
1	14292785	14293365	LTR_retrotransposon::1:14292084-14302451
1	14338320	14338630	LTR_retrotransposon::1:14335801-14345913
1	14350143	14350385	LTR_retrotransposon::1:14345916-14354934
1	14371493	14372090	LTR_retrotransposon::1:14370514-14398908
1	14379803	14379933	LTR_retrotransposon::1:14378498-14390650
1	14381405	14381551	LTR_retrotransposon::1:14378498-14390650
1	14381833	14381965	LTR_retrotransposon::1:14378498-14390650
1	14386246	14386376	LTR_retrotransposon::1:14378498-14390650
1	14387849	14387995	LTR_retrotransposon::1:14378498-14390650
1	14397587	14398184	LTR_retrotransposon::1:14370514-14398908
1	14402231	14405181	LTR_retrotransposon::1:14400311-14413600
1	14433864	14434514	LTR_retrotransposon::1:14426159-14435050
1	14444887	14444999	LTR_retrotransposon::1:14438477-14445630
1	14471895	14472884	LTR_retrotransposon::1:14464117-14475874
1	14509337	14511816	LTR_retrotransposon::1:14506438-14521246
1	14530320	14531296	LTR_retrotransposon::1:14527217-14549319
1	14558885	14559618	LTR_retrotransposon::1:14554583-14566269
1	14567257	14568818	LTR_retrotransposon::1:14552565-14576537
1	14587583	14587703	LTR_retrotransposon::1:14586715-14588903
1	14627757	14628043	LTR_retrotransposon::1:14620000-14629444
1	14630750	14631394	LTR_retrotransposon::1:14630038-14640668
1	14638919	14639572	LTR_retrotransposon::1:14631091-14640095
1	14713288	14713954	LTR_retrotransposon::1:14712621-14724329
1	14731116	14732302	LTR_retrotransposon::1:14710124-14734449
1	14746497	14747187	LTR_retrotransposon::1:14738514-14747306
1	14773939	14774645	LTR_retrotransposon::1:14766176-14774760
1	14777802	14778923	LTR_retrotransposon::1:14775130-14785483
1	14798142	14798373	LTR_retrotransposon::1:14791262-14799662
1	14809611	14810177	LTR_retrotransposon::1:14799683-14817587
1	14825636	14826011	LTR_retrotransposon::1:14818059-14829443
1	14835064	14835329	LTR_retrotransposon::1:14829929-14837338
1	14853143	14853412	LTR_retrotransposon::1:14850692-14856119
1	14853143	14853412	LTR_retrotransposon::1:14852918-14855102
1	14854009	14854278	LTR_retrotransposon::1:14850692-14856119
1	14854009	14854278	LTR_retrotransposon::1:14852918-14855102
1	14862574	14862758	LTR_retrotransposon::1:14862281-14871505
1	14872570	14873066	LTR_retrotransposon::1:14872569-14881009
1	14900642	14901157	LTR_retrotransposon::1:14897999-14926936
1	14940606	14941032	LTR_retrotransposon::1:14933602-14943103
1	14951201	14951714	LTR_retrotransposon::1:14932855-14954500
1	14974915	14976245	LTR_retrotransposon::1:14972747-14986586
1	15007117	15008086	LTR_retrotransposon::1:15006119-15011749
1	15034802	15035776	LTR_retrotransposon::1:15029558-15036673
1	15085220	15085790	LTR_retrotransposon::1:15084709-15093669
1	15100436	15101027	LTR_retrotransposon::1:15095916-15109082
1	15114187	15117613	LTR_retrotransposon::1:15078663-15119320
1	15138528	15139211	LTR_retrotransposon::1:15133676-15152052
1	15138528	15139211	LTR_retrotransposon::1:15138022-15147553
1	15146734	15147417	LTR_retrotransposon::1:15133676-15152052
1	15146734	15147417	LTR_retrotransposon::1:15138022-15147553
1	15151508	15152052	LTR_retrotransposon::1:15133676-15152052
1	15174347	15174493	LTR_retrotransposon::1:15165578-15174975
1	15183834	15184579	LTR_retrotransposon::1:15181229-15185768
1	15206106	15206345	LTR_retrotransposon::1:15201601-15208994
1	15216892	15217075	LTR_retrotransposon::1:15211677-15220427
1	15223816	15223977	LTR_retrotransposon::1:15222804-15232282
1	15232939	15235689	LTR_retrotransposon::1:15199942-15237927
1	15244147	15244749	LTR_retrotransposon::1:15242372-15297502
1	15244147	15244749	LTR_retrotransposon::1:15242379-15259223
1	15244147	15244749	LTR_retrotransposon::1:15243433-15254236
1	15264364	15264953	LTR_retrotransposon::1:15263400-15283313
1	15275046	15275253	LTR_retrotransposon::1:15271232-15277398
1	15285762	15285951	LTR_retrotransposon::1:15284785-15292503
1	15292206	15292395	LTR_retrotransposon::1:15284785-15292503
1	15326655	15327065	LTR_retrotransposon::1:15326654-15334928
1	15353360	15353900	LTR_retrotransposon::1:15349678-15360244
1	15361072	15361593	LTR_retrotransposon::1:15342987-15362152
1	15420980	15421159	LTR_retrotransposon::1:15420428-15428263
1	15423973	15424082	LTR_retrotransposon::1:15420428-15428263
1	15426895	15427007	LTR_retrotransposon::1:15420428-15428263
1	15427452	15427570	LTR_retrotransposon::1:15420428-15428263
1	15444875	15445950	LTR_retrotransposon::1:15432367-15454890
1	15444875	15445950	LTR_retrotransposon::1:15440874-15453578
1	15472038	15472395	LTR_retrotransposon::1:15455495-15478553
1	15472038	15472395	LTR_retrotransposon::1:15460234-15474191
1	15482726	15483705	LTR_retrotransposon::1:15478620-15497801
1	15483778	15485435	LTR_retrotransposon::1:15478620-15497801
1	15520344	15521006	LTR_retrotransposon::1:15520175-15529071
1	15534992	15537628	LTR_retrotransposon::1:15534951-15557341
1	15553860	15554222	LTR_retrotransposon::1:15545723-15554222
1	15576614	15577044	LTR_retrotransposon::1:15576411-15581515
1	15577515	15577822	LTR_retrotransposon::1:15576411-15581515
1	15594849	15595014	LTR_retrotransposon::1:15589201-15608908
1	15594849	15595014	LTR_retrotransposon::1:15593708-15603845
1	15625601	15626098	LTR_retrotransposon::1:15588390-15637863
1	15629536	15630209	LTR_retrotransposon::1:15628698-15637585
1	15636786	15637460	LTR_retrotransposon::1:15628698-15637585
1	15652205	15652372	LTR_retrotransposon::1:15646655-15655299
1	15657895	15658567	LTR_retrotransposon::1:15657778-15667291
1	15666085	15666757	LTR_retrotransposon::1:15657778-15667291
1	15673536	15674188	LTR_retrotransposon::1:15673371-15682265
1	15698830	15698970	LTR_retrotransposon::1:15697758-15712731
1	15705477	15705592	LTR_retrotransposon::1:15699501-15710250
1	15705662	15705791	LTR_retrotransposon::1:15699501-15710250
1	15712070	15712213	LTR_retrotransposon::1:15697758-15712731
1	15717436	15717605	LTR_retrotransposon::1:15714100-15733576
1	15717436	15717605	LTR_retrotransposon::1:15714411-15724899
1	15724495	15724664	LTR_retrotransposon::1:15714100-15733576
1	15724495	15724664	LTR_retrotransposon::1:15714411-15724899
1	15738878	15739407	LTR_retrotransposon::1:15734010-15749130
1	15775211	15775359	LTR_retrotransposon::1:15773966-15782388
1	15781293	15781839	LTR_retrotransposon::1:15773966-15782388
1	15798251	15798798	LTR_retrotransposon::1:15797677-15806168
1	15818173	15818389	LTR_retrotransposon::1:15811820-15819313
1	15821659	15822814	LTR_retrotransposon::1:15819637-15830459
1	15847507	15847630	LTR_retrotransposon::1:15846374-15849178
1	15868343	15868454	LTR_retrotransposon::1:15859349-15868961
1	15874538	15875192	LTR_retrotransposon::1:15856742-15875720
1	15888635	15889356	LTR_retrotransposon::1:15849511-15936654
1	15888635	15889356	LTR_retrotransposon::1:15853611-15900171
1	15888635	15889356	LTR_retrotransposon::1:15876202-15896191
1	15888635	15889356	LTR_retrotransposon::1:15880607-15892214
1	15922452	15922711	LTR_retrotransposon::1:15900805-15934117
1	15922452	15922711	LTR_retrotransposon::1:15905439-15929452
1	15927708	15927892	LTR_retrotransposon::1:15900805-15934117
1	15927708	15928145	LTR_retrotransposon::1:15905439-15929452
1	15953584	15956506	LTR_retrotransposon::1:15938998-15958715
1	15977729	15979339	LTR_retrotransposon::1:15976976-16001566
1	15980789	15981612	LTR_retrotransposon::1:15976976-16001566
1	15982540	15983096	LTR_retrotransposon::1:15982016-15990954
1	15997274	15997462	LTR_retrotransposon::1:15991808-16000783
1	16033943	16034615	LTR_retrotransposon::1:16027067-16035459
1	16064139	16068518	LTR_retrotransposon::1:16055277-16107665
1	16064139	16068518	LTR_retrotransposon::1:16057155-16083895
1	16065019	16068518	LTR_retrotransposon::1:16065018-16078200
1	16072863	16076270	LTR_retrotransposon::1:16065018-16078200
1	16088253	16088663	LTR_retrotransposon::1:16087609-16099222
1	16120063	16122465	LTR_retrotransposon::1:16112109-16125067
1	16130896	16132352	LTR_retrotransposon::1:16129596-16136624
1	16149505	16149701	LTR_retrotransposon::1:16147050-16166289
1	16156905	16157026	LTR_retrotransposon::1:16156497-16165968
1	16162946	16163057	LTR_retrotransposon::1:16156497-16165968
1	16165791	16165912	LTR_retrotransposon::1:16156497-16165968
1	16172976	16173534	LTR_retrotransposon::1:16172811-16182098
1	16180662	16181220	LTR_retrotransposon::1:16172811-16182098
1	16183006	16183644	LTR_retrotransposon::1:16172791-16192270
1	16197272	16200034	LTR_retrotransposon::1:16167644-16202389
1	16217370	16217906	LTR_retrotransposon::1:16204224-16224773
1	16222342	16222523	LTR_retrotransposon::1:16204224-16224773
1	16253898	16254583	LTR_retrotransposon::1:16245348-16254711
1	16254724	16255606	LTR_retrotransposon::1:16243777-16259367
1	16260166	16260868	LTR_retrotransposon::1:16259622-16277688
1	16271275	16271423	LTR_retrotransposon::1:16262503-16271885
1	16289141	16289744	LTR_retrotransposon::1:16288665-16295809
1	16319037	16319689	LTR_retrotransposon::1:16310723-16320221
1	16325761	16328126	LTR_retrotransposon::1:16308974-16354782
1	16325761	16328126	LTR_retrotransposon::1:16325394-16347752
1	16346207	16346506	LTR_retrotransposon::1:16338413-16347301
1	16370625	16370841	LTR_retrotransposon::1:16369318-16374205
1	16372675	16373168	LTR_retrotransposon::1:16369318-16374205
1	16376598	16377165	LTR_retrotransposon::1:16375580-16411743
1	16376598	16377165	LTR_retrotransposon::1:16376551-16384809
1	16391883	16392427	LTR_retrotransposon::1:16391365-16399604
1	16406009	16406230	LTR_retrotransposon::1:16400942-16410839
1	16425081	16425704	LTR_retrotransposon::1:16424936-16433415
1	16440144	16443967	LTR_retrotransposon::1:16439272-16444070
1	16453925	16454580	LTR_retrotransposon::1:16449022-16465893
1	16453925	16454580	LTR_retrotransposon::1:16453801-16463270
1	16462081	16462736	LTR_retrotransposon::1:16449022-16465893
1	16462081	16462736	LTR_retrotransposon::1:16453801-16463270
1	16471702	16472184	LTR_retrotransposon::1:16466088-16487895
1	16475519	16476066	LTR_retrotransposon::1:16472116-16486727
1	16494260	16496028	LTR_retrotransposon::1:16494259-16528117
1	16514911	16515831	LTR_retrotransposon::1:16499330-16527335
1	16514911	16515831	LTR_retrotransposon::1:16513199-16524115
1	16531828	16532114	LTR_retrotransposon::1:16531558-16546955
1	16595756	16596649	LTR_retrotransposon::1:16578890-16611218
1	16595756	16596649	LTR_retrotransposon::1:16587598-16608317
1	16595756	16596649	LTR_retrotransposon::1:16593460-16604516
1	16619633	16619755	LTR_retrotransposon::1:16613072-16622016
1	16620936	16621460	LTR_retrotransposon::1:16613072-16622016
1	16622933	16623507	LTR_retrotransposon::1:16622235-16631938
1	16645206	16645385	LTR_retrotransposon::1:16638777-16646105
1	16650176	16650348	LTR_retrotransposon::1:16647923-16658422
1	16661334	16661443	LTR_retrotransposon::1:16661043-16667837
1	16664023	16664136	LTR_retrotransposon::1:16661043-16667837
1	16667078	16667192	LTR_retrotransposon::1:16661043-16667837
1	16677190	16678161	LTR_retrotransposon::1:16636004-16706016
1	16677190	16678161	LTR_retrotransposon::1:16668939-16691749
1	16677190	16678161	LTR_retrotransposon::1:16675185-16686737
1	16700119	16700356	LTR_retrotransposon::1:16696769-16704973
1	16732657	16733330	LTR_retrotransposon::1:16732528-16742057
1	16758892	16759964	LTR_retrotransposon::1:16754619-16775439
1	16758892	16759964	LTR_retrotransposon::1:16756305-16767956
1	16789317	16789561	LTR_retrotransposon::1:16780570-16795005
1	16789317	16789561	LTR_retrotransposon::1:16782859-16790236
1	16799409	16799567	LTR_retrotransposon::1:16797169-16806121
1	16802612	16802825	LTR_retrotransposon::1:16797169-16806121
1	16823355	16823474	LTR_retrotransposon::1:16820662-16828825
1	16833028	16833430	LTR_retrotransposon::1:16815002-16834553
1	16854257	16854927	LTR_retrotransposon::1:16852675-16859000
1	16880828	16881340	LTR_retrotransposon::1:16873878-16881993
1	16904632	16905161	LTR_retrotransposon::1:16904477-16913388
1	16912311	16912835	LTR_retrotransposon::1:16904477-16913388
1	16922927	16924654	LTR_retrotransposon::1:16902365-16942726
1	16922927	16924654	LTR_retrotransposon::1:16913399-16926621
1	16932693	16933237	LTR_retrotransposon::1:16932161-16940166
1	16937821	16938034	LTR_retrotransposon::1:16932161-16940166
1	16939818	16940166	LTR_retrotransposon::1:16932161-16940166
1	16991280	16991816	LTR_retrotransposon::1:16982901-16991816
1	17006922	17008542	LTR_retrotransposon::1:17004307-17016101
1	17019818	17020484	LTR_retrotransposon::1:17019302-17029477
1	17078739	17078896	LTR_retrotransposon::1:17073316-17082236
1	17091872	17095364	LTR_retrotransposon::1:17064362-17136839
1	17091872	17095364	LTR_retrotransposon::1:17065412-17124743
1	17091872	17095364	LTR_retrotransposon::1:17085872-17097082
1	17099742	17099861	LTR_retrotransposon::1:17099586-17116597
1	17107290	17107469	LTR_retrotransposon::1:17105204-17115086
1	17114178	17114357	LTR_retrotransposon::1:17105204-17115086
1	17178747	17183827	LTR_retrotransposon::1:17171644-17183875
1	17215835	17216135	LTR_retrotransposon::1:17205967-17220865
1	17233682	17233868	LTR_retrotransposon::1:17232558-17240384
1	17234967	17235110	LTR_retrotransposon::1:17232558-17240384
1	17238224	17238410	LTR_retrotransposon::1:17232558-17240384
1	17239509	17239652	LTR_retrotransposon::1:17232558-17240384
1	17242053	17242606	LTR_retrotransposon::1:17229767-17270066
1	17250050	17250634	LTR_retrotransposon::1:17242457-17255539
1	17261351	17261506	LTR_retrotransposon::1:17257815-17267317
1	17280850	17281175	LTR_retrotransposon::1:17277984-17287989
1	17293237	17293564	LTR_retrotransposon::1:17290371-17304470
1	17328394	17329009	LTR_retrotransposon::1:17327864-17345420
1	17335461	17336039	LTR_retrotransposon::1:17334977-17343527
1	17340130	17340325	LTR_retrotransposon::1:17334977-17343527
1	17343141	17343527	LTR_retrotransposon::1:17334977-17343527
1	17383160	17383613	LTR_retrotransposon::1:17383159-17390019
1	17389029	17389573	LTR_retrotransposon::1:17383159-17390019
1	17394208	17394831	LTR_retrotransposon::1:17391645-17406312
1	17424025	17425042	LTR_retrotransposon::1:17413257-17427205
1	17450056	17454034	LTR_retrotransposon::1:17442035-17469626
1	17450056	17454034	LTR_retrotransposon::1:17443333-17454396
1	17467400	17467799	LTR_retrotransposon::1:17458958-17467799
1	17487199	17488185	LTR_retrotransposon::1:17480886-17503195
1	17487199	17488185	LTR_retrotransposon::1:17485179-17498643
1	17508821	17508978	LTR_retrotransposon::1:17503593-17510923
1	17511481	17512612	LTR_retrotransposon::1:17479419-17532198
1	17514317	17514842	LTR_retrotransposon::1:17514316-17530906
1	17517434	17517598	LTR_retrotransposon::1:17516232-17523628
1	17547224	17547467	LTR_retrotransposon::1:17543010-17548077
1	17547551	17547905	LTR_retrotransposon::1:17543010-17548077
1	17565208	17565603	LTR_retrotransposon::1:17557379-17565603
1	17573560	17574125	LTR_retrotransposon::1:17573430-17608757
1	17583619	17583883	LTR_retrotransposon::1:17578482-17585840
1	17598984	17599649	LTR_retrotransposon::1:17590287-17599778
1	17633072	17633560	LTR_retrotransposon::1:17632533-17640650
1	17654633	17655047	LTR_retrotransposon::1:17646413-17655047
1	17656366	17657044	LTR_retrotransposon::1:17655886-17665292
1	17681550	17682534	LTR_retrotransposon::1:17671652-17684605
1	17686460	17686602	LTR_retrotransposon::1:17685823-17694756
1	17718535	17719096	LTR_retrotransposon::1:17710191-17719692
1	17727626	17727770	LTR_retrotransposon::1:17727224-17735586
1	17759693	17760015	LTR_retrotransposon::1:17754702-17763804
1	17768099	17768334	LTR_retrotransposon::1:17764998-17773626
1	17779837	17780558	LTR_retrotransposon::1:17778215-17789637
1	17788386	17788895	LTR_retrotransposon::1:17781164-17789454
1	17799663	17800346	LTR_retrotransposon::1:17791002-17800474
1	17803127	17803279	LTR_retrotransposon::1:17802710-17805212
1	17804644	17804774	LTR_retrotransposon::1:17802710-17805212
1	17859993	17861672	LTR_retrotransposon::1:17853670-17865516
1	17873354	17873776	LTR_retrotransposon::1:17873353-17882028
1	17875241	17875441	LTR_retrotransposon::1:17873353-17882028
1	17880901	17881488	LTR_retrotransposon::1:17873353-17882028
1	17884528	17886229	LTR_retrotransposon::1:17845227-17892742
1	17884528	17886229	LTR_retrotransposon::1:17851269-17887685
1	17903756	17904205	LTR_retrotransposon::1:17896025-17909243
1	17915947	17916348	LTR_retrotransposon::1:17909697-17916348
1	17934202	17934516	LTR_retrotransposon::1:17932644-17939283
1	18035161	18035336	LTR_retrotransposon::1:18031303-18038610
1	18067830	18068479	LTR_retrotransposon::1:18059761-18069036
1	18080364	18081456	LTR_retrotransposon::1:18069037-18083347
1	18104173	18105239	LTR_retrotransposon::1:18091957-18106036
1	18106941	18108696	LTR_retrotransposon::1:18090450-18118829
1	18119116	18119420	LTR_retrotransposon::1:18119115-18127366
1	18141699	18141817	LTR_retrotransposon::1:18137566-18144871
1	18163779	18164175	LTR_retrotransposon::1:18163778-18172247
1	18174063	18176390	LTR_retrotransposon::1:18172539-18184883
1	18202746	18202862	LTR_retrotransposon::1:18202668-18212115
1	18203240	18203350	LTR_retrotransposon::1:18202668-18212115
1	18204775	18204895	LTR_retrotransposon::1:18202668-18212115
1	18205197	18205308	LTR_retrotransposon::1:18202668-18212115
1	18205589	18205698	LTR_retrotransposon::1:18202668-18212115
1	18206223	18206368	LTR_retrotransposon::1:18202668-18212115
1	18211596	18211712	LTR_retrotransposon::1:18202668-18212115
1	18220131	18220291	LTR_retrotransposon::1:18217100-18226025
1	18222742	18222889	LTR_retrotransposon::1:18217100-18226025
1	18225984	18227834	LTR_retrotransposon::1:18216437-18248847
1	18244252	18244660	LTR_retrotransposon::1:18235853-18244782
1	18264260	18264578	LTR_retrotransposon::1:18255707-18269800
1	18275101	18275591	LTR_retrotransposon::1:18271282-18291875
1	18303070	18303807	LTR_retrotransposon::1:18302926-18305146
1	18313723	18314738	LTR_retrotransposon::1:18312728-18318137
1	18342824	18343540	LTR_retrotransposon::1:18334347-18346010
1	18349668	18351451	LTR_retrotransposon::1:18330460-18375387
1	18353417	18354029	LTR_retrotransposon::1:18351573-18371334
1	18355948	18356128	LTR_retrotransposon::1:18355015-18364544
1	18362643	18362823	LTR_retrotransposon::1:18355015-18364544
1	18383611	18383765	LTR_retrotransposon::1:18382420-18391483
1	18385333	18385599	LTR_retrotransposon::1:18382420-18391483
1	18401203	18401460	LTR_retrotransposon::1:18399285-18408999
1	18401461	18401886	LTR_retrotransposon::1:18399285-18408999
1	18408144	18408401	LTR_retrotransposon::1:18399285-18408999
1	18421091	18421237	LTR_retrotransposon::1:18412538-18421914
1	18428310	18429335	LTR_retrotransposon::1:18425716-18437291
1	18478606	18479337	LTR_retrotransposon::1:18474097-18498419
1	18478606	18479337	LTR_retrotransposon::1:18476250-18494372
1	18486831	18487543	LTR_retrotransposon::1:18474097-18498419
1	18486831	18487543	LTR_retrotransposon::1:18476250-18494372
1	18509429	18509562	LTR_retrotransposon::1:18504261-18511669
1	18510801	18510950	LTR_retrotransposon::1:18504261-18511669
1	18537773	18539358	LTR_retrotransposon::1:18536532-18544603
1	18547797	18548371	LTR_retrotransposon::1:18547239-18555975
1	18558869	18560039	LTR_retrotransposon::1:18556901-18586840
1	18566981	18567525	LTR_retrotransposon::1:18566980-18583626
1	18580409	18580567	LTR_retrotransposon::1:18573814-18581277
1	18588734	18590496	LTR_retrotransposon::1:18588733-18595520
1	18607953	18608191	LTR_retrotransposon::1:18606484-18612059
1	18644238	18644923	LTR_retrotransposon::1:18635632-18647518
1	18646404	18646840	LTR_retrotransposon::1:18635632-18647518
1	18646970	18647446	LTR_retrotransposon::1:18635632-18647518
1	18662021	18662537	LTR_retrotransposon::1:18651660-18670151
1	18674758	18675301	LTR_retrotransposon::1:18674633-18691140
1	18685018	18685210	LTR_retrotransposon::1:18679418-18686264
1	18693217	18693724	LTR_retrotransposon::1:18649109-18725031
1	18693217	18693724	LTR_retrotransposon::1:18650983-18703399
1	18693374	18693724	LTR_retrotransposon::1:18693373-18701537
1	18700850	18701383	LTR_retrotransposon::1:18693373-18701537
1	18709424	18709575	LTR_retrotransposon::1:18707856-18714859
1	18718472	18718605	LTR_retrotransposon::1:18716998-18724315
1	18723599	18723719	LTR_retrotransposon::1:18716998-18724315
1	18742640	18743171	LTR_retrotransposon::1:18742071-18751008
1	18750706	18751008	LTR_retrotransposon::1:18742071-18751008
1	18782651	18783630	LTR_retrotransposon::1:18774990-18786507
1	18805837	18806457	LTR_retrotransposon::1:18797871-18820472
1	18823334	18823562	LTR_retrotransposon::1:18794034-18836329
1	18823334	18823562	LTR_retrotransposon::1:18821255-18829417
1	18841271	18841632	LTR_retrotransposon::1:18840664-18846901
1	18846250	18846611	LTR_retrotransposon::1:18840664-18846901
1	18862898	18863259	LTR_retrotransposon::1:18856793-18872166
1	18890337	18890680	LTR_retrotransposon::1:18873521-18890694
1	18894674	18895213	LTR_retrotransposon::1:18894469-18902690
1	18923719	18924267	LTR_retrotransposon::1:18911622-18945502
1	18941638	18942223	LTR_retrotransposon::1:18933016-18942223
1	18941638	18942291	LTR_retrotransposon::1:18924255-18942985
1	18981896	18982247	LTR_retrotransposon::1:18981099-18995865
1	18987577	18987786	LTR_retrotransposon::1:18987037-18995386
1	18992682	18992891	LTR_retrotransposon::1:18987037-18995386
1	18996344	18996488	LTR_retrotransposon::1:18995967-19003378
1	18997553	18997719	LTR_retrotransposon::1:18995967-19003378
1	19000649	19000791	LTR_retrotransposon::1:18995967-19003378
1	19002173	19002836	LTR_retrotransposon::1:18995967-19003378
1	19006905	19007820	LTR_retrotransposon::1:19006619-19020132
1	19044507	19045030	LTR_retrotransposon::1:19030089-19051488
1	19044507	19045030	LTR_retrotransposon::1:19036014-19047902
1	19068876	19069512	LTR_retrotransposon::1:19059168-19070130
1	19072788	19073970	LTR_retrotransposon::1:19072392-19112194
1	19081862	19082215	LTR_retrotransposon::1:19079059-19092775
1	19099173	19099630	LTR_retrotransposon::1:19078466-19103075
1	19100041	19100529	LTR_retrotransposon::1:19078466-19103075
1	19109348	19110743	LTR_retrotransposon::1:19072392-19112194
1	19120316	19120455	LTR_retrotransposon::1:19115613-19121271
1	19120719	19120837	LTR_retrotransposon::1:19115613-19121271
1	19134781	19135787	LTR_retrotransposon::1:19122222-19140582
1	19134781	19135787	LTR_retrotransposon::1:19128074-19140567
1	19144521	19144858	LTR_retrotransposon::1:19143992-19152620
1	19149873	19150416	LTR_retrotransposon::1:19143992-19152620
1	19180114	19180466	LTR_retrotransposon::1:19175983-19184823
1	19184787	19185577	LTR_retrotransposon::1:19173913-19210771
1	19189676	19190028	LTR_retrotransposon::1:19187104-19207981
1	19239625	19239825	LTR_retrotransposon::1:19236273-19250123
1	19267543	19267952	LTR_retrotransposon::1:19260309-19267952
1	19277345	19277487	LTR_retrotransposon::1:19274288-19282609
1	19278297	19278456	LTR_retrotransposon::1:19274288-19282609
1	19280305	19280469	LTR_retrotransposon::1:19274288-19282609
1	19341702	19341900	LTR_retrotransposon::1:19339511-19348425
1	19352057	19352311	LTR_retrotransposon::1:19336747-19357159
1	19362328	19367526	LTR_retrotransposon::1:19333861-19367553
1	19373113	19373310	LTR_retrotransposon::1:19367635-19385621
1	19452459	19452640	LTR_retrotransposon::1:19444170-19462000
1	19476927	19477562	LTR_retrotransposon::1:19467513-19488654
1	19476927	19477562	LTR_retrotransposon::1:19476800-19486182
1	19504919	19506084	LTR_retrotransposon::1:19502832-19515495
1	19521393	19521604	LTR_retrotransposon::1:19516243-19524951
1	19531826	19532496	LTR_retrotransposon::1:19526127-19564056
1	19531826	19532496	LTR_retrotransposon::1:19527891-19548157
1	19543393	19543538	LTR_retrotransposon::1:19536908-19544280
1	19560350	19561005	LTR_retrotransposon::1:19552135-19561537
1	19611792	19612655	LTR_retrotransposon::1:19608671-19620465
1	19646715	19647238	LTR_retrotransposon::1:19646563-19654535
1	19673788	19674316	LTR_retrotransposon::1:19672460-19688565
1	19673788	19674316	LTR_retrotransposon::1:19673228-19682196
1	19677483	19677748	LTR_retrotransposon::1:19672460-19688565
1	19677483	19677748	LTR_retrotransposon::1:19673228-19682196
1	19680844	19680974	LTR_retrotransposon::1:19672460-19688565
1	19680844	19680974	LTR_retrotransposon::1:19673228-19682196
1	19714360	19714562	LTR_retrotransposon::1:19706264-19723602
1	19714360	19714562	LTR_retrotransposon::1:19708903-19717915
1	19723223	19723602	LTR_retrotransposon::1:19706264-19723602
1	19736646	19736823	LTR_retrotransposon::1:19728953-19749377
1	19745154	19745331	LTR_retrotransposon::1:19728953-19749377
1	19757486	19758121	LTR_retrotransposon::1:19749626-19758702
1	19775555	19776142	LTR_retrotransposon::1:19775062-19787738
1	19805526	19805745	LTR_retrotransposon::1:19798907-19807061
1	19810894	19813542	LTR_retrotransposon::1:19809561-19823680
1	19824947	19825133	LTR_retrotransposon::1:19824759-19827665
1	19832095	19834744	LTR_retrotransposon::1:19830861-19884244
1	19840172	19841127	LTR_retrotransposon::1:19835515-19852311
1	19840172	19841127	LTR_retrotransposon::1:19837744-19849484
1	19867896	19868850	LTR_retrotransposon::1:19866159-19877470
1	19896192	19896833	LTR_retrotransposon::1:19896076-19905474
1	19924082	19924214	LTR_retrotransposon::1:19920787-19927893
1	19926314	19926460	LTR_retrotransposon::1:19920787-19927893
1	19957065	19957561	LTR_retrotransposon::1:19948808-19957561
1	19971200	19971842	LTR_retrotransposon::1:19971022-19980297
1	19974323	19974482	LTR_retrotransposon::1:19971022-19980297
1	19977594	19977751	LTR_retrotransposon::1:19971022-19980297
1	19981738	19982020	LTR_retrotransposon::1:19981737-19988935
1	19997228	19997935	LTR_retrotransposon::1:19996732-20005962
1	20001997	20002164	LTR_retrotransposon::1:19996732-20005962
1	20003339	20003519	LTR_retrotransposon::1:19996732-20005962
1	20004605	20004777	LTR_retrotransposon::1:19996732-20005962
1	20005377	20005962	LTR_retrotransposon::1:19996732-20005962
1	20015066	20015306	LTR_retrotransposon::1:20011575-20020087
1	20050774	20050940	LTR_retrotransposon::1:20047267-20056617
1	20061862	20062698	LTR_retrotransposon::1:20038897-20080429
1	20061862	20062698	LTR_retrotransposon::1:20059625-20070357
1	20074982	20075148	LTR_retrotransposon::1:20071330-20079712
1	20081449	20081758	LTR_retrotransposon::1:20080561-20094250
1	20101264	20102705	LTR_retrotransposon::1:20034987-20104399
1	20111595	20112124	LTR_retrotransposon::1:20110806-20115959
1	20125250	20125910	LTR_retrotransposon::1:20117076-20126400
1	20152241	20152922	LTR_retrotransposon::1:20144064-20161616
1	20152241	20152922	LTR_retrotransposon::1:20151724-20161143
1	20160345	20161026	LTR_retrotransposon::1:20144064-20161616
1	20160345	20161026	LTR_retrotransposon::1:20151724-20161143
1	20181425	20182576	LTR_retrotransposon::1:20164134-20183278
1	20197599	20198525	LTR_retrotransposon::1:20190777-20214639
1	20197599	20198525	LTR_retrotransposon::1:20195194-20205996
1	20215551	20216457	LTR_retrotransposon::1:20137054-20222916
1	20215551	20216457	LTR_retrotransposon::1:20162112-20218471
1	20224155	20224598	LTR_retrotransposon::1:20223800-20229149
1	20235089	20236275	LTR_retrotransposon::1:20231130-20242515
1	20258426	20258691	LTR_retrotransposon::1:20243355-20261014
1	20258426	20258691	LTR_retrotransposon::1:20252198-20260959
1	20271152	20271688	LTR_retrotransposon::1:20270603-20279590
1	20279142	20279590	LTR_retrotransposon::1:20270603-20279590
1	20288269	20288388	LTR_retrotransposon::1:20282901-20289027
1	20333592	20333857	LTR_retrotransposon::1:20326390-20334089
1	20345424	20345685	LTR_retrotransposon::1:20336292-20346713
1	20348588	20349071	LTR_retrotransposon::1:20312980-20349071
1	20365392	20365977	LTR_retrotransposon::1:20360905-20369565
1	20377324	20379964	LTR_retrotransposon::1:20372392-20400059
1	20377324	20379964	LTR_retrotransposon::1:20377307-20389400
1	20437418	20438605	LTR_retrotransposon::1:20433914-20464217
1	20444203	20444507	LTR_retrotransposon::1:20441716-20451767
1	20454371	20454607	LTR_retrotransposon::1:20453484-20461359
1	20458954	20459190	LTR_retrotransposon::1:20453484-20461359
1	20472170	20472344	LTR_retrotransposon::1:20466146-20483163
1	20472170	20472344	LTR_retrotransposon::1:20468673-20478055
1	20491099	20491671	LTR_retrotransposon::1:20490555-20511570
1	20506070	20506572	LTR_retrotransposon::1:20490555-20511570
1	20506070	20506572	LTR_retrotransposon::1:20497509-20509173
1	20512875	20513398	LTR_retrotransposon::1:20484367-20513938
1	20518485	20519581	LTR_retrotransposon::1:20515945-20527122
1	20555196	20556701	LTR_retrotransposon::1:20552916-20565760
1	20570674	20571204	LTR_retrotransposon::1:20570444-20579029
1	20584450	20585696	LTR_retrotransposon::1:20581589-20601663
1	20590433	20591961	LTR_retrotransposon::1:20581589-20601663
1	20598218	20598431	LTR_retrotransposon::1:20592805-20600827
1	20619156	20619366	LTR_retrotransposon::1:20618502-20621544
1	20634623	20634791	LTR_retrotransposon::1:20628979-20637649
1	20652308	20652482	LTR_retrotransposon::1:20640144-20656822
1	20664204	20664856	LTR_retrotransposon::1:20639450-20665376
1	20670914	20673894	LTR_retrotransposon::1:20622150-20705882
1	20670914	20673894	LTR_retrotransposon::1:20627423-20678908
1	20683031	20683222	LTR_retrotransposon::1:20681538-20702893
1	20686844	20686954	LTR_retrotransposon::1:20686843-20699987
1	20694477	20694594	LTR_retrotransposon::1:20686843-20699987
1	20708161	20708574	LTR_retrotransposon::1:20707928-20726639
1	20714296	20714419	LTR_retrotransposon::1:20711552-20721691
1	20715782	20715923	LTR_retrotransposon::1:20711552-20721691
1	20732460	20732627	LTR_retrotransposon::1:20728232-20736533
1	20753115	20753272	LTR_retrotransposon::1:20746871-20763002
1	20753115	20753272	LTR_retrotransposon::1:20749968-20759024
1	20754331	20754592	LTR_retrotransposon::1:20746871-20763002
1	20754331	20754592	LTR_retrotransposon::1:20749968-20759024
1	20755261	20755434	LTR_retrotransposon::1:20746871-20763002
1	20755261	20755434	LTR_retrotransposon::1:20749968-20759024
1	20757513	20757795	LTR_retrotransposon::1:20746871-20763002
1	20757513	20757795	LTR_retrotransposon::1:20749968-20759024
1	20767186	20768546	LTR_retrotransposon::1:20764958-20788095
1	20783202	20783363	LTR_retrotransposon::1:20775068-20785360
1	20806374	20807020	LTR_retrotransposon::1:20798207-20807544
1	20811758	20812327	LTR_retrotransposon::1:20808200-20819899
1	20827033	20827308	LTR_retrotransposon::1:20825611-20833580
1	20839680	20840120	LTR_retrotransposon::1:20839616-20843766
1	20864390	20864718	LTR_retrotransposon::1:20864026-20869744
1	20888648	20891668	LTR_retrotransposon::1:20872275-20900796
1	20888648	20891668	LTR_retrotransposon::1:20879349-20900793
1	20945197	20946201	LTR_retrotransposon::1:20941308-20954158
1	20967346	20967467	LTR_retrotransposon::1:20960254-20969885
1	20972043	20973091	LTR_retrotransposon::1:20954174-20997169
1	20987649	20988100	LTR_retrotransposon::1:20984836-20993468
1	21024006	21024632	LTR_retrotransposon::1:21017509-21046497
1	21026915	21027510	LTR_retrotransposon::1:21024124-21035346
1	21035558	21036118	LTR_retrotransposon::1:21035409-21043458
1	21058086	21058364	LTR_retrotransposon::1:21057216-21076936
1	21073647	21073888	LTR_retrotransposon::1:21057216-21076936
1	21073647	21073888	LTR_retrotransposon::1:21069090-21076442
1	21078644	21078816	LTR_retrotransposon::1:21077961-21085338
1	21089723	21091280	LTR_retrotransposon::1:21049155-21127968
1	21089723	21091280	LTR_retrotransposon::1:21087141-21107790
1	21092157	21092700	LTR_retrotransposon::1:21091625-21100525
1	21093881	21093996	LTR_retrotransposon::1:21091625-21100525
1	21094383	21094500	LTR_retrotransposon::1:21091625-21100525
1	21094640	21094800	LTR_retrotransposon::1:21091625-21100525
1	21097235	21097410	LTR_retrotransposon::1:21091625-21100525
1	21099829	21100367	LTR_retrotransposon::1:21091625-21100525
1	21120034	21120286	LTR_retrotransposon::1:21112620-21125074
1	21134359	21134688	LTR_retrotransposon::1:21131127-21134810
1	21149521	21150056	LTR_retrotransposon::1:21142020-21150199
1	21164280	21164958	LTR_retrotransposon::1:21136472-21184037
1	21164280	21164958	LTR_retrotransposon::1:21156305-21166990
1	21177779	21177938	LTR_retrotransposon::1:21176022-21183440
1	21182692	21182871	LTR_retrotransposon::1:21176022-21183440
1	21186195	21186640	LTR_retrotransposon::1:21184110-21186966
1	21207463	21208124	LTR_retrotransposon::1:21207318-21214485
1	21230627	21233552	LTR_retrotransposon::1:21203600-21285669
1	21230627	21233552	LTR_retrotransposon::1:21216525-21235452
1	21247827	21247983	LTR_retrotransposon::1:21246086-21253544
1	21264921	21265886	LTR_retrotransposon::1:21255160-21283130
1	21264921	21265886	LTR_retrotransposon::1:21257145-21268874
1	21277100	21277267	LTR_retrotransposon::1:21272886-21280976
1	21318492	21319267	LTR_retrotransposon::1:21316790-21372146
1	21323522	21323757	LTR_retrotransposon::1:21319248-21328245
1	21332546	21333285	LTR_retrotransposon::1:21330488-21335727
1	21345035	21345482	LTR_retrotransposon::1:21337792-21345482
1	21355949	21356474	LTR_retrotransposon::1:21354075-21372120
1	21360909	21361676	LTR_retrotransposon::1:21358533-21366863
1	21420672	21420828	LTR_retrotransposon::1:21415551-21424185
1	21434793	21435437	LTR_retrotransposon::1:21432155-21444026
1	21468907	21469531	LTR_retrotransposon::1:21468883-21485830
1	21479798	21480027	LTR_retrotransposon::1:21472122-21480952
1	21487927	21488505	LTR_retrotransposon::1:21404170-21500710
1	21487927	21488505	LTR_retrotransposon::1:21430308-21493466
1	21505727	21507815	LTR_retrotransposon::1:21505494-21511188
1	21541042	21541635	LTR_retrotransposon::1:21533282-21542066
1	21570436	21570983	LTR_retrotransposon::1:21569950-21578480
1	21578097	21578480	LTR_retrotransposon::1:21569950-21578480
1	21586926	21587500	LTR_retrotransposon::1:21584982-21609577
1	21604053	21604589	LTR_retrotransposon::1:21595997-21607162
1	21626308	21626450	LTR_retrotransposon::1:21620828-21629808
1	21634376	21634872	LTR_retrotransposon::1:21616448-21639344
1	21645246	21647017	LTR_retrotransposon::1:21610396-21648637
1	21654534	21655054	LTR_retrotransposon::1:21649342-21663685
1	21668911	21669514	LTR_retrotransposon::1:21664361-21674366
1	21705676	21706633	LTR_retrotransposon::1:21696095-21709064
1	21728951	21729625	LTR_retrotransposon::1:21728804-21737474
1	21738900	21739529	LTR_retrotransposon::1:21720807-21739664
1	21742738	21743034	LTR_retrotransposon::1:21742673-21752490
1	21751429	21751990	LTR_retrotransposon::1:21742673-21752490
1	21807952	21809822	LTR_retrotransposon::1:21806277-21837157
1	21811198	21811722	LTR_retrotransposon::1:21811197-21828804
1	21816401	21816966	LTR_retrotransposon::1:21815892-21823944
1	21827569	21828243	LTR_retrotransposon::1:21811197-21828804
1	21868102	21868667	LTR_retrotransposon::1:21867512-21876172
1	21875838	21876172	LTR_retrotransposon::1:21867512-21876172
1	21878792	21878966	LTR_retrotransposon::1:21863274-21881105
1	21891980	21892116	LTR_retrotransposon::1:21890644-21899368
1	21906662	21907684	LTR_retrotransposon::1:21905684-21908389
1	21910256	21911278	LTR_retrotransposon::1:21905282-21942010
1	21910256	21911278	LTR_retrotransposon::1:21908408-21912515
1	21922133	21922829	LTR_retrotransposon::1:21913528-21922961
1	21940451	21940900	LTR_retrotransposon::1:21939144-21941681
1	21956538	21957252	LTR_retrotransposon::1:21952454-21970968
1	21956538	21957252	LTR_retrotransposon::1:21956037-21965585
1	21964749	21965463	LTR_retrotransposon::1:21952454-21970968
1	21964749	21965463	LTR_retrotransposon::1:21956037-21965585
1	21973139	21974269	LTR_retrotransposon::1:21942141-21977155
1	21973139	21974269	LTR_retrotransposon::1:21942450-21975006
1	22024904	22025092	LTR_retrotransposon::1:22021705-22030238
1	22026811	22026976	LTR_retrotransposon::1:22021705-22030238
1	22049209	22049740	LTR_retrotransposon::1:22037583-22072311
1	22049209	22049740	LTR_retrotransposon::1:22041169-22050244
1	22077593	22078008	LTR_retrotransposon::1:22075064-22086181
1	22086910	22087553	LTR_retrotransposon::1:22086830-22117710
1	22095693	22096387	LTR_retrotransposon::1:22095369-22105371
1	22110003	22110217	LTR_retrotransposon::1:22105396-22112735
1	22110398	22110544	LTR_retrotransposon::1:22105396-22112735
1	22123159	22124866	LTR_retrotransposon::1:22074300-22162820
1	22123159	22124866	LTR_retrotransposon::1:22119483-22133466
1	22136653	22137180	LTR_retrotransposon::1:22134292-22146002
1	22145059	22145587	LTR_retrotransposon::1:22134292-22146002
1	22160080	22160725	LTR_retrotransposon::1:22152238-22161247
1	22223028	22223533	LTR_retrotransposon::1:22170555-22232151
1	22223028	22223533	LTR_retrotransposon::1:22173968-22226045
1	22244916	22249178	LTR_retrotransposon::1:22236806-22249178
1	22244916	22250054	LTR_retrotransposon::1:22235808-22261101
1	22284490	22285481	LTR_retrotransposon::1:22276792-22287586
1	22294445	22295096	LTR_retrotransposon::1:22294317-22303759
1	22302576	22303227	LTR_retrotransposon::1:22294317-22303759
1	22306846	22307920	LTR_retrotransposon::1:22305111-22341174
1	22318351	22318532	LTR_retrotransposon::1:22313264-22321820
1	22327606	22328230	LTR_retrotransposon::1:22323620-22340344
1	22358781	22360558	LTR_retrotransposon::1:22342059-22364468
1	22386690	22387578	LTR_retrotransposon::1:22385429-22398785
1	22414007	22414181	LTR_retrotransposon::1:22411518-22418901
1	22433679	22434188	LTR_retrotransposon::1:22433111-22442056
1	22437380	22437639	LTR_retrotransposon::1:22433111-22442056
1	22443409	22444022	LTR_retrotransposon::1:22428558-22444769
1	22451686	22452540	LTR_retrotransposon::1:22444835-22452895
1	22458665	22459110	LTR_retrotransposon::1:22458598-22466689
1	22459288	22459486	LTR_retrotransposon::1:22458598-22466689
1	22471972	22473622	LTR_retrotransposon::1:22469709-22482743
1	22518432	22518718	LTR_retrotransposon::1:22507419-22518992
1	22524422	22524575	LTR_retrotransposon::1:22520517-22527421
1	22541780	22542935	LTR_retrotransposon::1:22492472-22568890
1	22541780	22542935	LTR_retrotransposon::1:22504408-22567150
1	22541780	22542935	LTR_retrotransposon::1:22531939-22545254
1	22559852	22559983	LTR_retrotransposon::1:22556268-22565284
1	22574706	22575270	LTR_retrotransposon::1:22574570-22583097
1	22587112	22587251	LTR_retrotransposon::1:22586470-22596131
1	22619554	22620085	LTR_retrotransposon::1:22618717-22626082
1	22626620	22627145	LTR_retrotransposon::1:22626093-22634680
1	22634298	22634680	LTR_retrotransposon::1:22626093-22634680
1	22641053	22642665	LTR_retrotransposon::1:22639473-22661559
1	22654274	22654920	LTR_retrotransposon::1:22646200-22655433
1	22677289	22677932	LTR_retrotransposon::1:22672042-22679272
1	22678147	22678301	LTR_retrotransposon::1:22672042-22679272
1	22685468	22687184	LTR_retrotransposon::1:22670663-22727811
1	22685468	22687184	LTR_retrotransposon::1:22681941-22697550
1	22701229	22701389	LTR_retrotransposon::1:22701058-22711852
1	22706694	22706854	LTR_retrotransposon::1:22701058-22711852
1	22725091	22725666	LTR_retrotransposon::1:22724738-22727434
1	22746183	22746533	LTR_retrotransposon::1:22745699-22750762
1	22763565	22764420	LTR_retrotransposon::1:22751892-22811279
1	22763565	22764420	LTR_retrotransposon::1:22759462-22810474
1	22763565	22764420	LTR_retrotransposon::1:22760345-22797236
1	22763565	22764420	LTR_retrotransposon::1:22760377-22770384
1	22779590	22780240	LTR_retrotransposon::1:22774858-22786206
1	22801995	22802644	LTR_retrotransposon::1:22797251-22809099
1	22817630	22818047	LTR_retrotransposon::1:22817368-22835517
1	22851425	22851878	LTR_retrotransposon::1:22848401-22876380
1	22851425	22851878	LTR_retrotransposon::1:22851228-22869665
1	22863206	22863368	LTR_retrotransposon::1:22860110-22868585
1	22865173	22865290	LTR_retrotransposon::1:22860110-22868585
1	22903749	22905522	LTR_retrotransposon::1:22897274-22914442
1	22919883	22920173	LTR_retrotransposon::1:22917177-22929232
1	22927911	22928201	LTR_retrotransposon::1:22917177-22929232
1	22931911	22934656	LTR_retrotransposon::1:22896801-22955844
1	22940267	22940480	LTR_retrotransposon::1:22935207-22943694
1	22945504	22945867	LTR_retrotransposon::1:22945503-22953880
1	22957856	22958056	LTR_retrotransposon::1:22956194-22958657
1	22973825	22975202	LTR_retrotransposon::1:22973490-22990003
1	23041067	23041598	LTR_retrotransposon::1:23033985-23052021
1	23041181	23041598	LTR_retrotransposon::1:23041156-23049935
1	23059048	23059281	LTR_retrotransposon::1:23055737-23063038
1	23061366	23061550	LTR_retrotransposon::1:23055737-23063038
1	23084108	23084684	LTR_retrotransposon::1:23082488-23086701
1	23100249	23100491	LTR_retrotransposon::1:23097645-23105475
1	23104744	23104988	LTR_retrotransposon::1:23097645-23105475
1	23127188	23128694	LTR_retrotransposon::1:23077363-23164832
1	23127188	23128694	LTR_retrotransposon::1:23123803-23135023
1	23137032	23137410	LTR_retrotransposon::1:23136888-23144381
1	23160492	23160893	LTR_retrotransposon::1:23155474-23161571
1	23173745	23174720	LTR_retrotransposon::1:23165970-23175845
1	23182068	23183808	LTR_retrotransposon::1:23182067-23195087
1	23197830	23198390	LTR_retrotransposon::1:23196322-23208581
1	23212670	23213627	LTR_retrotransposon::1:23208883-23220030
1	23225861	23227268	LTR_retrotransposon::1:23224197-23237591
1	23255575	23256161	LTR_retrotransposon::1:23255415-23264407
1	23257027	23257161	LTR_retrotransposon::1:23255415-23264407
1	23257675	23257816	LTR_retrotransposon::1:23255415-23264407
1	23258634	23258768	LTR_retrotransposon::1:23255415-23264407
1	23260896	23261034	LTR_retrotransposon::1:23255415-23264407
1	23263283	23263869	LTR_retrotransposon::1:23255415-23264407
1	23275778	23276083	LTR_retrotransposon::1:23275206-23283426
1	23280809	23281114	LTR_retrotransposon::1:23275206-23283426
1	23302291	23302665	LTR_retrotransposon::1:23291621-23302865
1	23303771	23305171	LTR_retrotransposon::1:23273151-23307800
1	23313106	23313453	LTR_retrotransposon::1:23310614-23321264
1	23320507	23320854	LTR_retrotransposon::1:23310614-23321264
1	23343864	23344516	LTR_retrotransposon::1:23334900-23352196
1	23354190	23357135	LTR_retrotransposon::1:23327765-23359282
1	23387454	23388869	LTR_retrotransposon::1:23380855-23400986
1	23394668	23394933	LTR_retrotransposon::1:23390364-23399816
1	23415081	23416405	LTR_retrotransposon::1:23403247-23432452
1	23415081	23416405	LTR_retrotransposon::1:23408339-23425445
1	23449920	23451137	LTR_retrotransposon::1:23443496-23451566
1	23464742	23466217	LTR_retrotransposon::1:23454266-23484039
1	23469726	23470415	LTR_retrotransposon::1:23466720-23482146
1	23516559	23517181	LTR_retrotransposon::1:23508691-23517690
1	23518318	23518908	LTR_retrotransposon::1:23506528-23533573
1	23526758	23526941	LTR_retrotransposon::1:23521600-23530473
1	23537672	23538195	LTR_retrotransposon::1:23536935-23545095
1	23543918	23544441	LTR_retrotransposon::1:23536935-23545095
1	23546654	23546880	LTR_retrotransposon::1:23535652-23552796
1	23590638	23590941	LTR_retrotransposon::1:23577378-23593561
1	23590638	23590941	LTR_retrotransposon::1:23583247-23591045
1	23653005	23653540	LTR_retrotransposon::1:23645583-23654048
1	23655924	23656483	LTR_retrotransposon::1:23641962-23656894
1	23678639	23681320	LTR_retrotransposon::1:23663227-23683710
1	23691434	23691544	LTR_retrotransposon::1:23686606-23691846
1	23692605	23692839	LTR_retrotransposon::1:23692159-23708445
1	23710955	23711477	LTR_retrotransposon::1:23709292-23721523
1	23716262	23716418	LTR_retrotransposon::1:23709292-23721523
1	23730037	23730258	LTR_retrotransposon::1:23728136-23733240
1	23731714	23732146	LTR_retrotransposon::1:23728136-23733240
1	23749123	23749770	LTR_retrotransposon::1:23738367-23750119
1	23772974	23775567	LTR_retrotransposon::1:23762357-23783785
1	23827801	23828474	LTR_retrotransposon::1:23827685-23837159
1	23839677	23840281	LTR_retrotransposon::1:23838028-23865482
1	23846764	23847379	LTR_retrotransposon::1:23842787-23860360
1	23852177	23852333	LTR_retrotransposon::1:23842787-23860360
1	23906819	23911676	LTR_retrotransposon::1:23893049-23936773
1	23906819	23911676	LTR_retrotransposon::1:23896880-23930257
1	23906819	23911676	LTR_retrotransposon::1:23898977-23911717
1	23940297	23943005	LTR_retrotransposon::1:23938072-23948788
1	23965039	23965711	LTR_retrotransposon::1:23964518-23973248
1	24024524	24029550	LTR_retrotransposon::1:24015662-24038991
1	24024524	24029550	LTR_retrotransposon::1:24015913-24029601
1	24047493	24047730	LTR_retrotransposon::1:24041717-24049099
1	24092442	24093312	LTR_retrotransposon::1:24085315-24106095
1	24092442	24093312	LTR_retrotransposon::1:24091396-24101507
1	24121891	24122021	LTR_retrotransposon::1:24121149-24128509
1	24133372	24133773	LTR_retrotransposon::1:24133045-24142374
1	24134229	24134571	LTR_retrotransposon::1:24133045-24142374
1	24136564	24136752	LTR_retrotransposon::1:24133045-24142374
1	24149583	24150155	LTR_retrotransposon::1:24142557-24168362
1	24149583	24150155	LTR_retrotransposon::1:24149411-24157524
1	24157303	24157856	LTR_retrotransposon::1:24142557-24168362
1	24180146	24181127	LTR_retrotransposon::1:24169104-24182816
1	24188184	24189083	LTR_retrotransposon::1:24185681-24198577
1	24204224	24204400	LTR_retrotransposon::1:24200294-24206388
1	24216939	24217099	LTR_retrotransposon::1:24214856-24222855
1	24233842	24234915	LTR_retrotransposon::1:24231467-24245850
1	24250286	24253217	LTR_retrotransposon::1:24225006-24296818
1	24250286	24253217	LTR_retrotransposon::1:24248032-24260918
1	24271215	24272790	LTR_retrotransposon::1:24267261-24296791
1	24285130	24286276	LTR_retrotransposon::1:24278955-24294257
1	24325757	24326927	LTR_retrotransposon::1:24315442-24327156
1	24346604	24346771	LTR_retrotransposon::1:24340101-24354931
1	24348148	24348297	LTR_retrotransposon::1:24346955-24354423
1	24352049	24352193	LTR_retrotransposon::1:24346955-24354423
1	24364558	24364753	LTR_retrotransposon::1:24359437-24367342
1	24369838	24370402	LTR_retrotransposon::1:24338182-24371976
1	24382971	24383211	LTR_retrotransposon::1:24375315-24384091
1	24394732	24396077	LTR_retrotransposon::1:24391308-24408583
1	24398233	24398398	LTR_retrotransposon::1:24396471-24403809
1	24401436	24401570	LTR_retrotransposon::1:24396471-24403809
1	24423758	24424434	LTR_retrotransposon::1:24423266-24432388
1	24444232	24445014	LTR_retrotransposon::1:24433499-24470036
1	24444232	24445014	LTR_retrotransposon::1:24437969-24454131
1	24467846	24468543	LTR_retrotransposon::1:24456890-24468786
1	24470712	24470871	LTR_retrotransposon::1:24470051-24477248
1	24482740	24484504	LTR_retrotransposon::1:24482446-24496256
1	24510721	24510923	LTR_retrotransposon::1:24506306-24514266
1	24527020	24527682	LTR_retrotransposon::1:24519233-24528194
1	24540886	24545902	LTR_retrotransposon::1:24533101-24545924
1	24540886	24546035	LTR_retrotransposon::1:24532068-24551963
1	24580948	24581239	LTR_retrotransposon::1:24579834-24583281
1	24597382	24597938	LTR_retrotransposon::1:24596590-24615306
1	24601261	24601441	LTR_retrotransposon::1:24596590-24615306
1	24601261	24601441	LTR_retrotransposon::1:24600050-24608167
1	24605979	24606159	LTR_retrotransposon::1:24596590-24615306
1	24605979	24606159	LTR_retrotransposon::1:24600050-24608167
1	24621636	24622720	LTR_retrotransposon::1:24617808-24623708
1	24631728	24632251	LTR_retrotransposon::1:24624182-24632812
1	24635574	24637420	LTR_retrotransposon::1:24633492-24658166
1	24647195	24647983	LTR_retrotransposon::1:24644357-24656078
1	24675551	24676109	LTR_retrotransposon::1:24675018-24693062
1	24691054	24691623	LTR_retrotransposon::1:24682489-24691752
1	24707091	24708087	LTR_retrotransposon::1:24696659-24729041
1	24707091	24708087	LTR_retrotransposon::1:24699215-24710161
1	24721266	24721574	LTR_retrotransposon::1:24715930-24724368
1	24730010	24730427	LTR_retrotransposon::1:24729861-24760626
1	24743543	24743730	LTR_retrotransposon::1:24729861-24760626
1	24743543	24743730	LTR_retrotransposon::1:24736506-24759369
1	24743543	24743730	LTR_retrotransposon::1:24743355-24758082
1	24765457	24765680	LTR_retrotransposon::1:24764120-24770370
1	24785649	24786171	LTR_retrotransposon::1:24785135-24793361
1	24810156	24810358	LTR_retrotransposon::1:24804935-24813677
1	24814355	24815054	LTR_retrotransposon::1:24797821-24815573
1	24833868	24834369	LTR_retrotransposon::1:24830565-24847005
1	24854049	24854198	LTR_retrotransposon::1:24848944-24856430
1	24857397	24857759	LTR_retrotransposon::1:24856684-24868476
1	24896706	24897269	LTR_retrotransposon::1:24889383-24897812
1	24908613	24908842	LTR_retrotransposon::1:24901849-24916340
1	24908613	24908842	LTR_retrotransposon::1:24903446-24910841
1	24909289	24909439	LTR_retrotransposon::1:24901849-24916340
1	24909289	24909439	LTR_retrotransposon::1:24903446-24910841
1	24909983	24910165	LTR_retrotransposon::1:24901849-24916340
1	24909983	24910165	LTR_retrotransposon::1:24903446-24910841
1	24919266	24919404	LTR_retrotransposon::1:24918514-24925891
1	24919465	24919595	LTR_retrotransposon::1:24918514-24925891
1	24925132	24925302	LTR_retrotransposon::1:24918514-24925891
1	24939239	24944346	LTR_retrotransposon::1:24933419-24944372
1	24939239	24944379	LTR_retrotransposon::1:24916761-24945385
1	24952374	24952669	LTR_retrotransposon::1:24951981-24959898
1	24953110	24953338	LTR_retrotransposon::1:24951981-24959898
1	24957081	24957348	LTR_retrotransposon::1:24951981-24959898
1	24957789	24958017	LTR_retrotransposon::1:24951981-24959898
1	24980789	24981454	LTR_retrotransposon::1:24978142-24989661
1	24996225	24996353	LTR_retrotransposon::1:24994557-25002177
1	25019503	25020627	LTR_retrotransposon::1:25010736-25026260
1	25064503	25064993	LTR_retrotransposon::1:25062436-25066258
1	25079292	25080913	LTR_retrotransposon::1:25077699-25090712
1	25101940	25102401	LTR_retrotransposon::1:25101939-25105538
1	25104799	25105279	LTR_retrotransposon::1:25101939-25105538
1	25140400	25140869	LTR_retrotransposon::1:25128719-25141527
1	25141107	25141299	LTR_retrotransposon::1:25128719-25141527
1	25142955	25143540	LTR_retrotransposon::1:25121043-25149547
1	25142955	25143540	LTR_retrotransposon::1:25121553-25143666
1	25197240	25198359	LTR_retrotransposon::1:25196281-25202719
1	25230918	25231187	LTR_retrotransposon::1:25214606-25241553
1	25230918	25231187	LTR_retrotransposon::1:25226484-25237107
1	25249144	25250801	LTR_retrotransposon::1:25246177-25268075
1	25249144	25250801	LTR_retrotransposon::1:25247456-25260700
1	25292808	25293772	LTR_retrotransposon::1:25290640-25303926
1	25327734	25328392	LTR_retrotransposon::1:25327619-25337074
1	25346210	25346514	LTR_retrotransposon::1:25345240-25357319
1	25365501	25366732	LTR_retrotransposon::1:25337105-25415229
1	25365501	25366732	LTR_retrotransposon::1:25363888-25385676
1	25372219	25372399	LTR_retrotransposon::1:25366763-25374995
1	25386199	25386311	LTR_retrotransposon::1:25385923-25392770
1	25387660	25387801	LTR_retrotransposon::1:25385923-25392770
1	25390483	25390595	LTR_retrotransposon::1:25385923-25392770
1	25391949	25392071	LTR_retrotransposon::1:25385923-25392770
1	25403866	25404483	LTR_retrotransposon::1:25395243-25404483
1	25409279	25409453	LTR_retrotransposon::1:25405753-25415184
1	25419230	25419774	LTR_retrotransposon::1:25418601-25426689
1	25425447	25425989	LTR_retrotransposon::1:25418601-25426689
1	25434519	25435457	LTR_retrotransposon::1:25434296-25445874
1	25454877	25457596	LTR_retrotransposon::1:25447580-25472519
1	25481103	25483514	LTR_retrotransposon::1:25472869-25486285
1	25511400	25511547	LTR_retrotransposon::1:25506274-25515512
1	25516893	25517535	LTR_retrotransposon::1:25516474-25525015
1	25533276	25533492	LTR_retrotransposon::1:25525214-25536641
1	25590483	25591024	LTR_retrotransposon::1:25590482-25598970
1	25617266	25617797	LTR_retrotransposon::1:25609032-25617970
1	25627241	25628062	LTR_retrotransposon::1:25607941-25628956
1	25647117	25647683	LTR_retrotransposon::1:25646627-25656335
1	25653142	25653329	LTR_retrotransposon::1:25646627-25656335
1	25665119	25665896	LTR_retrotransposon::1:25643757-25665970
1	25669630	25669910	LTR_retrotransposon::1:25667551-25686048
1	25686824	25686987	LTR_retrotransposon::1:25686500-25700349
1	25697696	25697850	LTR_retrotransposon::1:25686500-25700349
1	25705831	25705997	LTR_retrotransposon::1:25700866-25709256
1	25747798	25748158	LTR_retrotransposon::1:25747341-25753262
1	25752785	25753146	LTR_retrotransposon::1:25747341-25753262
1	25793447	25794409	LTR_retrotransposon::1:25792030-25794985
1	25810302	25810655	LTR_retrotransposon::1:25809570-25814935
1	25822641	25825397	LTR_retrotransposon::1:25806698-25826278
1	25853522	25854155	LTR_retrotransposon::1:25845937-25854689
1	25866777	25870875	LTR_retrotransposon::1:25839487-25882667
1	25866777	25870875	LTR_retrotransposon::1:25855369-25870922
1	25884271	25884413	LTR_retrotransposon::1:25884262-25898011
1	25903392	25908664	LTR_retrotransposon::1:25836921-25910225
1	25903392	25908664	LTR_retrotransposon::1:25883132-25908752
1	25956462	25956732	LTR_retrotransposon::1:25939560-25956732
1	25960439	25960553	LTR_retrotransposon::1:25958351-25965026
1	25961578	25961740	LTR_retrotransposon::1:25958351-25965026
1	25982761	25983280	LTR_retrotransposon::1:25969843-25998012
1	25982761	25983280	LTR_retrotransposon::1:25975478-25983801
1	26021173	26021509	LTR_retrotransposon::1:26017723-26025895
1	26055308	26055523	LTR_retrotransposon::1:26049529-26056902
1	26062298	26062783	LTR_retrotransposon::1:26047216-26063209
1	26074829	26075163	LTR_retrotransposon::1:26066560-26075163
1	26081158	26082177	LTR_retrotransposon::1:26076529-26082965
1	26108006	26108664	LTR_retrotransposon::1:26100324-26117757
1	26108006	26108664	LTR_retrotransposon::1:26107884-26117345
1	26116159	26116817	LTR_retrotransposon::1:26100324-26117757
1	26116159	26116817	LTR_retrotransposon::1:26107884-26117345
1	26151685	26151892	LTR_retrotransposon::1:26145073-26154587
1	26165082	26165391	LTR_retrotransposon::1:26142552-26170202
1	26165082	26165391	LTR_retrotransposon::1:26157282-26166119
1	26165990	26166638	LTR_retrotransposon::1:26142552-26170202
1	26191255	26191608	LTR_retrotransposon::1:26190494-26202467
1	26227654	26227939	LTR_retrotransposon::1:26204948-26242046
1	26227654	26227939	LTR_retrotransposon::1:26208137-26237784
1	26227654	26227939	LTR_retrotransposon::1:26214657-26234788
1	26243347	26243632	LTR_retrotransposon::1:26243210-26251457
1	26263619	26263799	LTR_retrotransposon::1:26255094-26265511
1	26270179	26270512	LTR_retrotransposon::1:26266038-26274249
1	26294953	26296426	LTR_retrotransposon::1:26252335-26327796
1	26294953	26296426	LTR_retrotransposon::1:26275738-26304674
1	26294953	26296426	LTR_retrotransposon::1:26277294-26297900
1	26317721	26318393	LTR_retrotransposon::1:26317192-26326222
1	26351056	26352140	LTR_retrotransposon::1:26348480-26360209
1	26376574	26376822	LTR_retrotransposon::1:26369963-26377452
1	26380370	26381082	LTR_retrotransposon::1:26378539-26388971
1	26393379	26393547	LTR_retrotransposon::1:26392968-26402515
1	26412700	26413055	LTR_retrotransposon::1:26405551-26420631
1	26413793	26413964	LTR_retrotransposon::1:26405551-26420631
1	26437560	26437784	LTR_retrotransposon::1:26437536-26445596
1	26445134	26445596	LTR_retrotransposon::1:26437536-26445596
1	26466551	26466737	LTR_retrotransposon::1:26453873-26470770
1	26466551	26466737	LTR_retrotransposon::1:26460356-26469159
1	26481316	26481832	LTR_retrotransposon::1:26475078-26497481
1	26481316	26481832	LTR_retrotransposon::1:26480805-26496519
1	26491638	26491811	LTR_retrotransposon::1:26489176-26496515
1	26503422	26503537	LTR_retrotransposon::1:26500564-26509981
1	26508839	26508958	LTR_retrotransposon::1:26500564-26509981
1	26509173	26509299	LTR_retrotransposon::1:26500564-26509981
1	26548429	26548841	LTR_retrotransposon::1:26543394-26552124
1	26557787	26557991	LTR_retrotransposon::1:26554436-26569367
1	26568369	26568573	LTR_retrotransposon::1:26554436-26569367
1	26578353	26579203	LTR_retrotransposon::1:26538338-26594310
1	26578353	26579203	LTR_retrotransposon::1:26571261-26594279
1	26578353	26579203	LTR_retrotransposon::1:26575112-26586744
1	26632943	26633613	LTR_retrotransposon::1:26625393-26633722
1	26669742	26670292	LTR_retrotransposon::1:26661447-26670465
1	26670753	26671447	LTR_retrotransposon::1:26649825-26675452
1	26670753	26671447	LTR_retrotransposon::1:26653071-26671568
1	26692671	26693213	LTR_retrotransposon::1:26685116-26693679
1	26703927	26704337	LTR_retrotransposon::1:26680756-26705442
1	26712997	26713440	LTR_retrotransposon::1:26708520-26718073
1	26736804	26737387	LTR_retrotransposon::1:26729668-26737567
1	26743359	26743893	LTR_retrotransposon::1:26726934-26744447
1	26747919	26748411	LTR_retrotransposon::1:26745062-26759419
1	26761185	26761816	LTR_retrotransposon::1:26679583-26762761
1	26780639	26781063	LTR_retrotransposon::1:26780638-26789348
1	26788255	26788807	LTR_retrotransposon::1:26780638-26789348
1	26796436	26796652	LTR_retrotransposon::1:26792187-26798888
1	26833216	26833837	LTR_retrotransposon::1:26816180-26834528
1	26845409	26846399	LTR_retrotransposon::1:26814509-26862542
1	26845409	26846399	LTR_retrotransposon::1:26837166-26849051
1	26912555	26913621	LTR_retrotransposon::1:26910389-26942384
1	26928432	26929406	LTR_retrotransposon::1:26919396-26937691
1	26928432	26929406	LTR_retrotransposon::1:26923564-26932397
1	26954437	26956704	LTR_retrotransposon::1:26947586-27012319
1	26954437	26956704	LTR_retrotransposon::1:26954274-26986679
1	26974688	26975047	LTR_retrotransposon::1:26961942-26979975
1	26974688	26975047	LTR_retrotransposon::1:26971460-26976415
1	26982137	26984785	LTR_retrotransposon::1:26947586-27012319
1	26982137	26984785	LTR_retrotransposon::1:26954274-26986679
1	26994010	26994520	LTR_retrotransposon::1:26994009-27001766
1	27026196	27027186	LTR_retrotransposon::1:27015441-27040203
1	27026196	27027186	LTR_retrotransposon::1:27018066-27027785
1	27044419	27044561	LTR_retrotransposon::1:27043297-27044898
1	27066357	27067001	LTR_retrotransposon::1:27066230-27075630
1	27077887	27079557	LTR_retrotransposon::1:27064466-27080873
1	27097013	27098001	LTR_retrotransposon::1:27095868-27121388
1	27109916	27110557	LTR_retrotransposon::1:27101921-27120336
1	27126307	27127870	LTR_retrotransposon::1:27091884-27129882
1	27148015	27148556	LTR_retrotransposon::1:27139913-27150023
1	27157931	27158827	LTR_retrotransposon::1:27155811-27174008
1	27187223	27187532	LTR_retrotransposon::1:27179477-27188399
1	27201838	27202442	LTR_retrotransposon::1:27199354-27202489
1	27205656	27206029	LTR_retrotransposon::1:27203277-27209561
1	27219271	27220142	LTR_retrotransposon::1:27209973-27237923
1	27219271	27220142	LTR_retrotransposon::1:27213648-27233753
1	27219271	27220142	LTR_retrotransposon::1:27217077-27227830
1	27251673	27251817	LTR_retrotransposon::1:27244842-27254435
1	27337821	27338339	LTR_retrotransposon::1:27332681-27338860
1	27353268	27353689	LTR_retrotransposon::1:27347660-27372134
1	27353268	27353689	LTR_retrotransposon::1:27352530-27359240
1	27362409	27362892	LTR_retrotransposon::1:27361853-27370364
1	27377749	27378377	LTR_retrotransposon::1:27377202-27398275
1	27382533	27382848	LTR_retrotransposon::1:27380968-27392257
1	27389839	27390146	LTR_retrotransposon::1:27380968-27392257
1	27403093	27405078	LTR_retrotransposon::1:27399513-27406108
1	27438612	27439212	LTR_retrotransposon::1:27432826-27439949
1	27450321	27450948	LTR_retrotransposon::1:27449868-27466910
1	27471735	27473938	LTR_retrotransposon::1:27471223-27496536
1	27478617	27479524	LTR_retrotransposon::1:27476406-27487772
1	27506162	27507358	LTR_retrotransposon::1:27504049-27516939
1	27520089	27521500	LTR_retrotransposon::1:27520087-27554222
1	27526920	27528393	LTR_retrotransposon::1:27525074-27537276
1	27548084	27548289	LTR_retrotransposon::1:27538191-27549031
1	27605270	27606025	LTR_retrotransposon::1:27603034-27614487
1	27623463	27624016	LTR_retrotransposon::1:27623339-27632646
1	27654488	27657201	LTR_retrotransposon::1:27618122-27691814
1	27654488	27657201	LTR_retrotransposon::1:27637554-27679676
1	27654488	27657201	LTR_retrotransposon::1:27643959-27666317
1	27654488	27657201	LTR_retrotransposon::1:27645845-27659077
1	27667465	27668107	LTR_retrotransposon::1:27667464-27678509
1	27706506	27709523	LTR_retrotransposon::1:27705442-27715635
1	27720677	27722547	LTR_retrotransposon::1:27720676-27742759
1	27734948	27735146	LTR_retrotransposon::1:27732983-27741730
1	27761952	27762213	LTR_retrotransposon::1:27761951-27768919
1	27766346	27766575	LTR_retrotransposon::1:27761951-27768919
1	27766604	27766867	LTR_retrotransposon::1:27761951-27768919
1	27774495	27775168	LTR_retrotransposon::1:27750198-27775684
1	27783305	27783952	LTR_retrotransposon::1:27777120-27804997
1	27796146	27796274	LTR_retrotransposon::1:27792371-27799879
1	27814457	27814809	LTR_retrotransposon::1:27808104-27814809
1	27867924	27868594	LTR_retrotransposon::1:27867812-27877265
1	27877216	27880426	LTR_retrotransposon::1:27846290-27931467
1	27877216	27880426	LTR_retrotransposon::1:27846903-27891241
1	27877216	27880426	LTR_retrotransposon::1:27851549-27888427
1	27877216	27880426	LTR_retrotransposon::1:27861965-27881780
1	27908757	27909413	LTR_retrotransposon::1:27908270-27926008
1	27915018	27915220	LTR_retrotransposon::1:27909546-27918560
1	27927789	27929204	LTR_retrotransposon::1:27896741-27929243
1	27943106	27943277	LTR_retrotransposon::1:27938008-27945513
1	27974599	27974745	LTR_retrotransposon::1:27973038-27980394
1	27974775	27974946	LTR_retrotransposon::1:27973038-27980394
1	27985438	27985834	LTR_retrotransposon::1:27972105-27986861
1	28005035	28005660	LTR_retrotransposon::1:27997579-28006232
1	28016384	28017618	LTR_retrotransposon::1:28012907-28023503
1	28028521	28029063	LTR_retrotransposon::1:28027936-28036856
1	28043540	28043947	LTR_retrotransposon::1:28042088-28046504
1	28044103	28044415	LTR_retrotransposon::1:28042088-28046504
1	28069295	28069758	LTR_retrotransposon::1:28067630-28073255
1	28124379	28125010	LTR_retrotransposon::1:28122559-28137083
1	28132451	28133103	LTR_retrotransposon::1:28124896-28133679
1	28150980	28151250	LTR_retrotransposon::1:28143142-28154418
1	28160366	28160698	LTR_retrotransposon::1:28159842-28167205
1	28165224	28165524	LTR_retrotransposon::1:28159842-28167205
1	28177676	28178033	LTR_retrotransposon::1:28177675-28194804
1	28182393	28182725	LTR_retrotransposon::1:28179210-28187149
1	28196107	28196743	LTR_retrotransposon::1:28195581-28203855
1	28199922	28200055	LTR_retrotransposon::1:28195581-28203855
1	28203194	28203312	LTR_retrotransposon::1:28195581-28203855
1	28205404	28206533	LTR_retrotransposon::1:28204373-28216882
1	28243059	28243710	LTR_retrotransposon::1:28242265-28259946
1	28243059	28243710	LTR_retrotransposon::1:28242930-28252371
1	28267347	28267477	LTR_retrotransposon::1:28264697-28275249
1	28267496	28267633	LTR_retrotransposon::1:28264697-28275249
[truncated: 160,984 more rows]
