# Supplementary material for: miRNA-like secondary structures in maize (Zea mays) genes and transposable elements correlate with small RNAs, methylation, and expression
Source: Genome Res. 2023 Nov;33(11):1932–46. doi: 10.1101/gr.277459.122 (PMC10760457; doi:10.1101/gr.277459.122)
Supplement: Supplement 3 [file Supplemental_Files.zip › Supplemental_Files/Low MFE regions annotations/miRNA_MFE.sorted.bed]

1	6412284	6412406	miRNA::1:6412283-6412406
1	7976712	7976837	miRNA::1:7976711-7976837
1	47137796	47137911	miRNA::1:47137795-47137911
1	249664349	249664463	miRNA::1:249664336-249664463
1	288700641	288700767	miRNA::1:288700633-288700775
1	292918640	292918771	miRNA::1:292918638-292918771
1	298107421	298107553	miRNA::1:298107395-298107576
10	59006552	59006680	miRNA::10:59006551-59006680
10	70573616	70573728	miRNA::10:70573556-70573793
10	78600689	78600824	miRNA::10:78600686-78600824
10	129642870	129642984	miRNA::10:129642869-129642984
10	145466085	145466250	miRNA::10:145466083-145466309
2	738724	738849	miRNA::2:738723-738849
2	9079646	9079763	miRNA::2:9079645-9079763
2	11553340	11553471	miRNA::2:11553337-11553471
2	16763309	16763432	miRNA::2:16763308-16763432
2	33005026	33005151	miRNA::2:33005025-33005151
2	51342905	51343022	miRNA::2:51342904-51343022
2	51343097	51343244	miRNA::2:51343096-51343244
2	51409054	51409182	miRNA::2:51409046-51409191
2	185614001	185614120	miRNA::2:185613977-185614144
2	198435924	198436043	miRNA::2:198435907-198436058
2	223401177	223401291	miRNA::2:223401156-223401308
3	2020774	2020926	miRNA::3:2020759-2020976
3	2039017	2039130	miRNA::3:2038965-2039178
3	6928278	6928401	miRNA::3:6928277-6928401
3	37346686	37346815	miRNA::3:37346685-37346815
3	91435341	91435466	miRNA::3:91435334-91435471
3	119392632	119392793	miRNA::3:119392620-119392810
3	119394653	119394799	miRNA::3:119394583-119394826
3	192096065	192096189	miRNA::3:192096064-192096189
3	195044719	195044837	miRNA::3:195044718-195044837
3	215788747	215788914	miRNA::3:215788717-215788926
4	13818189	13818303	miRNA::4:13818177-13818315
4	31733907	31734028	miRNA::4:31733906-31734028
4	49565639	49565766	miRNA::4:49565638-49565766
4	49625355	49625482	miRNA::4:49625354-49625482
4	49625356	49625483	miRNA::4:49625355-49625483
4	87069154	87069294	miRNA::4:87069145-87069297
4	140280587	140280703	miRNA::4:140280586-140280703
4	157728375	157728496	miRNA::4:157728374-157728496
4	158285681	158285802	miRNA::4:158285680-158285802
4	174154933	174155046	miRNA::4:174154927-174155050
4	176326886	176327015	miRNA::4:176326882-176327019
4	233617206	233617328	miRNA::4:233617205-233617328
5	2846328	2846511	miRNA::5:2846326-2846518
5	4414244	4414375	miRNA::5:4414243-4414375
5	7976369	7976495	miRNA::5:7976368-7976495
5	8896300	8896418	miRNA::5:8896282-8896437
5	44296768	44296888	miRNA::5:44296767-44296888
5	94725847	94725965	miRNA::5:94725846-94725965
5	168617449	168617571	miRNA::5:168617434-168617584
5	186614129	186614239	miRNA::5:186614118-186614248
5	199240967	199241088	miRNA::5:199240963-199241089
5	220211655	220211765	miRNA::5:220211652-220211769
5	220222148	220222261	miRNA::5:220222147-220222261
6	95985872	95986010	miRNA::6:95985871-95986014
6	98967260	98967382	miRNA::6:98967259-98967382
6	142646400	142646521	miRNA::6:142646354-142646525
6	145727415	145727542	miRNA::6:145727414-145727542
6	157477837	157478106	miRNA::6:157477836-157478106
6	163867963	163868135	miRNA::6:163867931-163868138
7	10115799	10115916	miRNA::7:10115798-10115917
7	44057814	44057925	miRNA::7:44057813-44057925
7	119411284	119411404	miRNA::7:119411283-119411404
7	128589408	128589536	miRNA::7:128589393-128589547
7	134663764	134663888	miRNA::7:134663763-134663888
7	142286603	142286735	miRNA::7:142286602-142286735
7	178154846	178154957	miRNA::7:178154785-178155001
8	10885977	10886090	miRNA::8:10885934-10886134
8	10912427	10912539	miRNA::8:10912331-10912583
8	10920995	10921108	miRNA::8:10920900-10921152
8	10950979	10951108	miRNA::8:10950932-10951153
8	27675699	27675862	miRNA::8:27675685-27675902
8	121773384	121773602	miRNA::8:121773383-121773602
9	15122740	15122875	miRNA::9:15122739-15122875
9	15122758	15122881	miRNA::9:15122757-15122881
9	24309511	24309621	miRNA::9:24309477-24309652
9	128212960	128213080	miRNA::9:128212959-128213080
