# Supplementary material for: miRNA-like secondary structures in maize (Zea mays) genes and transposable elements correlate with small RNAs, methylation, and expression
Source: Genome Res. 2023 Nov;33(11):1932–46. doi: 10.1101/gr.277459.122 (PMC10760457; doi:10.1101/gr.277459.122)
Supplement: Supplement 3 [file Supplemental_Files.zip › Supplemental_Files/Low MFE regions annotations/mRNA_MFE.sorted.bed]

1	48826	49067	mRNA::1:44288-49837
1	53704	53925	mRNA::1:50876-55716
1	53704	53925	mRNA::1:50886-55668
1	53704	53925	mRNA::1:50934-55673
1	53704	53925	mRNA::1:51792-55679
1	198734	199012	mRNA::1:196941-199037
1	198734	199012	mRNA::1:196941-199118
1	198734	199012	mRNA::1:196941-199159
1	199846	203048	mRNA::1:199344-205715
1	199846	203048	mRNA::1:199399-205715
1	199846	203048	mRNA::1:199408-204610
1	199846	203048	mRNA::1:199454-205715
1	199846	203048	mRNA::1:199456-205715
1	199846	203048	mRNA::1:199474-204822
1	199846	203048	mRNA::1:199475-205715
1	215020	215194	mRNA::1:209986-215382
1	219284	219526	mRNA::1:217903-219526
1	238149	238514	mRNA::1:225861-243688
1	331650	332171	mRNA::1:328328-332172
1	337788	338039	mRNA::1:337771-338047
1	560169	560723	mRNA::1:559524-560974
1	562964	563132	mRNA::1:560972-566685
1	562964	563132	mRNA::1:560996-565548
1	562964	563132	mRNA::1:560997-567406
1	562964	563132	mRNA::1:561005-567285
1	564528	564699	mRNA::1:560972-566685
1	564528	564699	mRNA::1:560996-565548
1	564528	564699	mRNA::1:560997-567406
1	564528	564699	mRNA::1:561005-567285
1	566009	566209	mRNA::1:560972-566685
1	566009	566209	mRNA::1:560997-567406
1	566009	566209	mRNA::1:561005-567285
1	689056	689384	mRNA::1:689055-689704
1	689994	690137	mRNA::1:689482-695846
1	695416	695618	mRNA::1:689482-695846
1	696172	696513	mRNA::1:689680-696918
1	699448	699817	mRNA::1:689491-701117
1	699448	699817	mRNA::1:689569-703066
1	699448	699817	mRNA::1:689569-716786
1	699448	699817	mRNA::1:689595-701564
1	699448	699817	mRNA::1:689595-715779
1	699448	699817	mRNA::1:689596-716754
1	699448	699817	mRNA::1:689597-715987
1	699448	699817	mRNA::1:689603-716788
1	699448	699817	mRNA::1:689618-716792
1	699448	699817	mRNA::1:689619-716826
1	699448	699817	mRNA::1:689620-716811
1	699448	699817	mRNA::1:689633-716787
1	699448	699817	mRNA::1:689638-703064
1	699448	699817	mRNA::1:689644-702104
1	699448	699817	mRNA::1:689644-716769
1	699448	699817	mRNA::1:689645-700516
1	699448	699817	mRNA::1:689658-716826
1	699448	699817	mRNA::1:689663-712667
1	699448	699817	mRNA::1:689664-716811
1	699448	699817	mRNA::1:689667-716754
1	699448	699817	mRNA::1:689676-716787
1	699448	699817	mRNA::1:689679-715671
1	1022903	1023335	mRNA::1:1012254-1023640
1	1022903	1023335	mRNA::1:1012283-1023541
1	1022903	1023335	mRNA::1:1012406-1023540
1	1027430	1027833	mRNA::1:1027057-1030126
1	1035439	1036394	mRNA::1:1031785-1036456
1	1035439	1036394	mRNA::1:1034776-1037365
1	1072675	1073125	mRNA::1:1067868-1073125
1	1072675	1073126	mRNA::1:1067888-1073126
1	1072675	1073131	mRNA::1:1067812-1073195
1	1072675	1073131	mRNA::1:1067861-1073269
1	1072675	1073131	mRNA::1:1067862-1073202
1	1072675	1073131	mRNA::1:1067863-1073167
1	1072675	1073131	mRNA::1:1067886-1073206
1	1072675	1073131	mRNA::1:1067887-1073209
1	1072675	1073131	mRNA::1:1067897-1073169
1	1072675	1073131	mRNA::1:1067898-1073163
1	1072675	1073131	mRNA::1:1067899-1073202
1	1072675	1073131	mRNA::1:1067914-1073230
1	1235921	1236189	mRNA::1:1226062-1236227
1	1498753	1498868	mRNA::1:1492529-1505110
1	1498753	1505555	mRNA::1:1492489-1507305
1	1498753	1505555	mRNA::1:1492491-1506167
1	1513635	1513883	mRNA::1:1492438-1533122
1	1513635	1513883	mRNA::1:1492489-1533075
1	1513635	1513883	mRNA::1:1492489-1533090
1	1513635	1513883	mRNA::1:1492489-1533106
1	1513635	1513883	mRNA::1:1492489-1533111
1	1513635	1513883	mRNA::1:1492495-1533074
1	1513635	1513883	mRNA::1:1492514-1532989
1	1513635	1513883	mRNA::1:1492514-1533091
1	1513635	1513883	mRNA::1:1492514-1533105
1	1513635	1513883	mRNA::1:1492609-1533105
1	1513635	1513883	mRNA::1:1493419-1533074
1	1513635	1513883	mRNA::1:1493490-1533074
1	1513635	1513883	mRNA::1:1493906-1533104
1	1513635	1513883	mRNA::1:1494183-1533074
1	1513635	1513883	mRNA::1:1494247-1533107
1	1513635	1513883	mRNA::1:1494352-1533105
1	1513635	1513883	mRNA::1:1494648-1533104
1	1513635	1513883	mRNA::1:1494779-1533091
1	1513635	1513883	mRNA::1:1495306-1533074
1	1513635	1513883	mRNA::1:1495396-1532993
1	1513635	1513883	mRNA::1:1496065-1533074
1	1513635	1513883	mRNA::1:1496068-1533074
1	1513635	1513883	mRNA::1:1496069-1533106
1	1513635	1513883	mRNA::1:1496320-1533074
1	1513635	1513883	mRNA::1:1496955-1533106
1	1513635	1513883	mRNA::1:1496960-1533074
1	1513635	1513883	mRNA::1:1498939-1533074
1	1513635	1513883	mRNA::1:1498941-1533074
1	1513635	1513883	mRNA::1:1498998-1533107
1	1513635	1513883	mRNA::1:1499626-1533074
1	1513635	1513883	mRNA::1:1499947-1533074
1	1513635	1513883	mRNA::1:1500028-1533105
1	1513635	1513883	mRNA::1:1500196-1533074
1	1513635	1513883	mRNA::1:1500317-1533074
1	1513635	1513883	mRNA::1:1500320-1533105
1	1513635	1513883	mRNA::1:1500541-1533016
1	1513635	1513883	mRNA::1:1500589-1533074
1	1513635	1513883	mRNA::1:1500731-1533104
1	1513635	1513883	mRNA::1:1500777-1533158
1	1513635	1513883	mRNA::1:1502070-1533106
1	1513635	1513883	mRNA::1:1502466-1532915
1	1547137	1547360	mRNA::1:1547136-1548341
1	1715993	1716372	mRNA::1:1715992-1716949
1	1835497	1836895	mRNA::1:1835494-1836895
1	1921682	1921839	mRNA::1:1921678-1936497
1	1935858	1936461	mRNA::1:1921678-1936497
1	2020203	2021379	mRNA::1:2019933-2021379
1	2033177	2033499	mRNA::1:2027042-2033499
1	2033177	2033771	mRNA::1:2026824-2033817
1	2033177	2033771	mRNA::1:2026824-2034101
1	2033177	2033771	mRNA::1:2026830-2034154
1	2033177	2033771	mRNA::1:2026972-2034053
1	2033177	2033771	mRNA::1:2027042-2033817
1	2033177	2033771	mRNA::1:2027052-2033920
1	2033177	2033771	mRNA::1:2027071-2034004
1	2033177	2033771	mRNA::1:2029881-2034099
1	2104853	2105266	mRNA::1:2104760-2106303
1	2104853	2105266	mRNA::1:2104760-2106624
1	2104853	2105266	mRNA::1:2104764-2106579
1	2109482	2109595	mRNA::1:2109195-2112344
1	2110842	2110951	mRNA::1:2109195-2112344
1	2111220	2111330	mRNA::1:2109195-2112344
1	2113076	2113264	mRNA::1:2109188-2113396
1	2113076	2113264	mRNA::1:2109195-2113478
1	2155498	2156387	mRNA::1:2154231-2156387
1	2157720	2157832	mRNA::1:2157229-2170297
1	2157720	2157832	mRNA::1:2157248-2170332
1	2157720	2157832	mRNA::1:2157258-2167192
1	2157720	2157832	mRNA::1:2157258-2170332
1	2157720	2157832	mRNA::1:2157259-2162225
1	2157720	2157832	mRNA::1:2157259-2165711
1	2157720	2157832	mRNA::1:2157259-2170332
1	2157720	2157832	mRNA::1:2157260-2170301
1	2157720	2157832	mRNA::1:2157261-2170332
1	2157720	2157832	mRNA::1:2157298-2170332
1	2157720	2157832	mRNA::1:2157404-2165744
1	2157720	2157832	mRNA::1:2157404-2170332
1	2157720	2157832	mRNA::1:2157415-2165061
1	2157720	2157832	mRNA::1:2157415-2170332
1	2170150	2170271	mRNA::1:2157229-2170297
1	2170150	2170271	mRNA::1:2157248-2170332
1	2170150	2170271	mRNA::1:2157258-2170332
1	2170150	2170271	mRNA::1:2157259-2170332
1	2170150	2170271	mRNA::1:2157260-2170301
1	2170150	2170271	mRNA::1:2157261-2170332
1	2170150	2170271	mRNA::1:2157298-2170332
1	2170150	2170271	mRNA::1:2157404-2170332
1	2170150	2170271	mRNA::1:2157415-2170332
1	2170150	2170271	mRNA::1:2159702-2170332
1	2240814	2241122	mRNA::1:2233953-2241362
1	2240814	2241122	mRNA::1:2234149-2241316
1	2240814	2241122	mRNA::1:2234149-2241438
1	2240814	2241122	mRNA::1:2236336-2241362
1	2289095	2289377	mRNA::1:2284851-2289382
1	2289095	2289377	mRNA::1:2284866-2289379
1	2289095	2289401	mRNA::1:2284851-2289401
1	2298119	2298556	mRNA::1:2298092-2302943
1	2298119	2298556	mRNA::1:2298106-2302771
1	2298119	2298556	mRNA::1:2298106-2302851
1	2298119	2298556	mRNA::1:2298106-2302852
1	2298226	2298556	mRNA::1:2298151-2302869
1	2298226	2298556	mRNA::1:2298176-2302869
1	2298226	2298556	mRNA::1:2298186-2302839
1	2298226	2298556	mRNA::1:2298186-2302842
1	2298226	2298556	mRNA::1:2298188-2302926
1	2298226	2298556	mRNA::1:2298189-2302864
1	2298226	2298556	mRNA::1:2298210-2302865
1	2298226	2298556	mRNA::1:2298210-2302943
1	2298281	2298556	mRNA::1:2298279-2302864
1	2298415	2298556	mRNA::1:2298414-2302868
1	2386899	2387884	mRNA::1:2386119-2388018
1	2386899	2387884	mRNA::1:2386120-2388018
1	2564510	2565147	mRNA::1:2562282-2565147
1	2631541	2631738	mRNA::1:2629378-2631738
1	2631541	2631809	mRNA::1:2629288-2633292
1	2631541	2631809	mRNA::1:2629288-2635834
1	2631541	2631809	mRNA::1:2629289-2633384
1	2774934	2775097	mRNA::1:2774053-2780512
1	2774934	2775097	mRNA::1:2774053-2780630
1	2774934	2775097	mRNA::1:2774096-2779979
1	2774934	2775097	mRNA::1:2774106-2780610
1	2774934	2775097	mRNA::1:2774109-2777520
1	2774934	2775097	mRNA::1:2774142-2780630
1	2774934	2775097	mRNA::1:2774491-2780610
1	2774934	2775097	mRNA::1:2774628-2779661
1	2781276	2782325	mRNA::1:2781141-2782403
1	2809785	2810160	mRNA::1:2809750-2811917
1	2809846	2810160	mRNA::1:2809844-2811911
1	2809846	2810160	mRNA::1:2809844-2811917
1	2826186	2826375	mRNA::1:2818954-2826611
1	2826186	2826375	mRNA::1:2819138-2826448
1	2826186	2826375	mRNA::1:2819247-2826446
1	2826186	2826375	mRNA::1:2819247-2826611
1	2826186	2826375	mRNA::1:2819248-2826448
1	2826186	2826375	mRNA::1:2819256-2826448
1	2826186	2826375	mRNA::1:2819426-2826448
1	2826186	2826375	mRNA::1:2819452-2826448
1	2826186	2826375	mRNA::1:2819471-2826489
1	2826186	2826375	mRNA::1:2819472-2826576
1	2826186	2826375	mRNA::1:2819485-2826506
1	2826186	2826375	mRNA::1:2819499-2826577
1	2826186	2826375	mRNA::1:2819579-2826537
1	2826186	2826375	mRNA::1:2820560-2826490
1	2826186	2826375	mRNA::1:2822324-2826611
1	2827415	2827552	mRNA::1:2827034-2829836
1	2872587	2873114	mRNA::1:2869706-2878260
1	2882933	2883155	mRNA::1:2878534-2883400
1	2882933	2883155	mRNA::1:2878534-2889452
1	2888520	2888957	mRNA::1:2883538-2892612
1	2888520	2888957	mRNA::1:2887581-2892461
1	2888520	2888957	mRNA::1:2887605-2892508
1	2892205	2892328	mRNA::1:2889195-2892612
1	2892205	2892328	mRNA::1:2889196-2892612
1	2934434	2934697	mRNA::1:2934268-2934775
1	2965830	2966010	mRNA::1:2959501-2972162
1	2965830	2966010	mRNA::1:2959501-2972168
1	2965830	2966010	mRNA::1:2959558-2972146
1	2976256	2976591	mRNA::1:2974257-2976935
1	2985892	2988207	mRNA::1:2977013-2997162
1	2985892	2988207	mRNA::1:2977047-2991585
1	2985892	2988207	mRNA::1:2977168-2995552
1	2985892	2988207	mRNA::1:2977171-2997162
1	2985892	2988207	mRNA::1:2977258-2997162
1	3032019	3032346	mRNA::1:3031992-3036912
1	3032019	3032346	mRNA::1:3031992-3036913
1	3032059	3032346	mRNA::1:3032058-3036879
1	3051627	3051855	mRNA::1:3051537-3052986
1	3051627	3051855	mRNA::1:3051585-3052985
1	3095308	3095570	mRNA::1:3095307-3095604
1	3104303	3104590	mRNA::1:3104204-3116075
1	3117295	3117830	mRNA::1:3104158-3122625
1	3117295	3117830	mRNA::1:3104158-3122715
1	3117295	3117830	mRNA::1:3104158-3122716
1	3117295	3117830	mRNA::1:3104158-3122867
1	3117295	3117830	mRNA::1:3104159-3122713
1	3117295	3117830	mRNA::1:3104165-3122702
1	3117295	3117830	mRNA::1:3104165-3122713
1	3117295	3117830	mRNA::1:3104195-3122703
1	3117295	3117830	mRNA::1:3104196-3122625
1	3117295	3117830	mRNA::1:3104214-3122706
1	3117295	3117830	mRNA::1:3104214-3122715
1	3117295	3117830	mRNA::1:3104218-3122840
1	3117295	3117830	mRNA::1:3104228-3122624
1	3117295	3117830	mRNA::1:3104228-3122732
1	3117295	3117830	mRNA::1:3104234-3122703
1	3117295	3117830	mRNA::1:3104237-3122626
1	3117295	3117830	mRNA::1:3104237-3122709
1	3117295	3117830	mRNA::1:3104290-3122715
1	3117295	3117830	mRNA::1:3106436-3122713
1	3117295	3117830	mRNA::1:3106436-3122715
1	3117295	3117830	mRNA::1:3107557-3122702
1	3117295	3117830	mRNA::1:3108630-3122542
1	3117295	3117830	mRNA::1:3108774-3122626
1	3117295	3117830	mRNA::1:3109923-3122714
1	3117365	3117830	mRNA::1:3117364-3122628
1	3124648	3125137	mRNA::1:3124647-3135817
1	3124941	3125137	mRNA::1:3124940-3135726
1	3125144	3125259	mRNA::1:3124940-3135726
1	3125144	3125259	mRNA::1:3125143-3135726
1	3173775	3174491	mRNA::1:3172341-3175516
1	3175730	3176425	mRNA::1:3172312-3176736
1	3224833	3225004	mRNA::1:3224422-3230616
1	3224833	3225004	mRNA::1:3224424-3230540
1	3224833	3225004	mRNA::1:3224424-3230647
1	3224833	3225004	mRNA::1:3224473-3230616
1	3224833	3225004	mRNA::1:3224508-3230647
1	3233535	3233812	mRNA::1:3232395-3233834
1	3284182	3284541	mRNA::1:3272229-3288228
1	3284182	3284541	mRNA::1:3272243-3288218
1	3284182	3284541	mRNA::1:3273993-3288016
1	3284182	3284541	mRNA::1:3279718-3287649
1	3284182	3284541	mRNA::1:3279750-3288169
1	3284182	3284541	mRNA::1:3280840-3288036
1	3284182	3284541	mRNA::1:3281640-3288209
1	3289535	3291106	mRNA::1:3289534-3291106
1	3293096	3293241	mRNA::1:3292883-3294726
1	3294270	3294445	mRNA::1:3292883-3294726
1	3368376	3368843	mRNA::1:3368267-3369884
1	3371359	3371698	mRNA::1:3371358-3374472
1	3371378	3371698	mRNA::1:3371377-3374847
1	3371742	3371921	mRNA::1:3371503-3374828
1	3371742	3371921	mRNA::1:3371503-3374846
1	3377702	3378405	mRNA::1:3377701-3378405
1	3379660	3380071	mRNA::1:3379340-3380308
1	3384762	3384997	mRNA::1:3380643-3385523
1	3445467	3445775	mRNA::1:3443597-3446350
1	3450401	3452037	mRNA::1:3448499-3452123
1	3483152	3483798	mRNA::1:3482847-3487232
1	3489432	3489799	mRNA::1:3489431-3491757
1	3495934	3496299	mRNA::1:3495120-3497148
1	3496328	3496641	mRNA::1:3495120-3497148
1	3544850	3545126	mRNA::1:3544520-3549369
1	3544850	3545126	mRNA::1:3544560-3549284
1	3574173	3574601	mRNA::1:3573478-3575207
1	3574173	3574601	mRNA::1:3573555-3575201
1	3655508	3657751	mRNA::1:3651032-3661251
1	3743797	3744226	mRNA::1:3741738-3744408
1	3772416	3772694	mRNA::1:3772167-3775082
1	3772757	3772903	mRNA::1:3772167-3775082
1	3777336	3777494	mRNA::1:3775216-3778050
1	3799515	3801000	mRNA::1:3799514-3801185
1	3809682	3809985	mRNA::1:3807342-3810143
1	3809682	3809985	mRNA::1:3807406-3810146
1	3811533	3812285	mRNA::1:3811532-3812285
1	3842248	3842416	mRNA::1:3842247-3846284
1	3842248	3842416	mRNA::1:3842247-3847295
1	3843645	3843873	mRNA::1:3842247-3847295
1	3843645	3845183	mRNA::1:3842247-3846284
1	3843645	3845183	mRNA::1:3842296-3846269
1	3843645	3845183	mRNA::1:3842309-3846284
1	3846626	3847295	mRNA::1:3842247-3847295
1	3849606	3850307	mRNA::1:3849539-3854486
1	3913010	3913226	mRNA::1:3912855-3917063
1	3915271	3915383	mRNA::1:3912855-3917063
1	3960497	3960773	mRNA::1:3960299-3964860
1	3960497	3960773	mRNA::1:3960299-3964921
1	3967957	3968289	mRNA::1:3966723-3968357
1	3971512	3972019	mRNA::1:3971511-3972133
1	3979733	3979924	mRNA::1:3974142-3982010
1	3979733	3979924	mRNA::1:3974230-3984199
1	3987303	3987702	mRNA::1:3985725-3987731
1	3994922	3995164	mRNA::1:3988429-3996967
1	4110483	4110804	mRNA::1:4110010-4114634
1	4110483	4110804	mRNA::1:4110020-4114664
1	4110483	4110804	mRNA::1:4110020-4114671
1	4110483	4110804	mRNA::1:4110094-4114516
1	4110483	4110804	mRNA::1:4110232-4114602
1	4110483	4110804	mRNA::1:4110232-4114671
1	4115013	4115213	mRNA::1:4115012-4117719
1	4120452	4120596	mRNA::1:4118771-4120596
1	4120452	4120725	mRNA::1:4118696-4120725
1	4120452	4120755	mRNA::1:4118761-4120755
1	4125352	4126249	mRNA::1:4122062-4126249
1	4125352	4126251	mRNA::1:4122061-4126251
1	4125352	4126273	mRNA::1:4121779-4126371
1	4125352	4126273	mRNA::1:4122056-4126391
1	4125352	4126273	mRNA::1:4122060-4126294
1	4133373	4135619	mRNA::1:4133372-4135619
1	4143297	4143474	mRNA::1:4143057-4147651
1	4219227	4219702	mRNA::1:4216771-4220361
1	4268845	4271267	mRNA::1:4220879-4296132
1	4268845	4271267	mRNA::1:4220887-4296131
1	4268845	4271267	mRNA::1:4220896-4296144
1	4268845	4271267	mRNA::1:4220896-4296151
1	4268845	4271267	mRNA::1:4220926-4296146
1	4268845	4271267	mRNA::1:4220953-4296156
1	4268845	4271267	mRNA::1:4220960-4296145
1	4268845	4271267	mRNA::1:4220961-4296052
1	4268845	4271267	mRNA::1:4220963-4296051
1	4268845	4271267	mRNA::1:4220981-4296146
1	4268845	4271267	mRNA::1:4221000-4296130
1	4268845	4271267	mRNA::1:4221003-4296157
1	4268845	4271267	mRNA::1:4221064-4296147
1	4268845	4271267	mRNA::1:4221094-4296152
1	4268845	4271267	mRNA::1:4221194-4296104
1	4268845	4271267	mRNA::1:4223043-4296236
1	4268845	4271267	mRNA::1:4224052-4296153
1	4268845	4271267	mRNA::1:4225718-4296050
1	4268845	4271267	mRNA::1:4235238-4296154
1	4268845	4271267	mRNA::1:4236489-4296155
1	4268845	4271267	mRNA::1:4237931-4296129
1	4268845	4271267	mRNA::1:4242362-4296130
1	4268845	4271267	mRNA::1:4250512-4296044
1	4268845	4271267	mRNA::1:4256032-4296152
1	4268845	4271267	mRNA::1:4256032-4296153
1	4268845	4271267	mRNA::1:4256104-4296106
1	4318034	4318834	mRNA::1:4317977-4319270
1	4350029	4350283	mRNA::1:4341855-4351530
1	4402407	4402759	mRNA::1:4402311-4404440
1	4417866	4418240	mRNA::1:4417829-4421059
1	4417866	4418240	mRNA::1:4417836-4421059
1	4417888	4418240	mRNA::1:4417887-4421031
1	4421950	4422173	mRNA::1:4418458-4425282
1	4421950	4422173	mRNA::1:4418458-4425283
1	4421950	4422173	mRNA::1:4418458-4425640
1	4421950	4422173	mRNA::1:4418458-4425832
1	4421950	4422173	mRNA::1:4418514-4425832
1	4421950	4422173	mRNA::1:4418516-4425282
1	4495273	4495610	mRNA::1:4494974-4499451
1	4604071	4604331	mRNA::1:4604070-4604541
1	4720721	4721296	mRNA::1:4718945-4722343
1	4730452	4730565	mRNA::1:4724655-4732021
1	4730452	4730565	mRNA::1:4725164-4731371
1	4730452	4730565	mRNA::1:4725184-4732583
1	4730452	4730565	mRNA::1:4725185-4731487
1	4730452	4730565	mRNA::1:4725185-4731496
1	4730452	4730565	mRNA::1:4725185-4731940
1	4730452	4730565	mRNA::1:4725194-4731694
1	4730878	4731081	mRNA::1:4724655-4732021
1	4730878	4731081	mRNA::1:4725164-4731371
1	4730878	4731081	mRNA::1:4725184-4732583
1	4730878	4731081	mRNA::1:4725185-4731487
1	4730878	4731081	mRNA::1:4725185-4731496
1	4730878	4731081	mRNA::1:4725185-4731940
1	4730878	4731081	mRNA::1:4725194-4731694
1	4733365	4733560	mRNA::1:4724455-4736652
1	4733365	4733560	mRNA::1:4724455-4736772
1	4733365	4733560	mRNA::1:4724655-4735641
1	4733365	4733560	mRNA::1:4725166-4736524
1	4733365	4733560	mRNA::1:4725179-4736770
1	4733365	4733560	mRNA::1:4725181-4736668
1	4733365	4733560	mRNA::1:4725184-4736652
1	4733365	4733560	mRNA::1:4725184-4736772
1	4733365	4733560	mRNA::1:4725185-4735238
1	4733365	4733560	mRNA::1:4725185-4735735
1	4733365	4733560	mRNA::1:4725185-4736592
1	4733365	4733560	mRNA::1:4725186-4736653
1	4733365	4733560	mRNA::1:4725187-4735568
1	4733365	4733560	mRNA::1:4725192-4736613
1	4733365	4733560	mRNA::1:4725192-4736653
1	4733365	4733560	mRNA::1:4725193-4735040
1	4733365	4733560	mRNA::1:4725194-4735569
1	4733365	4733560	mRNA::1:4725194-4736668
1	4733365	4733560	mRNA::1:4725201-4736579
1	4733365	4733560	mRNA::1:4725207-4736524
1	4733365	4733560	mRNA::1:4725211-4736524
1	4733365	4733560	mRNA::1:4725220-4735788
1	4832951	4833244	mRNA::1:4832916-4838352
1	4832974	4833244	mRNA::1:4832963-4838379
1	4833040	4833244	mRNA::1:4832998-4838374
1	4833385	4833511	mRNA::1:4832998-4838374
1	4837477	4837596	mRNA::1:4832998-4838374
1	4841970	4842507	mRNA::1:4840099-4842684
1	4847044	4847260	mRNA::1:4846994-4847327
1	4891943	4892358	mRNA::1:4891940-4894990
1	4892464	4892951	mRNA::1:4891940-4894990
1	4902781	4903371	mRNA::1:4900833-4903371
1	4908948	4909442	mRNA::1:4907156-4909468
1	4913909	4914251	mRNA::1:4909651-4914635
1	4913909	4914251	mRNA::1:4909804-4914685
1	4984276	4984590	mRNA::1:4979130-4994850
1	5095496	5095666	mRNA::1:5095290-5098140
1	5095496	5095666	mRNA::1:5095441-5098140
1	5095705	5095944	mRNA::1:5095290-5098140
1	5095705	5095944	mRNA::1:5095441-5098140
1	5097728	5097844	mRNA::1:5095290-5098140
1	5097728	5097844	mRNA::1:5095441-5098140
1	5103048	5103492	mRNA::1:5102088-5104469
1	5106836	5107119	mRNA::1:5106817-5108654
1	5106939	5107119	mRNA::1:5106905-5108654
1	5111266	5111553	mRNA::1:5111246-5116316
1	5111735	5111859	mRNA::1:5111246-5116316
1	5111735	5111859	mRNA::1:5111299-5116316
1	5123688	5124080	mRNA::1:5123181-5127657
1	5123688	5124080	mRNA::1:5123616-5127747
1	5159474	5159770	mRNA::1:5159302-5161741
1	5161526	5161691	mRNA::1:5159302-5161741
1	5207352	5208421	mRNA::1:5202747-5208577
1	5207352	5208421	mRNA::1:5203114-5208577
1	5332339	5332714	mRNA::1:5332338-5332716
1	5422923	5423665	mRNA::1:5422919-5423669
1	5433557	5433942	mRNA::1:5431330-5434466
1	5464932	5465675	mRNA::1:5463951-5466250
1	5476578	5476970	mRNA::1:5469650-5477810
1	5476578	5476970	mRNA::1:5469650-5477988
1	5485096	5485344	mRNA::1:5481165-5487574
1	5485096	5485344	mRNA::1:5481191-5487524
1	5485096	5485344	mRNA::1:5481332-5487496
1	5491927	5492331	mRNA::1:5491480-5495299
1	5499976	5500133	mRNA::1:5496539-5500161
1	5499976	5500133	mRNA::1:5496708-5500161
1	5500392	5500552	mRNA::1:5496539-5500617
1	5500392	5500552	mRNA::1:5496704-5500617
1	5500392	5500552	mRNA::1:5496709-5500597
1	5518682	5519220	mRNA::1:5518681-5523227
1	5518733	5519220	mRNA::1:5518732-5523272
1	5518879	5519220	mRNA::1:5518878-5523260
1	5518908	5519220	mRNA::1:5518906-5522939
1	5525424	5525973	mRNA::1:5525423-5526840
1	5530800	5530970	mRNA::1:5529116-5534982
1	5530800	5530970	mRNA::1:5529122-5534182
1	5530800	5530970	mRNA::1:5529123-5534940
1	5534365	5535130	mRNA::1:5531286-5535135
1	5540131	5540430	mRNA::1:5537111-5540505
1	5589770	5590513	mRNA::1:5589769-5590513
1	5603566	5603801	mRNA::1:5603126-5604467
1	5603907	5604081	mRNA::1:5603736-5604461
1	5698898	5699153	mRNA::1:5698897-5699272
1	5703842	5704016	mRNA::1:5701679-5704055
1	5709603	5710121	mRNA::1:5706024-5712786
1	5799244	5799767	mRNA::1:5799243-5810862
1	5816871	5817970	mRNA::1:5816870-5819671
1	5817464	5817970	mRNA::1:5817463-5819533
1	5824571	5824879	mRNA::1:5819846-5824879
1	5824571	5824913	mRNA::1:5819790-5824913
1	5824571	5824928	mRNA::1:5819776-5824928
1	5824571	5825029	mRNA::1:5819751-5825029
1	5902310	5902725	mRNA::1:5893818-5906194
1	5908533	5908962	mRNA::1:5908532-5913510
1	5943777	5943910	mRNA::1:5943754-5947624
1	5943791	5943910	mRNA::1:5943790-5947337
1	5946442	5946560	mRNA::1:5943754-5947624
1	5946442	5946560	mRNA::1:5943790-5947337
1	5946574	5946689	mRNA::1:5943754-5947624
1	5946574	5946689	mRNA::1:5943790-5947337
1	5947056	5947169	mRNA::1:5943754-5947624
1	5947056	5947169	mRNA::1:5943790-5947337
1	6020817	6021154	mRNA::1:6020778-6023318
1	6032441	6032702	mRNA::1:6030328-6032845
1	6032441	6032702	mRNA::1:6030328-6032982
1	6035040	6035255	mRNA::1:6034723-6035902
1	6080258	6080566	mRNA::1:6068282-6087129
1	6141533	6143543	mRNA::1:6068282-6161610
1	6160370	6160545	mRNA::1:6154220-6161610
1	6207172	6207282	mRNA::1:6207106-6208223
1	6238101	6238634	mRNA::1:6237665-6238642
1	6241799	6242454	mRNA::1:6239822-6246616
1	6251059	6251356	mRNA::1:6246861-6251356
1	6251059	6251356	mRNA::1:6246883-6251356
1	6270513	6270915	mRNA::1:6270310-6275109
1	6296834	6296947	mRNA::1:6296241-6300899
1	6296834	6296947	mRNA::1:6296241-6300903
1	6300682	6300899	mRNA::1:6296241-6300899
1	6300682	6300903	mRNA::1:6296241-6300903
1	6300682	6300916	mRNA::1:6296234-6300940
1	6307711	6307869	mRNA::1:6307710-6310183
1	6307722	6307869	mRNA::1:6307721-6310327
1	6310419	6310937	mRNA::1:6310322-6312640
1	6319476	6319587	mRNA::1:6319204-6320301
1	6319476	6319587	mRNA::1:6319341-6325819
1	6321362	6321479	mRNA::1:6319341-6325819
1	6328276	6328622	mRNA::1:6319323-6328653
1	6328276	6328728	mRNA::1:6319204-6328741
1	6328276	6328728	mRNA::1:6319214-6328739
1	6328276	6328728	mRNA::1:6319232-6328741
1	6328276	6328728	mRNA::1:6319306-6328745
1	6328276	6328728	mRNA::1:6319319-6328741
1	6328276	6328728	mRNA::1:6319323-6328741
1	6328276	6328770	mRNA::1:6319232-6328770
1	6328276	6328780	mRNA::1:6319260-6328780
1	6408811	6409508	mRNA::1:6407152-6409815
1	6420465	6420797	mRNA::1:6419425-6422501
1	6429842	6430891	mRNA::1:6427091-6431383
1	6525823	6526625	mRNA::1:6524458-6529577
1	6542791	6543117	mRNA::1:6542790-6543117
1	6607075	6607258	mRNA::1:6607015-6608379
1	6771932	6772869	mRNA::1:6771570-6773307
1	6797971	6798402	mRNA::1:6797798-6798604
1	6831713	6831924	mRNA::1:6829808-6832347
1	6833172	6833453	mRNA::1:6829888-6839734
1	6833172	6833453	mRNA::1:6829930-6839511
1	6836677	6836887	mRNA::1:6829888-6839734
1	6836677	6836887	mRNA::1:6829930-6839511
1	6836677	6836887	mRNA::1:6834936-6839815
1	6839751	6840118	mRNA::1:6829808-6840626
1	6839751	6840118	mRNA::1:6829843-6840519
1	6839751	6840118	mRNA::1:6829849-6840561
1	6839751	6840118	mRNA::1:6829891-6840571
1	6839751	6840118	mRNA::1:6829893-6840501
1	6839751	6840118	mRNA::1:6829893-6840561
1	6839751	6840118	mRNA::1:6829894-6840426
1	6839751	6840118	mRNA::1:6829895-6840542
1	6839751	6840118	mRNA::1:6829895-6840544
1	6839751	6840118	mRNA::1:6829895-6840561
1	6839751	6840118	mRNA::1:6829896-6840561
1	6839751	6840118	mRNA::1:6829915-6840561
1	6839751	6840118	mRNA::1:6829916-6840582
1	6839751	6840118	mRNA::1:6829945-6840574
1	6839751	6840118	mRNA::1:6829948-6840503
1	6839751	6840118	mRNA::1:6829977-6840574
1	6839751	6840118	mRNA::1:6833471-6840572
1	6839751	6840118	mRNA::1:6834706-6840490
1	6909018	6910172	mRNA::1:6907595-6911918
1	6909018	6910172	mRNA::1:6907595-6912220
1	6909018	6910172	mRNA::1:6907634-6912220
1	6918200	6918318	mRNA::1:6915265-6918465
1	7028593	7028873	mRNA::1:7028337-7033969
1	7028593	7028873	mRNA::1:7028337-7034056
1	7028593	7028873	mRNA::1:7028337-7034080
1	7064454	7064882	mRNA::1:7064042-7068106
1	7066920	7067129	mRNA::1:7065049-7067837
1	7073708	7074400	mRNA::1:7072425-7074524
1	7078235	7079077	mRNA::1:7075160-7079887
1	7078235	7079077	mRNA::1:7075460-7079203
1	7145216	7146112	mRNA::1:7144391-7146668
1	7149052	7149219	mRNA::1:7148371-7152568
1	7151850	7152006	mRNA::1:7148371-7152568
1	7152453	7152568	mRNA::1:7148371-7152568
1	7180033	7180204	mRNA::1:7177669-7183179
1	7238801	7238959	mRNA::1:7238507-7239404
1	7245474	7246596	mRNA::1:7238507-7259024
1	7245474	7246596	mRNA::1:7238521-7258862
1	7251867	7252369	mRNA::1:7251617-7258864
1	7252142	7252369	mRNA::1:7252141-7259024
1	7253902	7254109	mRNA::1:7252141-7259024
1	7253902	7254109	mRNA::1:7253154-7257445
1	7256548	7256716	mRNA::1:7255237-7258862
1	7298249	7298450	mRNA::1:7297899-7300800
1	7311778	7312540	mRNA::1:7311453-7312602
1	7341001	7341368	mRNA::1:7339914-7346200
1	7357349	7357813	mRNA::1:7356308-7358599
1	7387871	7388947	mRNA::1:7387870-7388947
1	7395581	7395815	mRNA::1:7394983-7399427
1	7395581	7395815	mRNA::1:7395083-7399569
1	7399155	7399383	mRNA::1:7397763-7399582
1	7401558	7401919	mRNA::1:7401557-7403097
1	7405638	7405986	mRNA::1:7404964-7406223
1	7458579	7458782	mRNA::1:7457234-7459538
1	7458579	7458782	mRNA::1:7457370-7459538
1	7458579	7458782	mRNA::1:7457437-7459422
1	7487284	7487544	mRNA::1:7486176-7489708
1	7491578	7491920	mRNA::1:7490366-7492305
1	7563683	7563874	mRNA::1:7559085-7563983
1	7563683	7563874	mRNA::1:7559469-7563973
1	7566978	7568526	mRNA::1:7566775-7568986
1	7598279	7599655	mRNA::1:7598104-7602501
1	7697887	7698386	mRNA::1:7686284-7701265
1	7697887	7698386	mRNA::1:7686599-7701024
1	7697887	7698386	mRNA::1:7686599-7701265
1	7714449	7715131	mRNA::1:7714225-7716606
1	7715873	7716562	mRNA::1:7714225-7716606
1	7766175	7766315	mRNA::1:7765120-7766521
1	7844570	7845034	mRNA::1:7844402-7845731
1	7878761	7879296	mRNA::1:7878333-7879915
1	7878761	7879296	mRNA::1:7878516-7879864
1	7882495	7882664	mRNA::1:7882158-7883359
1	7886010	7886141	mRNA::1:7885524-7886727
1	7886509	7886706	mRNA::1:7885524-7886727
1	7886509	7886784	mRNA::1:7885524-7886863
1	7990456	7990976	mRNA::1:7978896-7991204
1	7990456	7990976	mRNA::1:7987566-7991204
1	7990456	7990976	mRNA::1:7987999-7991204
1	7997604	7997745	mRNA::1:7996631-7997815
1	8018914	8019575	mRNA::1:8017652-8019823
1	8046322	8047406	mRNA::1:8046301-8047417
1	8053533	8054328	mRNA::1:8053529-8055161
1	8064959	8065119	mRNA::1:8058917-8065189
1	8114840	8115307	mRNA::1:8114839-8115307
1	8117677	8118271	mRNA::1:8115890-8118284
1	8122069	8122706	mRNA::1:8119827-8122747
1	8129533	8129939	mRNA::1:8129041-8130156
1	8129533	8129939	mRNA::1:8129136-8130094
1	8153013	8153158	mRNA::1:8152502-8159871
1	8153013	8153158	mRNA::1:8152538-8153358
1	8153013	8153158	mRNA::1:8152538-8161332
1	8153013	8153158	mRNA::1:8152583-8162470
1	8153013	8153158	mRNA::1:8152623-8163026
1	8153013	8153158	mRNA::1:8152707-8159720
1	8163652	8163990	mRNA::1:8152457-8164209
1	8163652	8163990	mRNA::1:8152457-8164250
1	8163652	8163990	mRNA::1:8152538-8164250
1	8163652	8163990	mRNA::1:8152543-8164006
1	8163999	8164250	mRNA::1:8152457-8164250
1	8163999	8164250	mRNA::1:8152538-8164250
1	8221864	8222264	mRNA::1:8221826-8223297
1	8229428	8229538	mRNA::1:8229143-8232742
1	8235123	8235318	mRNA::1:8234877-8235877
1	8238034	8238585	mRNA::1:8237986-8238802
1	8281356	8281699	mRNA::1:8280677-8285119
1	8281356	8281699	mRNA::1:8280677-8285122
1	8281356	8281699	mRNA::1:8280696-8284951
1	8281356	8281699	mRNA::1:8281065-8285255
1	8290012	8290355	mRNA::1:8286847-8291217
1	8290012	8290355	mRNA::1:8287147-8291100
1	8290012	8290355	mRNA::1:8287417-8291113
1	8290012	8290355	mRNA::1:8287417-8291232
1	8290012	8290355	mRNA::1:8287431-8291084
1	8290012	8290355	mRNA::1:8287431-8291087
1	8304400	8304656	mRNA::1:8302346-8308243
1	8304400	8304656	mRNA::1:8302392-8308210
1	8304400	8304656	mRNA::1:8302392-8308243
1	8304400	8304656	mRNA::1:8302394-8308349
1	8304400	8304656	mRNA::1:8302396-8308242
1	8304400	8304656	mRNA::1:8302396-8308300
1	8304400	8304656	mRNA::1:8302687-8308241
1	8334756	8335030	mRNA::1:8333073-8336362
1	8334756	8335030	mRNA::1:8333110-8336335
1	8334756	8335030	mRNA::1:8333110-8336337
1	8334756	8335030	mRNA::1:8333112-8336347
1	8334756	8335030	mRNA::1:8333738-8336334
1	8349221	8349392	mRNA::1:8339276-8357146
1	8349221	8349392	mRNA::1:8339293-8356230
1	8349221	8349392	mRNA::1:8339308-8356230
1	8349221	8349392	mRNA::1:8340641-8354900
1	8375894	8376328	mRNA::1:8373816-8376354
1	8416095	8416251	mRNA::1:8414356-8416648
1	8486087	8486571	mRNA::1:8485865-8489268
1	8497419	8498315	mRNA::1:8496659-8498315
1	8552909	8553256	mRNA::1:8552459-8557230
1	8552909	8553256	mRNA::1:8552789-8555624
1	8573067	8573705	mRNA::1:8572244-8574091
1	8573333	8573705	mRNA::1:8573332-8574047
1	8574181	8575197	mRNA::1:8573954-8577898
1	8574181	8575197	mRNA::1:8573972-8577816
1	8574181	8575197	mRNA::1:8573972-8577848
1	8574181	8575197	mRNA::1:8573974-8577827
1	8574181	8575197	mRNA::1:8573974-8577848
1	8590408	8590942	mRNA::1:8589932-8592006
1	8596729	8597311	mRNA::1:8596505-8599611
1	8662098	8662249	mRNA::1:8661845-8665065
1	8668469	8668882	mRNA::1:8666870-8671854
1	8668469	8668882	mRNA::1:8666871-8671283
1	8668469	8668882	mRNA::1:8666876-8671145
1	8668469	8668882	mRNA::1:8666876-8671762
1	8668469	8668882	mRNA::1:8666908-8670675
1	8668469	8668882	mRNA::1:8667066-8671762
1	8668469	8668882	mRNA::1:8667066-8671854
1	8676305	8676785	mRNA::1:8675904-8676846
1	8679175	8679347	mRNA::1:8677634-8679500
1	8679175	8679347	mRNA::1:8677638-8679500
1	8701573	8702836	mRNA::1:8701299-8702856
1	8774590	8774972	mRNA::1:8774247-8775855
1	8820178	8820292	mRNA::1:8820125-8820398
1	8917587	8917727	mRNA::1:8916340-8917933
1	8920996	8921767	mRNA::1:8919683-8921767
1	8981410	8981567	mRNA::1:8979875-8981567
1	9013148	9013291	mRNA::1:9008996-9013376
1	9015403	9015788	mRNA::1:9015344-9016547
1	9016042	9016646	mRNA::1:9015471-9016646
1	9101896	9102471	mRNA::1:9101743-9102472
1	9108437	9108878	mRNA::1:9108125-9111252
1	9112990	9113300	mRNA::1:9112946-9115668
1	9121485	9122634	mRNA::1:9119706-9122682
1	9121485	9122634	mRNA::1:9119706-9122688
1	9121485	9122634	mRNA::1:9120361-9122681
1	9121485	9122634	mRNA::1:9121165-9122682
1	9160845	9163105	mRNA::1:9160552-9163106
1	9232494	9232704	mRNA::1:9228762-9233305
1	9343729	9343905	mRNA::1:9341529-9344789
1	9343729	9343905	mRNA::1:9341589-9344570
1	9352428	9353021	mRNA::1:9346097-9353221
1	9353128	9353482	mRNA::1:9347072-9353496
1	9406555	9406758	mRNA::1:9404917-9411322
1	9406555	9406758	mRNA::1:9404917-9411381
1	9406555	9406758	mRNA::1:9404938-9411379
1	9406555	9406758	mRNA::1:9404945-9411317
1	9406555	9406758	mRNA::1:9404949-9410866
1	9406555	9406758	mRNA::1:9404949-9411345
1	9406555	9406758	mRNA::1:9404997-9411295
1	9451173	9453155	mRNA::1:9451165-9453547
1	9491370	9491813	mRNA::1:9487999-9492140
1	9491370	9491813	mRNA::1:9488409-9492140
1	9491370	9491813	mRNA::1:9488592-9492119
1	9491370	9491813	mRNA::1:9488592-9492120
1	9491370	9491813	mRNA::1:9488875-9492100
1	9491370	9491813	mRNA::1:9489052-9492118
1	9497992	9498163	mRNA::1:9497950-9498772
1	9569548	9570314	mRNA::1:9547624-9584429
1	9569548	9570314	mRNA::1:9547624-9612900
1	9570436	9571679	mRNA::1:9547624-9584429
1	9570436	9571679	mRNA::1:9547624-9612900
1	9637301	9638088	mRNA::1:9637253-9638102
1	9643930	9644091	mRNA::1:9638240-9644091
1	9643930	9644120	mRNA::1:9639281-9644120
1	9746652	9747968	mRNA::1:9746406-9748213
1	9775794	9777246	mRNA::1:9775793-9777248
1	9781367	9782873	mRNA::1:9781366-9782878
1	9882112	9883845	mRNA::1:9880363-9883905
1	9994821	9995317	mRNA::1:9986509-9996961
1	10064444	10064809	mRNA::1:10061601-10064837
1	10105621	10106204	mRNA::1:10105589-10109530
1	10105621	10106204	mRNA::1:10105589-10109563
1	10105706	10106204	mRNA::1:10105705-10109515
1	10105709	10106204	mRNA::1:10105708-10109457
1	10150944	10151770	mRNA::1:10150835-10152891
1	10258195	10258396	mRNA::1:10257666-10258752
1	10258195	10258396	mRNA::1:10257711-10258752
1	10320867	10321201	mRNA::1:10318848-10322079
1	10355421	10356753	mRNA::1:10349112-10358254
1	10355421	10356753	mRNA::1:10349450-10358187
1	10507586	10509021	mRNA::1:10492322-10572472
1	10507586	10509021	mRNA::1:10492322-10572503
1	10507586	10509021	mRNA::1:10492382-10572477
1	10547661	10549400	mRNA::1:10492322-10572472
1	10547661	10549400	mRNA::1:10492322-10572503
1	10547661	10549400	mRNA::1:10492382-10572477
1	10547661	10549400	mRNA::1:10509522-10572492
1	10547661	10549400	mRNA::1:10511441-10572493
1	10547661	10549400	mRNA::1:10522301-10572461
1	10547661	10549400	mRNA::1:10522301-10572503
1	10547661	10549400	mRNA::1:10522498-10572495
1	10547661	10549400	mRNA::1:10522965-10572472
1	10547661	10549400	mRNA::1:10534614-10572491
1	10547661	10549400	mRNA::1:10534614-10572494
1	10547661	10549400	mRNA::1:10534614-10572495
1	10547661	10549400	mRNA::1:10534614-10572499
1	10547661	10549400	mRNA::1:10534614-10572503
1	10547661	10549400	mRNA::1:10536492-10572472
1	10547661	10549400	mRNA::1:10537973-10572494
1	10615106	10615249	mRNA::1:10614690-10618369
1	10615106	10615249	mRNA::1:10614692-10618139
1	10615106	10615249	mRNA::1:10614730-10618373
1	10615106	10615249	mRNA::1:10614737-10618378
1	10615106	10615249	mRNA::1:10614738-10618369
1	10616915	10617034	mRNA::1:10614690-10618369
1	10616915	10617034	mRNA::1:10614730-10618373
1	10616915	10617034	mRNA::1:10614737-10618378
1	10616915	10617034	mRNA::1:10614738-10618369
1	10618135	10618267	mRNA::1:10614690-10618369
1	10618135	10618267	mRNA::1:10614730-10618373
1	10618135	10618267	mRNA::1:10614737-10618378
1	10618135	10618267	mRNA::1:10614738-10618369
1	10622339	10622698	mRNA::1:10614751-10622698
1	10622339	10622700	mRNA::1:10614738-10622700
1	10684039	10684207	mRNA::1:10681228-10686519
1	10687153	10687270	mRNA::1:10687115-10690121
1	10687153	10687270	mRNA::1:10687115-10690173
1	10688713	10688876	mRNA::1:10687115-10690121
1	10688713	10688876	mRNA::1:10687115-10690173
1	10752334	10753319	mRNA::1:10752126-10754142
1	10756943	10757285	mRNA::1:10755753-10757285
1	10756943	10757364	mRNA::1:10755658-10757365
1	10854387	10854729	mRNA::1:10854295-10857324
1	10987443	10987835	mRNA::1:10986932-10988125
1	10993251	10993684	mRNA::1:10992937-10994177
1	10993700	10994174	mRNA::1:10992937-10994177
1	11015700	11015864	mRNA::1:11011198-11015864
1	11015700	11015865	mRNA::1:11011197-11015865
1	11065562	11065705	mRNA::1:11065459-11065705
1	11066757	11066915	mRNA::1:11066055-11068790
1	11066757	11066915	mRNA::1:11066055-11069126
1	11066757	11066915	mRNA::1:11066056-11069126
1	11067024	11067165	mRNA::1:11066055-11068790
1	11067024	11067165	mRNA::1:11066055-11069126
1	11067024	11067165	mRNA::1:11066056-11069126
1	11067367	11067499	mRNA::1:11066055-11068790
1	11067367	11067499	mRNA::1:11066055-11069126
1	11067367	11067499	mRNA::1:11066056-11069126
1	11068377	11068530	mRNA::1:11066055-11068790
1	11068377	11068530	mRNA::1:11066055-11069126
1	11068377	11068530	mRNA::1:11066056-11069126
1	11068719	11068854	mRNA::1:11066055-11069126
1	11068719	11068854	mRNA::1:11066056-11069126
1	11126915	11127438	mRNA::1:11126730-11130713
1	11128405	11128547	mRNA::1:11126730-11130713
1	11129218	11129358	mRNA::1:11126730-11130713
1	11129539	11129740	mRNA::1:11126730-11130713
1	11144189	11145097	mRNA::1:11144188-11145097
1	11155767	11156150	mRNA::1:11155766-11156159
1	11155935	11156150	mRNA::1:11155934-11156159
1	11158409	11158573	mRNA::1:11158114-11165088
1	11158409	11158573	mRNA::1:11158114-11165101
1	11158409	11158573	mRNA::1:11158114-11165247
1	11158409	11158573	mRNA::1:11158248-11165041
1	11158409	11158573	mRNA::1:11158248-11165110
1	11158409	11158573	mRNA::1:11158368-11165121
1	11162759	11162963	mRNA::1:11158114-11165088
1	11162759	11162963	mRNA::1:11158114-11165101
1	11162759	11162963	mRNA::1:11158114-11165247
1	11162759	11162963	mRNA::1:11158248-11165041
1	11162759	11162963	mRNA::1:11158248-11165110
1	11162759	11162963	mRNA::1:11158368-11165121
1	11162966	11163093	mRNA::1:11158114-11165088
1	11162966	11163093	mRNA::1:11158114-11165101
1	11162966	11163093	mRNA::1:11158114-11165247
1	11162966	11163093	mRNA::1:11158248-11165041
1	11162966	11163093	mRNA::1:11158248-11165110
1	11162966	11163093	mRNA::1:11158368-11165121
1	11216968	11217965	mRNA::1:11207687-11225217
1	11299633	11299956	mRNA::1:11299490-11303428
1	11299633	11299956	mRNA::1:11299490-11303586
1	11304586	11304789	mRNA::1:11304566-11304881
1	11307690	11307801	mRNA::1:11305952-11309729
1	11358826	11359258	mRNA::1:11358825-11365515
1	11358945	11359258	mRNA::1:11358939-11365475
1	11409737	11410820	mRNA::1:11409286-11410861
1	11435868	11436108	mRNA::1:11432183-11438571
1	11435868	11436108	mRNA::1:11432183-11438681
1	11435868	11436108	mRNA::1:11432432-11438637
1	11493437	11493760	mRNA::1:11493215-11494997
1	11493437	11493760	mRNA::1:11493215-11495046
1	11494311	11494764	mRNA::1:11494017-11495024
1	11554662	11554837	mRNA::1:11553986-11554837
1	11584466	11584739	mRNA::1:11584061-11590117
1	11584466	11584739	mRNA::1:11584061-11590167
1	11584466	11584739	mRNA::1:11584064-11589793
1	11584466	11584739	mRNA::1:11584064-11590167
1	11584466	11584739	mRNA::1:11584175-11589935
1	11591320	11591546	mRNA::1:11591210-11594268
1	11595432	11595602	mRNA::1:11591210-11595605
1	11595432	11595619	mRNA::1:11591118-11595660
1	11595432	11595619	mRNA::1:11591201-11595648
1	11595432	11595619	mRNA::1:11591236-11595641
1	11595432	11595619	mRNA::1:11591240-11595635
1	11665286	11665759	mRNA::1:11664782-11666376
1	11665286	11665759	mRNA::1:11664782-11666908
1	11676126	11676395	mRNA::1:11671170-11678446
1	11716290	11716761	mRNA::1:11715888-11717774
1	11716290	11716761	mRNA::1:11715982-11717774
1	11717013	11717487	mRNA::1:11715888-11717774
1	11717013	11717487	mRNA::1:11715982-11717774
1	11724212	11725003	mRNA::1:11719996-11725003
1	11724212	11725041	mRNA::1:11719839-11725041
1	11724212	11725095	mRNA::1:11719873-11725095
1	11885134	11885381	mRNA::1:11881251-11887552
1	11885134	11885381	mRNA::1:11881328-11887552
1	11952812	11952974	mRNA::1:11952457-11955072
1	12042715	12043582	mRNA::1:12042588-12043629
1	12074046	12074456	mRNA::1:12073316-12074572
1	12103775	12103903	mRNA::1:12103774-12105421
1	12104409	12104626	mRNA::1:12103774-12105421
1	12139063	12139615	mRNA::1:12139062-12139619
1	12141239	12141548	mRNA::1:12140947-12146615
1	12171372	12171965	mRNA::1:12170862-12175121
1	12171372	12171965	mRNA::1:12171284-12175121
1	12176399	12176684	mRNA::1:12176197-12180632
1	12293885	12294227	mRNA::1:12288609-12296197
1	12293885	12294227	mRNA::1:12288609-12296555
1	12293885	12294227	mRNA::1:12288609-12296582
1	12293885	12294227	mRNA::1:12288838-12296555
1	12293885	12294227	mRNA::1:12288843-12296576
1	12293885	12294227	mRNA::1:12290707-12295850
1	12330554	12331149	mRNA::1:12330533-12331811
1	12341221	12341602	mRNA::1:12340667-12342288
1	12355100	12355421	mRNA::1:12354761-12358780
1	12355100	12355421	mRNA::1:12354761-12359142
1	12355100	12355421	mRNA::1:12354761-12359640
1	12355100	12355421	mRNA::1:12354764-12359142
1	12355100	12355421	mRNA::1:12354765-12358392
1	12355100	12355421	mRNA::1:12354765-12359437
1	12355100	12355421	mRNA::1:12354770-12359452
1	12355100	12355421	mRNA::1:12354771-12358392
1	12355100	12355421	mRNA::1:12354772-12359433
1	12355100	12355421	mRNA::1:12354772-12359619
1	12355100	12355421	mRNA::1:12354777-12358392
1	12355100	12355421	mRNA::1:12354782-12356202
1	12359012	12359433	mRNA::1:12354772-12359433
1	12359012	12359435	mRNA::1:12354761-12359640
1	12359012	12359435	mRNA::1:12354765-12359437
1	12359012	12359435	mRNA::1:12354770-12359452
1	12359012	12359435	mRNA::1:12354772-12359619
1	12365803	12366071	mRNA::1:12365000-12366093
1	12365803	12366300	mRNA::1:12364470-12371991
1	12377780	12377950	mRNA::1:12374907-12378505
1	12377780	12377950	mRNA::1:12375066-12378468
1	12377780	12377950	mRNA::1:12375215-12378504
1	12396473	12396750	mRNA::1:12393670-12398258
1	12400468	12401019	mRNA::1:12400467-12401019
1	12443127	12443908	mRNA::1:12442620-12443983
1	12502810	12503381	mRNA::1:12502775-12510591
1	12502831	12503381	mRNA::1:12502830-12510582
1	12502904	12503381	mRNA::1:12502852-12510562
1	12505168	12505334	mRNA::1:12504874-12510586
1	12511161	12511446	mRNA::1:12510998-12511508
1	12528993	12529247	mRNA::1:12528992-12530489
1	12528993	12529247	mRNA::1:12528992-12531966
1	12532781	12533038	mRNA::1:12532780-12533074
1	12535251	12535414	mRNA::1:12535190-12535893
1	12535457	12535606	mRNA::1:12535190-12535893
1	12538856	12539136	mRNA::1:12538585-12543035
1	12551556	12552076	mRNA::1:12546658-12552109
1	12551556	12552076	mRNA::1:12546667-12552109
1	12624169	12624828	mRNA::1:12621184-12624879
1	12631935	12632111	mRNA::1:12629559-12632111
1	12631935	12632136	mRNA::1:12629522-12632136
1	12631935	12632334	mRNA::1:12628888-12640144
1	12631935	12632334	mRNA::1:12629229-12638738
1	12635380	12635745	mRNA::1:12632430-12638048
1	12635380	12635745	mRNA::1:12632433-12640003
1	12635380	12635745	mRNA::1:12632453-12639962
1	12635380	12635745	mRNA::1:12632454-12639952
1	12635380	12635745	mRNA::1:12632464-12638836
1	12635380	12635745	mRNA::1:12632465-12640028
1	12635380	12635745	mRNA::1:12632488-12639977
1	12635380	12635745	mRNA::1:12632519-12639962
1	12639711	12639977	mRNA::1:12632488-12639977
1	12639711	12640003	mRNA::1:12632433-12640003
1	12639711	12640028	mRNA::1:12632465-12640028
1	12639711	12640054	mRNA::1:12632432-12640144
1	12676369	12676506	mRNA::1:12675735-12681850
1	12676369	12676506	mRNA::1:12675843-12681738
1	12680926	12681089	mRNA::1:12675735-12681850
1	12680926	12681089	mRNA::1:12675843-12681738
1	12709717	12709844	mRNA::1:12709386-12713231
1	12715288	12716123	mRNA::1:12714064-12716389
1	13023910	13024190	mRNA::1:13023612-13024482
1	13052532	13053665	mRNA::1:13052385-13053952
1	13167019	13167466	mRNA::1:13166916-13172705
1	13167019	13167466	mRNA::1:13166989-13176199
1	13167023	13167466	mRNA::1:13167022-13172700
1	13170631	13170848	mRNA::1:13167074-13172706
1	13170631	13170848	mRNA::1:13167074-13176199
1	13170631	13170848	mRNA::1:13167134-13172705
1	13170631	13170848	mRNA::1:13167134-13176199
1	13177328	13177766	mRNA::1:13177254-13183634
1	13177328	13177766	mRNA::1:13177292-13183590
1	13253893	13254212	mRNA::1:13253408-13258417
1	13254966	13255271	mRNA::1:13253408-13258417
1	13256549	13256849	mRNA::1:13253408-13258417
1	13461684	13461864	mRNA::1:13461683-13461890
1	13480418	13480586	mRNA::1:13475152-13483117
1	13480418	13480586	mRNA::1:13475152-13483253
1	13480418	13480586	mRNA::1:13475159-13483115
1	13480418	13480586	mRNA::1:13475159-13483117
1	13480418	13480586	mRNA::1:13475159-13483119
1	13480418	13480586	mRNA::1:13475166-13481718
1	13480418	13480586	mRNA::1:13475166-13481724
1	13480418	13480586	mRNA::1:13475166-13481726
1	13480418	13480586	mRNA::1:13475166-13481727
1	13480418	13480586	mRNA::1:13475166-13481737
1	13480418	13480586	mRNA::1:13475166-13481743
1	13480418	13480586	mRNA::1:13475166-13481747
1	13480418	13480586	mRNA::1:13475166-13481755
1	13480418	13480586	mRNA::1:13475166-13481762
1	13480418	13480586	mRNA::1:13475167-13481747
1	13480418	13480586	mRNA::1:13475167-13481760
1	13480418	13480586	mRNA::1:13475173-13483129
1	13480418	13480586	mRNA::1:13475181-13483253
1	13480418	13480586	mRNA::1:13475203-13481520
1	13480418	13480586	mRNA::1:13475203-13483242
1	13480418	13480586	mRNA::1:13475209-13481757
1	13480418	13480586	mRNA::1:13475234-13481793
1	13480418	13480586	mRNA::1:13475245-13483120
1	13480418	13480586	mRNA::1:13475267-13481738
1	13480418	13480586	mRNA::1:13475317-13483119
1	13480418	13480586	mRNA::1:13475322-13481711
1	13480418	13480586	mRNA::1:13475353-13481611
1	13480418	13480586	mRNA::1:13475491-13483117
1	13480418	13480586	mRNA::1:13475983-13481748
1	13480418	13480586	mRNA::1:13476016-13483115
1	13480418	13480586	mRNA::1:13476110-13483094
1	13480418	13480586	mRNA::1:13477470-13483116
1	13480418	13480586	mRNA::1:13478136-13481688
1	13480418	13480586	mRNA::1:13478646-13483117
1	13480418	13480586	mRNA::1:13479357-13483119
1	13528800	13528946	mRNA::1:13528799-13533144
1	13576388	13576564	mRNA::1:13576387-13580832
1	13673754	13673867	mRNA::1:13666923-13673869
1	13675280	13675507	mRNA::1:13675279-13675507
1	13759046	13759328	mRNA::1:13758930-13761921
1	13759046	13759328	mRNA::1:13758930-13762071
1	13809667	13809902	mRNA::1:13809655-13811605
1	13815412	13815627	mRNA::1:13815366-13827408
1	13815412	13815627	mRNA::1:13815366-13827552
1	13815412	13815627	mRNA::1:13815371-13827407
1	13815412	13815627	mRNA::1:13815371-13827408
1	13815412	13815627	mRNA::1:13815371-13827441
1	13820407	13820701	mRNA::1:13820385-13827409
1	13820407	13820701	mRNA::1:13820385-13827445
1	13820428	13820701	mRNA::1:13820427-13821106
1	13820473	13820701	mRNA::1:13820472-13827407
1	13827005	13827253	mRNA::1:13820385-13827409
1	13827005	13827253	mRNA::1:13820385-13827445
1	13827005	13827253	mRNA::1:13820472-13827407
1	13827005	13827253	mRNA::1:13822888-13827409
1	13827005	13827253	mRNA::1:13822888-13827552
1	13865445	13865991	mRNA::1:13863299-13867091
1	13905627	13905857	mRNA::1:13905217-13911218
1	13905627	13905857	mRNA::1:13905280-13907342
1	13905627	13905857	mRNA::1:13905281-13911372
1	13905627	13905857	mRNA::1:13905284-13906541
1	13905627	13905857	mRNA::1:13905336-13908633
1	13905627	13905857	mRNA::1:13905336-13911405
1	13905627	13905857	mRNA::1:13905347-13906923
1	13905627	13905857	mRNA::1:13905347-13911343
1	13905691	13905857	mRNA::1:13905690-13911173
1	13965430	13965626	mRNA::1:13965283-13968673
1	13966007	13966204	mRNA::1:13965283-13968673
1	14017453	14017648	mRNA::1:14014096-14019040
1	14018739	14018874	mRNA::1:14014096-14019040
1	14024018	14024650	mRNA::1:14012771-14030727
1	14024018	14024650	mRNA::1:14012772-14030652
1	14024018	14024650	mRNA::1:14012777-14030660
1	14024018	14024650	mRNA::1:14012996-14030662
1	14024018	14024650	mRNA::1:14014816-14030661
1	14024018	14024650	mRNA::1:14017820-14030656
1	14024018	14024650	mRNA::1:14017820-14030730
1	14024018	14024650	mRNA::1:14018190-14030679
1	14081198	14081400	mRNA::1:14081195-14083562
1	14208606	14209047	mRNA::1:14207662-14212465
1	14208606	14209047	mRNA::1:14207662-14212490
1	14208606	14209047	mRNA::1:14208068-14209086
1	14247960	14248831	mRNA::1:14247873-14250263
1	14311887	14312185	mRNA::1:14311485-14318456
1	14311887	14312185	mRNA::1:14311508-14318427
1	14311887	14312185	mRNA::1:14311514-14318446
1	14311887	14312185	mRNA::1:14311551-14318448
1	14330708	14331030	mRNA::1:14329826-14333803
1	14361872	14362277	mRNA::1:14361468-14365136
1	14585662	14586183	mRNA::1:14585539-14587374
1	14611509	14611741	mRNA::1:14606213-14611741
1	14611509	14611782	mRNA::1:14606178-14611811
1	14612248	14612496	mRNA::1:14612106-14616020
1	14653064	14653256	mRNA::1:14652539-14653598
1	14656012	14656289	mRNA::1:14655396-14656475
1	14702765	14703331	mRNA::1:14702215-14704540
1	14706431	14706969	mRNA::1:14705334-14706969
1	14754236	14754503	mRNA::1:14754183-14757028
1	14759639	14759812	mRNA::1:14759167-14762218
1	14838341	14839021	mRNA::1:14831570-14846630
1	14838341	14839021	mRNA::1:14831729-14846621
1	14890955	14891242	mRNA::1:14882463-14891242
1	14890955	14891245	mRNA::1:14882464-14891245
1	14890955	14891294	mRNA::1:14882457-14891312
1	15012899	15013638	mRNA::1:15012603-15013654
1	15061727	15062361	mRNA::1:15060189-15063033
1	15070940	15071412	mRNA::1:15065544-15072521
1	15121123	15121235	mRNA::1:15120878-15124111
1	15121123	15121235	mRNA::1:15120921-15125548
1	15125442	15125794	mRNA::1:15120859-15125794
1	15125442	15125806	mRNA::1:15120802-15125806
1	15125442	15125806	mRNA::1:15120841-15125806
1	15125442	15125809	mRNA::1:15120909-15125809
1	15125442	15125812	mRNA::1:15120771-15125812
1	15125442	15125817	mRNA::1:15120768-15125817
1	15125442	15125842	mRNA::1:15120873-15125845
1	15161897	15162222	mRNA::1:15156938-15162222
1	15161897	15162250	mRNA::1:15156917-15162289
1	15161897	15162250	mRNA::1:15156978-15162289
1	15195116	15195603	mRNA::1:15193280-15196074
1	15195328	15195603	mRNA::1:15195297-15196077
1	15300088	15300979	mRNA::1:15300087-15301068
1	15301944	15302303	mRNA::1:15301582-15306925
1	15301944	15302303	mRNA::1:15301583-15306925
1	15301944	15302303	mRNA::1:15301644-15306912
1	15301944	15302303	mRNA::1:15301676-15306925
1	15366535	15366696	mRNA::1:15365600-15366843
1	15500520	15500733	mRNA::1:15500225-15501662
1	15500946	15501628	mRNA::1:15500225-15501662
1	15532078	15532211	mRNA::1:15530276-15532211
1	15582766	15583084	mRNA::1:15582762-15585986
1	15672370	15672766	mRNA::1:15669004-15673015
1	15685413	15686402	mRNA::1:15685018-15686716
1	15692722	15693088	mRNA::1:15692719-15693088
1	15753643	15753987	mRNA::1:15753639-15753987
1	15758058	15758255	mRNA::1:15757781-15758255
1	15966478	15966805	mRNA::1:15964298-15970755
1	15972019	15972396	mRNA::1:15971150-15974115
1	15972019	15972396	mRNA::1:15971341-15974139
1	15972803	15972929	mRNA::1:15972215-15975352
1	16005938	16006879	mRNA::1:16005937-16006903
1	16009906	16010258	mRNA::1:16007196-16010258
1	16015346	16015510	mRNA::1:16011204-16017401
1	16015346	16015510	mRNA::1:16011208-16017399
1	16015346	16015510	mRNA::1:16011210-16017401
1	16015346	16015510	mRNA::1:16011219-16017400
1	16015346	16015510	mRNA::1:16011257-16017413
1	16038994	16039290	mRNA::1:16038789-16041693
1	16041731	16041880	mRNA::1:16038750-16041938
1	16041731	16041880	mRNA::1:16038750-16041939
1	16041731	16041880	mRNA::1:16038750-16041960
1	16041731	16041880	mRNA::1:16038750-16041992
1	16041731	16041880	mRNA::1:16038750-16042002
1	16231691	16231969	mRNA::1:16227532-16232122
1	16232484	16232666	mRNA::1:16227692-16233882
1	16232484	16232666	mRNA::1:16232369-16234638
1	16284219	16285168	mRNA::1:16284217-16285168
1	16356562	16356940	mRNA::1:16356237-16358282
1	16358648	16359315	mRNA::1:16356237-16360518
1	16440144	16443967	mRNA::1:16436907-16447014
1	16440144	16443967	mRNA::1:16436907-16447108
1	16440144	16443967	mRNA::1:16437044-16446755
1	16562371	16562613	mRNA::1:16562281-16562617
1	16629831	16630151	mRNA::1:16629250-16630156
1	16706618	16707013	mRNA::1:16706387-16707032
1	16711144	16711258	mRNA::1:16707257-16712707
1	16712142	16712252	mRNA::1:16707257-16712707
1	16714048	16714638	mRNA::1:16707200-16714717
1	16726905	16727083	mRNA::1:16722740-16729455
1	16730362	16730593	mRNA::1:16722713-16730593
1	16730362	16730593	mRNA::1:16722741-16730593
1	16730362	16730606	mRNA::1:16722742-16730642
1	16730362	16730606	mRNA::1:16722768-16730628
1	16745971	16746789	mRNA::1:16744339-16746866
1	16748977	16749584	mRNA::1:16748767-16752406
1	16810277	16810859	mRNA::1:16810189-16810882
1	16847643	16848388	mRNA::1:16843023-16848595
1	16954308	16954940	mRNA::1:16948607-16954940
1	16954308	16954971	mRNA::1:16948976-16955090
1	16954308	16954971	mRNA::1:16949656-16955122
1	16954308	16954971	mRNA::1:16951160-16955122
1	16961016	16961395	mRNA::1:16961015-16961405
1	16972014	16972180	mRNA::1:16969054-16973690
1	16974748	16975036	mRNA::1:16968885-16977019
1	16974748	16975036	mRNA::1:16968984-16976930
1	16974748	16975036	mRNA::1:16968984-16976970
1	16974748	16975036	mRNA::1:16968986-16976978
1	16974748	16975036	mRNA::1:16968994-16976874
1	16974748	16975036	mRNA::1:16968994-16976932
1	16974748	16975036	mRNA::1:16968998-16976739
1	16974748	16975036	mRNA::1:16969004-16976914
1	16974748	16975036	mRNA::1:16969015-16977018
1	16974748	16975036	mRNA::1:16969035-16977019
1	16974748	16975036	mRNA::1:16969055-16976966
1	16974748	16975036	mRNA::1:16969065-16976737
1	16974748	16975036	mRNA::1:16969168-16977186
1	16974748	16975036	mRNA::1:16969228-16976875
1	16974748	16975036	mRNA::1:16974216-16976739
1	17000824	17000959	mRNA::1:16999912-17001529
1	17141137	17141631	mRNA::1:17141136-17141631
1	17163385	17163873	mRNA::1:17163384-17164632
1	17314485	17314787	mRNA::1:17314484-17317861
1	17314876	17315068	mRNA::1:17314704-17317861
1	17368607	17368896	mRNA::1:17368176-17370245
1	17374193	17374305	mRNA::1:17372489-17374402
1	17408951	17409085	mRNA::1:17406704-17409156
1	17547224	17547467	mRNA::1:17533780-17553135
1	17547224	17547467	mRNA::1:17533780-17553168
1	17547224	17547467	mRNA::1:17533780-17553169
1	17547224	17547467	mRNA::1:17533782-17553168
1	17547224	17547467	mRNA::1:17533782-17553169
1	17547224	17547467	mRNA::1:17533792-17553139
1	17547224	17547467	mRNA::1:17534034-17552820
1	17547551	17547905	mRNA::1:17533780-17553135
1	17547551	17547905	mRNA::1:17533780-17553168
1	17547551	17547905	mRNA::1:17533780-17553169
1	17547551	17547905	mRNA::1:17533782-17553168
1	17547551	17547905	mRNA::1:17533782-17553169
1	17547551	17547905	mRNA::1:17533792-17553139
1	17547551	17547905	mRNA::1:17534034-17552820
1	17609667	17609804	mRNA::1:17609593-17610863
1	17609667	17609804	mRNA::1:17609593-17613944
1	17609667	17609804	mRNA::1:17609593-17615130
1	17609667	17609804	mRNA::1:17609602-17610626
1	17609667	17609804	mRNA::1:17609602-17615130
1	17616799	17617002	mRNA::1:17615561-17626036
1	17616799	17617002	mRNA::1:17615685-17625933
1	17616799	17617002	mRNA::1:17615692-17625997
1	17621909	17622076	mRNA::1:17615561-17626036
1	17621909	17622076	mRNA::1:17615685-17625933
1	17621909	17622076	mRNA::1:17615692-17625997
1	17697693	17698149	mRNA::1:17697600-17698623
1	17703852	17704399	mRNA::1:17697600-17709033
1	17703852	17704399	mRNA::1:17697600-17709046
1	17725966	17726104	mRNA::1:17722775-17726155
1	17725966	17726104	mRNA::1:17722783-17726129
1	17776420	17777301	mRNA::1:17776027-17777301
1	17776420	17777316	mRNA::1:17775778-17777344
1	17827645	17827756	mRNA::1:17827590-17829479
1	17827830	17827951	mRNA::1:17827590-17829479
1	17833203	17833935	mRNA::1:17833119-17833935
1	17839868	17840788	mRNA::1:17839867-17840788
1	17921136	17921327	mRNA::1:17918577-17921737
1	17930084	17930433	mRNA::1:17929503-17930569
1	17954809	17955230	mRNA::1:17945835-17961550
1	17954809	17955230	mRNA::1:17946031-17961550
1	17954809	17955230	mRNA::1:17946072-17961470
1	17954809	17955230	mRNA::1:17953691-17961328
1	17954809	17955230	mRNA::1:17954327-17956187
1	17966299	17966657	mRNA::1:17966047-17972170
1	17966299	17966657	mRNA::1:17966074-17972199
1	17966299	17966657	mRNA::1:17966097-17972458
1	17974530	17974820	mRNA::1:17962827-17975699
1	17974530	17974820	mRNA::1:17966074-17975699
1	17974530	17974820	mRNA::1:17973696-17975670
1	17974530	17974820	mRNA::1:17973765-17975699
1	17978336	17978505	mRNA::1:17977815-17982663
1	17984986	17985431	mRNA::1:17977813-17985594
1	17984986	17985431	mRNA::1:17977826-17985587
1	17984986	17985431	mRNA::1:17977826-17985591
1	17984986	17985431	mRNA::1:17977826-17985592
1	17984986	17985431	mRNA::1:17977888-17985566
1	17984986	17985431	mRNA::1:17979104-17985592
1	17984986	17985431	mRNA::1:17979494-17985593
1	17984986	17985431	mRNA::1:17979798-17985504
1	18006391	18006670	mRNA::1:18004900-18006670
1	18006391	18006698	mRNA::1:18004873-18006698
1	18019289	18019682	mRNA::1:18019103-18021737
1	18019289	18019682	mRNA::1:18019107-18020850
1	18019289	18019682	mRNA::1:18019145-18021650
1	18019289	18019682	mRNA::1:18019235-18021737
1	18043058	18043192	mRNA::1:18039258-18047209
1	18043058	18043192	mRNA::1:18039258-18047220
1	18043058	18043192	mRNA::1:18039287-18047208
1	18043058	18043192	mRNA::1:18039287-18047210
1	18043058	18043192	mRNA::1:18039335-18047210
1	18043058	18043192	mRNA::1:18039337-18047176
1	18043058	18043192	mRNA::1:18039355-18047210
1	18043058	18043192	mRNA::1:18039377-18047209
1	18043058	18043192	mRNA::1:18039427-18047211
1	18043058	18043192	mRNA::1:18039616-18047209
1	18043058	18043192	mRNA::1:18041411-18047209
1	18045722	18045901	mRNA::1:18039258-18047209
1	18045722	18045901	mRNA::1:18039258-18047220
1	18045722	18045901	mRNA::1:18039287-18047208
1	18045722	18045901	mRNA::1:18039287-18047210
1	18045722	18045901	mRNA::1:18039335-18047210
1	18045722	18045901	mRNA::1:18039337-18047176
1	18045722	18045901	mRNA::1:18039355-18047210
1	18045722	18045901	mRNA::1:18039377-18047209
1	18045722	18045901	mRNA::1:18039427-18047211
1	18045722	18045901	mRNA::1:18039616-18047209
1	18045722	18045901	mRNA::1:18041411-18047209
1	18050316	18050639	mRNA::1:18050315-18050693
1	18086699	18087406	mRNA::1:18086163-18087981
1	18132823	18134270	mRNA::1:18132683-18134270
1	18148121	18148736	mRNA::1:18147156-18148937
1	18160028	18161324	mRNA::1:18159859-18161446
1	18185674	18185846	mRNA::1:18185511-18190288
1	18185674	18185846	mRNA::1:18185517-18190047
1	18250393	18251052	mRNA::1:18249159-18254729
1	18275101	18275591	mRNA::1:18274521-18280277
1	18275101	18275591	mRNA::1:18274569-18280237
1	18294212	18294698	mRNA::1:18293634-18299385
1	18294212	18294698	mRNA::1:18293736-18299385
1	18300532	18300691	mRNA::1:18300189-18300708
1	18313723	18314738	mRNA::1:18299863-18321003
1	18313723	18314738	mRNA::1:18299863-18321135
1	18313723	18314738	mRNA::1:18300124-18321080
1	18325916	18326246	mRNA::1:18324500-18326246
1	18454327	18454621	mRNA::1:18451772-18457720
1	18512037	18513196	mRNA::1:18511900-18513196
1	18522260	18522465	mRNA::1:18514176-18522465
1	18522714	18522879	mRNA::1:18522678-18525819
1	18525503	18525721	mRNA::1:18522678-18525819
1	18527621	18527904	mRNA::1:18526349-18531383
1	18530649	18531383	mRNA::1:18526349-18531383
1	18613409	18614033	mRNA::1:18597034-18616913
1	18613409	18614033	mRNA::1:18597034-18617202
1	18613409	18614033	mRNA::1:18597034-18617718
1	18613409	18614033	mRNA::1:18597056-18617202
1	18613409	18614033	mRNA::1:18597098-18616329
1	18613409	18614033	mRNA::1:18597098-18617202
1	18613409	18614033	mRNA::1:18597118-18617202
1	18613409	18614033	mRNA::1:18597313-18617718
1	18613409	18614033	mRNA::1:18598803-18617202
1	18613409	18614033	mRNA::1:18598824-18617202
1	18613409	18614033	mRNA::1:18601134-18617202
1	18764682	18764875	mRNA::1:18761416-18771036
1	18764682	18764875	mRNA::1:18762606-18770980
1	18764963	18765171	mRNA::1:18761416-18771036
1	18764963	18765171	mRNA::1:18762606-18770980
1	18768766	18768920	mRNA::1:18768371-18770788
1	18909309	18909732	mRNA::1:18907930-18909955
1	18919129	18919323	mRNA::1:18915216-18919323
1	18955894	18956171	mRNA::1:18954239-18956944
1	18956319	18956916	mRNA::1:18954239-18956944
1	19023075	19023345	mRNA::1:19023015-19025659
1	19023075	19023345	mRNA::1:19023045-19024953
1	19169795	19170715	mRNA::1:19169551-19170715
1	19284988	19285389	mRNA::1:19271130-19289779
1	19289339	19289596	mRNA::1:19286016-19289779
1	19293383	19293901	mRNA::1:19293382-19293901
1	19313055	19313329	mRNA::1:19312946-19319739
1	19313055	19313329	mRNA::1:19312963-19319926
1	19313055	19313329	mRNA::1:19312966-19319739
1	19313055	19313329	mRNA::1:19312966-19319747
1	19313055	19313329	mRNA::1:19312967-19319878
1	19323604	19324692	mRNA::1:19323603-19324692
1	19388757	19389102	mRNA::1:19388719-19389120
1	19433920	19434322	mRNA::1:19433158-19435672
1	19437480	19437875	mRNA::1:19437479-19437875
1	19585669	19586067	mRNA::1:19584555-19586462
1	19585669	19586067	mRNA::1:19585446-19586449
1	19586069	19586263	mRNA::1:19584555-19586462
1	19586069	19586263	mRNA::1:19585446-19586449
1	19586069	19586263	mRNA::1:19585990-19586616
1	19595095	19595489	mRNA::1:19594959-19595493
1	19611792	19612655	mRNA::1:19603546-19621192
1	19638743	19639548	mRNA::1:19638268-19639549
1	19662363	19662805	mRNA::1:19655484-19665448
1	19701200	19701709	mRNA::1:19699531-19702323
1	19701200	19701709	mRNA::1:19699806-19702315
1	19764111	19765095	mRNA::1:19761913-19767203
1	19887521	19887754	mRNA::1:19887016-19887754
1	19908715	19909038	mRNA::1:19906135-19909038
1	19941304	19941600	mRNA::1:19919246-19942038
1	20026378	20026685	mRNA::1:20022493-20026685
1	20032441	20032796	mRNA::1:20028800-20032833
1	20032441	20032918	mRNA::1:20028788-20032918
1	20032441	20032918	mRNA::1:20028801-20032918
1	20111595	20112124	mRNA::1:20105975-20131237
1	20111595	20112124	mRNA::1:20105976-20131237
1	20268406	20268552	mRNA::1:20263676-20268913
1	20268406	20268552	mRNA::1:20263768-20268846
1	20268406	20268552	mRNA::1:20263769-20268902
1	20268406	20268552	mRNA::1:20263995-20268860
1	20291809	20292457	mRNA::1:20291774-20293058
1	20300376	20300587	mRNA::1:20300348-20303168
1	20309932	20310652	mRNA::1:20304478-20310840
1	20351878	20352703	mRNA::1:20351877-20352705
1	20354036	20354293	mRNA::1:20354035-20360460
1	20354460	20354673	mRNA::1:20354035-20360460
1	20411012	20411813	mRNA::1:20410910-20411813
1	20426153	20426501	mRNA::1:20422213-20426501
1	20426153	20426539	mRNA::1:20422194-20426539
1	20430407	20430619	mRNA::1:20429323-20431994
1	20430407	20430619	mRNA::1:20429471-20431869
1	20533391	20533611	mRNA::1:20533270-20539407
1	20533391	20533611	mRNA::1:20533270-20539413
1	20533391	20533611	mRNA::1:20533310-20539345
1	20533391	20533611	mRNA::1:20533333-20539413
1	20533391	20533611	mRNA::1:20533362-20539399
1	20604665	20605080	mRNA::1:20604486-20614451
1	20604665	20605080	mRNA::1:20604623-20614451
1	20740613	20740950	mRNA::1:20740612-20741926
1	20836098	20836416	mRNA::1:20833687-20836416
1	20839680	20840120	mRNA::1:20836618-20850968
1	20929460	20929675	mRNA::1:20926193-20930043
1	20929460	20929675	mRNA::1:20928769-20930641
1	20931141	20931411	mRNA::1:20930891-20939295
1	20931141	20931411	mRNA::1:20930895-20939288
1	20931141	20931411	mRNA::1:20930897-20939270
1	20931141	20931411	mRNA::1:20930905-20939287
1	20931141	20931411	mRNA::1:20930916-20939288
1	20931141	20931411	mRNA::1:20930916-20939289
1	20931141	20931411	mRNA::1:20930916-20939295
1	20931141	20931411	mRNA::1:20930940-20939166
1	20931141	20931411	mRNA::1:20930940-20939287
1	20931141	20931411	mRNA::1:20930955-20939223
1	20931141	20931411	mRNA::1:20930955-20939287
1	20931141	20931411	mRNA::1:20930955-20939288
1	20931141	20931411	mRNA::1:20930958-20939287
1	20931141	20931411	mRNA::1:20931060-20939289
1	20931141	20931411	mRNA::1:20931112-20939287
1	20931239	20931411	mRNA::1:20931238-20939287
1	20935002	20935194	mRNA::1:20931397-20939287
1	20935002	20935194	mRNA::1:20932116-20937873
1	20935002	20935194	mRNA::1:20932116-20939283
1	20935002	20935194	mRNA::1:20932116-20939288
1	21008295	21008514	mRNA::1:21006758-21008785
1	21009804	21010293	mRNA::1:21009579-21010372
1	21193541	21193765	mRNA::1:21187277-21200405
1	21193541	21193765	mRNA::1:21187277-21200539
1	21193541	21193765	mRNA::1:21187325-21200336
1	21193541	21193765	mRNA::1:21187325-21200513
1	21193541	21193765	mRNA::1:21187326-21200544
1	21287681	21287815	mRNA::1:21287189-21291854
1	21287681	21287815	mRNA::1:21287485-21289448
1	21296806	21296921	mRNA::1:21294008-21296921
1	21296806	21296953	mRNA::1:21293996-21296975
1	21296806	21296953	mRNA::1:21294004-21296983
1	21388224	21388658	mRNA::1:21388223-21388658
1	21505727	21507815	mRNA::1:21501809-21526883
1	21505727	21507815	mRNA::1:21501809-21527021
1	21505727	21507815	mRNA::1:21501892-21526835
1	21505727	21507815	mRNA::1:21501892-21526890
1	21505727	21507815	mRNA::1:21501892-21527021
1	21516690	21516941	mRNA::1:21515335-21526890
1	21517622	21517778	mRNA::1:21515335-21526890
1	21525470	21525722	mRNA::1:21515335-21526890
1	21525470	21525722	mRNA::1:21521848-21526835
1	21525470	21525722	mRNA::1:21524715-21526843
1	21525470	21525722	mRNA::1:21524772-21526890
1	21547979	21548595	mRNA::1:21513844-21553331
1	21552576	21553457	mRNA::1:21551922-21555136
1	21680797	21681183	mRNA::1:21680696-21686575
1	21691492	21692608	mRNA::1:21690751-21692638
1	21770975	21771208	mRNA::1:21770614-21773945
1	21770975	21771208	mRNA::1:21770752-21773781
1	21776011	21776503	mRNA::1:21774546-21776554
1	21777815	21778329	mRNA::1:21777049-21779928
1	21791318	21791432	mRNA::1:21789224-21794521
1	21791757	21791874	mRNA::1:21789224-21794521
1	21855335	21856069	mRNA::1:21842236-21860574
1	21860006	21860232	mRNA::1:21859905-21860232
1	21941451	21941943	mRNA::1:21938115-21942087
1	21975917	21976919	mRNA::1:21975167-21977063
1	21979488	21979611	mRNA::1:21979235-21982108
1	21979488	21979611	mRNA::1:21979357-21982123
1	21992795	21993153	mRNA::1:21990179-22003984
1	22004794	22005162	mRNA::1:21990179-22006841
1	22004794	22005162	mRNA::1:21990179-22006881
1	22004794	22005162	mRNA::1:21998626-22006842
1	22004794	22005162	mRNA::1:21998880-22006842
1	22004794	22005162	mRNA::1:22003278-22006842
1	22054271	22054509	mRNA::1:22053544-22059518
1	22054271	22054509	mRNA::1:22053633-22059397
1	22054271	22054509	mRNA::1:22053666-22058247
1	22054271	22054509	mRNA::1:22053667-22059573
1	22054271	22054509	mRNA::1:22053667-22070105
1	22054271	22054509	mRNA::1:22053668-22058226
1	22054271	22054509	mRNA::1:22053668-22059373
1	22054271	22054509	mRNA::1:22053691-22059400
1	22054271	22054509	mRNA::1:22053691-22059714
1	22054271	22054509	mRNA::1:22053693-22058985
1	22054271	22054509	mRNA::1:22053696-22058189
1	22054271	22054509	mRNA::1:22053696-22058206
1	22054271	22054509	mRNA::1:22053696-22058226
1	22054271	22054509	mRNA::1:22053696-22058317
1	22054271	22054509	mRNA::1:22053696-22059069
1	22054271	22054509	mRNA::1:22053700-22059030
1	22054271	22054509	mRNA::1:22053701-22058233
1	22054271	22054509	mRNA::1:22053718-22058189
1	22069716	22069985	mRNA::1:22062557-22070072
1	22069716	22069985	mRNA::1:22062990-22070030
1	22069716	22069985	mRNA::1:22064122-22070075
1	22069716	22069985	mRNA::1:22064122-22070105
1	22069716	22069985	mRNA::1:22064974-22070071
1	22095128	22095238	mRNA::1:22092100-22095372
1	22183582	22183696	mRNA::1:22183540-22185452
1	22183582	22183696	mRNA::1:22183540-22185661
1	22219488	22219604	mRNA::1:22219132-22221108
1	22219488	22219604	mRNA::1:22219132-22221566
1	22273919	22274117	mRNA::1:22263465-22274117
1	22273919	22274130	mRNA::1:22263398-22274130
1	22273919	22274136	mRNA::1:22263331-22274326
1	22273919	22274136	mRNA::1:22263332-22274326
1	22273919	22274136	mRNA::1:22264956-22274313
1	22273919	22274136	mRNA::1:22268195-22274270
1	22486088	22486262	mRNA::1:22485342-22489595
1	22599831	22600119	mRNA::1:22599567-22606508
1	22599831	22600119	mRNA::1:22599567-22606524
1	22599831	22600119	mRNA::1:22599635-22606402
1	22599831	22600119	mRNA::1:22599635-22606433
1	22599831	22600119	mRNA::1:22599635-22606508
1	22612170	22613235	mRNA::1:22608979-22613235
1	22616671	22616951	mRNA::1:22616305-22617063
1	22636503	22636960	mRNA::1:22636411-22638075
1	22738679	22738878	mRNA::1:22735265-22740878
1	22738679	22738878	mRNA::1:22735360-22740921
1	22842502	22843214	mRNA::1:22841792-22844037
1	22886365	22886544	mRNA::1:22880106-22888921
1	22886365	22886544	mRNA::1:22880120-22888437
1	22886365	22886544	mRNA::1:22880121-22890222
1	22891348	22891575	mRNA::1:22880103-22891575
1	22891348	22891578	mRNA::1:22880096-22891595
1	22891348	22891578	mRNA::1:22880103-22891595
1	22891348	22891578	mRNA::1:22880109-22891595
1	22891348	22891641	mRNA::1:22880119-22891641
1	22891348	22891644	mRNA::1:22880096-22891644
1	22891348	22891659	mRNA::1:22880104-22891661
1	22891348	22891659	mRNA::1:22880119-22891660
1	22891348	22891666	mRNA::1:22880022-22891680
1	22891348	22891683	mRNA::1:22880022-22891698
1	22891348	22891683	mRNA::1:22880070-22891695
1	22891348	22891683	mRNA::1:22880113-22891698
1	22891885	22892057	mRNA::1:22891759-22894405
1	22891885	22892057	mRNA::1:22891787-22894378
1	22891887	22892057	mRNA::1:22891886-22894318
1	22893415	22893551	mRNA::1:22891759-22894405
1	22893415	22893551	mRNA::1:22891787-22894378
1	22893415	22893551	mRNA::1:22891886-22894318
1	22968002	22968370	mRNA::1:22960074-22971879
1	22968002	22968370	mRNA::1:22960093-22971862
1	22968002	22968370	mRNA::1:22960137-22971879
1	23003520	23003983	mRNA::1:22995809-23004476
1	23004189	23004454	mRNA::1:22995809-23004476
1	23004189	23004488	mRNA::1:22995809-23004516
1	23004189	23004488	mRNA::1:22995809-23004557
1	23004189	23004611	mRNA::1:22995920-23004923
1	23017071	23018184	mRNA::1:23014400-23018862
1	23022539	23022759	mRNA::1:23019509-23022804
1	23022539	23022759	mRNA::1:23019509-23022873
1	23022539	23022759	mRNA::1:23019546-23022787
1	23022557	23022759	mRNA::1:23022556-23026446
1	23022557	23022759	mRNA::1:23022556-23026960
1	23032660	23032945	mRNA::1:23030903-23033285
1	23110493	23112454	mRNA::1:23110478-23113977
1	23110493	23112454	mRNA::1:23110478-23114066
1	23110493	23112454	mRNA::1:23110478-23114096
1	23110493	23112454	mRNA::1:23110484-23113996
1	23116732	23116894	mRNA::1:23114396-23116894
1	23121922	23122087	mRNA::1:23118719-23122921
1	23121922	23122087	mRNA::1:23118739-23122585
1	23121922	23122087	mRNA::1:23118739-23122921
1	23121922	23122087	mRNA::1:23118848-23122817
1	23122664	23122817	mRNA::1:23118719-23122921
1	23122664	23122817	mRNA::1:23118739-23122921
1	23122664	23122817	mRNA::1:23118848-23122817
1	23147878	23148126	mRNA::1:23147727-23150781
1	23247177	23247474	mRNA::1:23243300-23250772
1	23265352	23265508	mRNA::1:23265241-23270017
1	23269592	23269705	mRNA::1:23265525-23269872
1	23270193	23270451	mRNA::1:23270110-23270785
1	23271084	23271421	mRNA::1:23270824-23271421
1	23323766	23323959	mRNA::1:23321793-23325398
1	23323766	23323959	mRNA::1:23321794-23325398
1	23323766	23323959	mRNA::1:23321985-23325398
1	23323766	23323959	mRNA::1:23322048-23325371
1	23362433	23363049	mRNA::1:23362247-23363688
1	23366123	23366477	mRNA::1:23365555-23371149
1	23366123	23366477	mRNA::1:23365555-23371190
1	23366123	23366477	mRNA::1:23365563-23371190
1	23366123	23366477	mRNA::1:23365612-23371107
1	23366123	23366477	mRNA::1:23365612-23371110
1	23366123	23366477	mRNA::1:23365612-23371190
1	23366123	23366477	mRNA::1:23365624-23371109
1	23366123	23366477	mRNA::1:23365624-23371111
1	23366123	23366477	mRNA::1:23365624-23371150
1	23366123	23366477	mRNA::1:23365624-23371247
1	23366123	23366477	mRNA::1:23365642-23371109
1	23366187	23366477	mRNA::1:23366186-23371249
1	23561531	23562368	mRNA::1:23561219-23562368
1	23600662	23600810	mRNA::1:23600439-23601039
1	23601407	23601544	mRNA::1:23601404-23604679
1	23605014	23605237	mRNA::1:23601340-23609376
1	23605376	23605651	mRNA::1:23605300-23609376
1	23626197	23626541	mRNA::1:23625800-23627281
1	23626197	23626541	mRNA::1:23625800-23627370
1	23626197	23626541	mRNA::1:23625805-23627281
1	23626631	23626894	mRNA::1:23625800-23627281
1	23626631	23626894	mRNA::1:23625800-23627370
1	23626631	23626894	mRNA::1:23625805-23627281
1	23628848	23629120	mRNA::1:23628623-23634749
1	23631672	23631986	mRNA::1:23628623-23634749
1	23631672	23631986	mRNA::1:23628928-23633282
1	23959965	23960922	mRNA::1:23959614-23962773
1	23976628	23977294	mRNA::1:23975924-23979816
1	23976628	23977294	mRNA::1:23975924-23979817
1	23976628	23977294	mRNA::1:23975929-23981932
1	23976628	23977294	mRNA::1:23975943-23981932
1	23976628	23977294	mRNA::1:23975945-23978824
1	23976628	23977294	mRNA::1:23975946-23979815
1	23976628	23977294	mRNA::1:23975948-23979817
1	23976628	23977294	mRNA::1:23975987-23978812
1	23976628	23977294	mRNA::1:23976002-23979810
1	23976628	23977294	mRNA::1:23976009-23978879
1	23976628	23977294	mRNA::1:23976068-23978879
1	23976628	23977294	mRNA::1:23976259-23978822
1	23976628	23977294	mRNA::1:23976268-23981932
1	23976716	23977294	mRNA::1:23976715-23977334
1	23992476	23992586	mRNA::1:23991805-23994379
1	23997278	23997466	mRNA::1:23996319-23997820
1	24001876	24002197	mRNA::1:24000829-24011578
1	24001876	24002197	mRNA::1:24000840-24011573
1	24001876	24002197	mRNA::1:24000907-24011523
1	24001876	24002197	mRNA::1:24000984-24011516
1	24001876	24002197	mRNA::1:24001355-24011517
1	24012716	24013770	mRNA::1:24012253-24014074
1	24296622	24298150	mRNA::1:24296457-24298507
1	24296622	24298150	mRNA::1:24296469-24298605
1	24310654	24310889	mRNA::1:24310499-24314120
1	24329034	24329162	mRNA::1:24328897-24332910
1	24416953	24417896	mRNA::1:24416952-24417897
1	24572142	24572678	mRNA::1:24572141-24572678
1	24590116	24590378	mRNA::1:24589852-24593639
1	24590116	24590378	mRNA::1:24589911-24593712
1	24590116	24590378	mRNA::1:24590007-24593592
1	24673206	24673459	mRNA::1:24673010-24673466
1	24775140	24775326	mRNA::1:24771812-24775431
1	24775550	24775992	mRNA::1:24771607-24776386
1	24775550	24775992	mRNA::1:24771607-24778536
1	24775550	24775992	mRNA::1:24771607-24778825
1	24775550	24775992	mRNA::1:24771734-24776386
1	24775550	24775992	mRNA::1:24771768-24778713
1	24775550	24775992	mRNA::1:24771778-24778536
1	24775550	24775992	mRNA::1:24771812-24778713
1	24948118	24948408	mRNA::1:24946608-24951401
1	24948118	24948408	mRNA::1:24946608-24951403
1	25048304	25048632	mRNA::1:25047705-25050015
1	25094919	25095159	mRNA::1:25094815-25099163
1	25094919	25095159	mRNA::1:25094832-25099163
1	25108125	25108762	mRNA::1:25107833-25110428
1	25116199	25117414	mRNA::1:25116198-25117425
1	25156706	25157088	mRNA::1:25155606-25160138
1	25305945	25306363	mRNA::1:25305828-25316408
1	25305945	25306363	mRNA::1:25305828-25316655
1	25305945	25306363	mRNA::1:25305844-25306795
1	25501795	25502377	mRNA::1:25500296-25502377
1	25548109	25548282	mRNA::1:25545504-25549977
1	25548109	25548282	mRNA::1:25545507-25550207
1	25550107	25550610	mRNA::1:25545507-25566335
1	25550107	25550610	mRNA::1:25545584-25563610
1	25550107	25550610	mRNA::1:25545585-25566214
1	25550107	25550610	mRNA::1:25545598-25565293
1	25550107	25550610	mRNA::1:25545600-25553584
1	25550107	25550610	mRNA::1:25545689-25566229
1	25550107	25550610	mRNA::1:25545699-25566038
1	25550107	25550610	mRNA::1:25545708-25563608
1	25550107	25550610	mRNA::1:25546156-25566335
1	25556781	25556896	mRNA::1:25552265-25566253
1	25566032	25566233	mRNA::1:25552265-25566253
1	25567063	25567263	mRNA::1:25566759-25575059
1	25570341	25570568	mRNA::1:25566759-25575059
1	25632850	25633173	mRNA::1:25632514-25636717
1	25632850	25633173	mRNA::1:25632579-25636718
1	25632850	25633173	mRNA::1:25632843-25636666
1	25632850	25633173	mRNA::1:25632843-25636667
1	25632850	25633173	mRNA::1:25632844-25636677
1	25632850	25633173	mRNA::1:25632844-25636682
1	25632850	25633173	mRNA::1:25632844-25636687
1	25634479	25634631	mRNA::1:25633740-25636636
1	25634479	25634631	mRNA::1:25633834-25636636
1	25635931	25636096	mRNA::1:25633740-25636636
1	25635931	25636096	mRNA::1:25633834-25636636
1	25732127	25732315	mRNA::1:25725533-25732327
1	25732127	25732315	mRNA::1:25725561-25732327
1	25734271	25734465	mRNA::1:25734021-25737544
1	25734347	25734465	mRNA::1:25734346-25737544
1	25736495	25736680	mRNA::1:25734346-25737544
1	25740186	25740374	mRNA::1:25738663-25740908
1	25740186	25740374	mRNA::1:25738663-25741208
1	25742304	25742821	mRNA::1:25742202-25745382
1	25755897	25756050	mRNA::1:25755355-25759672
1	25755897	25756050	mRNA::1:25755365-25759732
1	25759394	25759564	mRNA::1:25755355-25759672
1	25759394	25759564	mRNA::1:25755365-25759732
1	25766713	25766860	mRNA::1:25760319-25766860
1	25766713	25767012	mRNA::1:25760378-25767012
1	25793447	25794409	mRNA::1:25791634-25805362
1	25793447	25794409	mRNA::1:25791634-25805381
1	25793447	25794409	mRNA::1:25791678-25805257
1	25802447	25802754	mRNA::1:25796550-25805262
1	25916639	25916886	mRNA::1:25916569-25919431
1	25916639	25916886	mRNA::1:25916574-25919351
1	25916639	25916886	mRNA::1:25916574-25919479
1	25916639	25916886	mRNA::1:25916592-25919413
1	25916639	25916886	mRNA::1:25916593-25919414
1	25916639	25916886	mRNA::1:25916596-25919413
1	25916639	25916886	mRNA::1:25916600-25919409
1	25916639	25916886	mRNA::1:25916603-25919332
1	25916639	25916886	mRNA::1:25916603-25919409
1	25916639	25916886	mRNA::1:25916603-25919431
1	25925534	25925674	mRNA::1:25921628-25926348
1	25925534	25925674	mRNA::1:25921635-25926310
1	25925534	25925674	mRNA::1:25921665-25926149
1	25925750	25926149	mRNA::1:25921665-25926149
1	25925750	25926257	mRNA::1:25921628-25926348
1	25925750	25926257	mRNA::1:25921635-25926310
1	25929813	25930381	mRNA::1:25928297-25930381
1	25929813	25930400	mRNA::1:25927792-25930435
1	25931204	25931560	mRNA::1:25931203-25931560
1	25936009	25936191	mRNA::1:25933438-25936325
1	25982761	25983280	mRNA::1:25961221-25988127
1	26007541	26007825	mRNA::1:26001771-26007825
1	26008729	26009067	mRNA::1:26001771-26009085
1	26008729	26009067	mRNA::1:26001785-26009085
1	26008729	26009067	mRNA::1:26001952-26009085
1	26011880	26012182	mRNA::1:26010780-26012220
1	26041792	26041939	mRNA::1:26041524-26045745
1	26041792	26041939	mRNA::1:26041525-26045609
1	26041792	26041939	mRNA::1:26041532-26045746
1	26043979	26044115	mRNA::1:26043564-26045818
1	26044603	26044799	mRNA::1:26043564-26045818
1	26131016	26131549	mRNA::1:26130881-26140426
1	26131016	26131549	mRNA::1:26130934-26140429
1	26131016	26131549	mRNA::1:26130934-26140443
1	26131016	26131549	mRNA::1:26130951-26140429
1	26131016	26131549	mRNA::1:26130951-26140433
1	26131016	26131549	mRNA::1:26130951-26140439
1	26131016	26131549	mRNA::1:26130955-26140505
1	26131016	26131549	mRNA::1:26130956-26140427
1	26131016	26131549	mRNA::1:26130961-26140432
1	26131016	26131549	mRNA::1:26130989-26140437
1	26131016	26131549	mRNA::1:26130993-26140444
1	26131016	26131549	mRNA::1:26130993-26140469
1	26173877	26174037	mRNA::1:26173788-26181115
1	26173877	26174037	mRNA::1:26173802-26181105
1	26180680	26180854	mRNA::1:26173788-26181115
1	26180680	26180854	mRNA::1:26173802-26181105
1	26186110	26186273	mRNA::1:26182263-26187030
1	26186110	26186273	mRNA::1:26182272-26187030
1	26186110	26186273	mRNA::1:26182286-26187027
1	26188978	26189602	mRNA::1:26188805-26189613
1	26338869	26339353	mRNA::1:26334314-26346905
1	26338869	26339353	mRNA::1:26334318-26346936
1	26338869	26339353	mRNA::1:26334353-26346822
1	26338869	26339353	mRNA::1:26334364-26346810
1	26338869	26339353	mRNA::1:26335112-26346932
1	26338869	26339353	mRNA::1:26335113-26346795
1	26338869	26339353	mRNA::1:26335113-26346934
1	26428576	26428958	mRNA::1:26428404-26434729
1	26428576	26428958	mRNA::1:26428427-26433588
1	26428576	26428958	mRNA::1:26428427-26434724
1	26428576	26428958	mRNA::1:26428427-26434744
1	26428576	26428958	mRNA::1:26428430-26433148
1	26428576	26428958	mRNA::1:26428430-26434420
1	26428576	26428958	mRNA::1:26428440-26434591
1	26428576	26428958	mRNA::1:26428449-26434595
1	26428576	26428958	mRNA::1:26428452-26434592
1	26428576	26428958	mRNA::1:26428460-26434741
1	26428576	26428958	mRNA::1:26428480-26434636
1	26428576	26428958	mRNA::1:26428480-26434737
1	26428576	26428958	mRNA::1:26428495-26434590
1	26428576	26428958	mRNA::1:26428495-26434636
1	26428576	26428958	mRNA::1:26428498-26434378
1	26428576	26428958	mRNA::1:26428517-26434591
1	26428576	26428958	mRNA::1:26428541-26434725
1	26428576	26428958	mRNA::1:26428542-26434730
1	26428592	26428958	mRNA::1:26428584-26434607
1	26428834	26428958	mRNA::1:26428833-26434585
1	26432053	26432170	mRNA::1:26428833-26434585
1	26432053	26432170	mRNA::1:26428901-26434365
1	26432053	26432170	mRNA::1:26429382-26434636
1	26518027	26518295	mRNA::1:26517878-26521293
1	26518046	26518295	mRNA::1:26518045-26521206
1	26529180	26529339	mRNA::1:26525209-26529459
1	26529661	26529790	mRNA::1:26525209-26529825
1	26612293	26612435	mRNA::1:26610562-26614024
1	26619625	26619736	mRNA::1:26619549-26619828
1	26772183	26772294	mRNA::1:26771164-26776231
1	26772183	26772294	mRNA::1:26771302-26776166
1	26772650	26772760	mRNA::1:26771164-26776231
1	26772650	26772760	mRNA::1:26771302-26776166
1	26883356	26883528	mRNA::1:26873845-26883816
1	26883356	26883528	mRNA::1:26874584-26883816
1	26887543	26887659	mRNA::1:26887384-26892552
1	26887543	26887659	mRNA::1:26887429-26890260
1	26887543	26887659	mRNA::1:26887532-26892787
1	26892172	26892385	mRNA::1:26887384-26892552
1	26892172	26892385	mRNA::1:26887532-26892787
1	26897600	26897765	mRNA::1:26887362-26899704
1	26897600	26897765	mRNA::1:26887381-26899405
1	26897600	26897765	mRNA::1:26887381-26899661
1	26897600	26897765	mRNA::1:26887381-26899666
1	26897600	26897765	mRNA::1:26887384-26899666
1	26897600	26897765	mRNA::1:26887396-26899666
1	26897600	26897765	mRNA::1:26887421-26899666
1	26897600	26897765	mRNA::1:26887425-26899657
1	26897600	26897765	mRNA::1:26887430-26899502
1	26897600	26897765	mRNA::1:26887532-26899275
1	26897600	26897765	mRNA::1:26887532-26899666
1	26899465	26899601	mRNA::1:26887362-26899704
1	26899465	26899601	mRNA::1:26887381-26899661
1	26899465	26899601	mRNA::1:26887381-26899666
1	26899465	26899601	mRNA::1:26887384-26899666
1	26899465	26899601	mRNA::1:26887396-26899666
1	26899465	26899601	mRNA::1:26887421-26899666
1	26899465	26899601	mRNA::1:26887425-26899657
1	26899465	26899601	mRNA::1:26887532-26899666
1	27042552	27042869	mRNA::1:27042551-27048152
1	27042563	27042869	mRNA::1:27042562-27048152
1	27042599	27042869	mRNA::1:27042598-27047134
1	27042599	27042869	mRNA::1:27042598-27048132
1	27042620	27042869	mRNA::1:27042619-27048121
1	27050654	27051401	mRNA::1:27049418-27051494
1	27085846	27086702	mRNA::1:27085758-27086718
1	27256706	27256983	mRNA::1:27256287-27266967
1	27268274	27269466	mRNA::1:27268249-27269466
1	27280585	27280759	mRNA::1:27280062-27284242
1	27280585	27280759	mRNA::1:27280075-27284188
1	27280585	27280759	mRNA::1:27280075-27284261
1	27280585	27280759	mRNA::1:27280077-27286285
1	27280585	27280759	mRNA::1:27280083-27284261
1	27280912	27281047	mRNA::1:27280062-27284242
1	27280912	27281047	mRNA::1:27280075-27284188
1	27280912	27281047	mRNA::1:27280075-27284261
1	27280912	27281047	mRNA::1:27280077-27286285
1	27280912	27281047	mRNA::1:27280083-27284261
1	27288080	27288560	mRNA::1:27284567-27293763
1	27288080	27288560	mRNA::1:27284696-27291449
1	27288080	27288560	mRNA::1:27284696-27293763
1	27288080	27288560	mRNA::1:27285235-27293763
1	27288080	27288560	mRNA::1:27286486-27291449
1	27293606	27293757	mRNA::1:27291255-27293763
1	27303016	27303309	mRNA::1:27301798-27306634
1	27307921	27308325	mRNA::1:27307349-27313346
1	27409584	27410427	mRNA::1:27407334-27410558
1	27409584	27410427	mRNA::1:27407334-27410561
1	27415713	27415836	mRNA::1:27413616-27419678
1	27415713	27415836	mRNA::1:27413616-27420137
1	27415713	27415836	mRNA::1:27413619-27419709
1	27415713	27415836	mRNA::1:27413627-27419591
1	27415713	27415836	mRNA::1:27413652-27419691
1	27415713	27415836	mRNA::1:27413660-27419798
1	27415713	27415836	mRNA::1:27413667-27418432
1	27415713	27415836	mRNA::1:27413667-27419651
1	27415713	27415836	mRNA::1:27413737-27419709
1	27415713	27415836	mRNA::1:27414308-27420137
1	27419409	27419527	mRNA::1:27413616-27419678
1	27419409	27419527	mRNA::1:27413616-27420137
1	27419409	27419527	mRNA::1:27413619-27419709
1	27419409	27419527	mRNA::1:27413627-27419591
1	27419409	27419527	mRNA::1:27413652-27419691
1	27419409	27419527	mRNA::1:27413660-27419798
1	27419409	27419527	mRNA::1:27413667-27419651
1	27419409	27419527	mRNA::1:27413737-27419709
1	27419409	27419527	mRNA::1:27414308-27420137
1	27419554	27419678	mRNA::1:27413616-27419678
1	27419554	27419686	mRNA::1:27413616-27420137
1	27419554	27419686	mRNA::1:27413619-27419709
1	27419554	27419686	mRNA::1:27413652-27419691
1	27419554	27419686	mRNA::1:27413660-27419798
1	27419554	27419686	mRNA::1:27413737-27419709
1	27419554	27419686	mRNA::1:27414308-27420137
1	27419941	27420062	mRNA::1:27413616-27420137
1	27419941	27420062	mRNA::1:27414308-27420137
1	27420831	27421107	mRNA::1:27420467-27422652
1	27500932	27501927	mRNA::1:27500579-27502910
1	27574818	27575258	mRNA::1:27571848-27577266
1	27574818	27575258	mRNA::1:27571849-27577083
1	27574818	27575258	mRNA::1:27571849-27577275
1	27574818	27575258	mRNA::1:27571880-27577167
1	27574818	27575258	mRNA::1:27571884-27577264
1	27574818	27575258	mRNA::1:27571896-27577250
1	27574818	27575258	mRNA::1:27571920-27577266
1	27574818	27575258	mRNA::1:27571934-27577173
1	27574818	27575258	mRNA::1:27572623-27577250
1	27574818	27575258	mRNA::1:27572969-27577271
1	27586903	27587025	mRNA::1:27582085-27588912
1	27595173	27595432	mRNA::1:27581991-27600882
1	27595173	27595432	mRNA::1:27582039-27600882
1	27595173	27595432	mRNA::1:27582042-27600882
1	27595173	27595432	mRNA::1:27582042-27600884
1	27595173	27595432	mRNA::1:27582070-27600880
1	27595173	27595432	mRNA::1:27582092-27600885
1	27595173	27595432	mRNA::1:27582105-27595493
1	27600127	27600313	mRNA::1:27581991-27600882
1	27600127	27600313	mRNA::1:27582039-27600882
1	27600127	27600313	mRNA::1:27582042-27600882
1	27600127	27600313	mRNA::1:27582042-27600884
1	27600127	27600313	mRNA::1:27582070-27600880
1	27600127	27600313	mRNA::1:27582092-27600885
1	27600428	27600630	mRNA::1:27581991-27600882
1	27600428	27600630	mRNA::1:27582039-27600882
1	27600428	27600630	mRNA::1:27582042-27600882
1	27600428	27600630	mRNA::1:27582042-27600884
1	27600428	27600630	mRNA::1:27582070-27600880
1	27600428	27600630	mRNA::1:27582092-27600885
1	27695938	27696346	mRNA::1:27695824-27697683
1	27700910	27701753	mRNA::1:27700702-27702792
1	27700910	27701753	mRNA::1:27700703-27702670
1	27700910	27701753	mRNA::1:27700703-27702800
1	27819877	27820683	mRNA::1:27817412-27821834
1	27830297	27830793	mRNA::1:27828332-27837383
1	27830297	27830793	mRNA::1:27828332-27839904
1	27830297	27830793	mRNA::1:27828417-27830850
1	27834650	27834780	mRNA::1:27831017-27839834
1	27834650	27834780	mRNA::1:27831028-27839815
1	27834650	27834780	mRNA::1:27831029-27837532
1	27834650	27834780	mRNA::1:27831030-27839723
1	27834650	27834780	mRNA::1:27831031-27839796
1	27834650	27834780	mRNA::1:27831040-27839810
1	27834650	27834780	mRNA::1:27831094-27839798
1	27839196	27839723	mRNA::1:27831030-27839723
1	27839196	27839753	mRNA::1:27831017-27839834
1	27839196	27839753	mRNA::1:27831028-27839815
1	27839196	27839753	mRNA::1:27831031-27839796
1	27839196	27839753	mRNA::1:27831040-27839810
1	27839196	27839753	mRNA::1:27831094-27839798
1	27968126	27969046	mRNA::1:27966866-27969415
1	27990738	27990919	mRNA::1:27990680-27993255
1	27990738	27990919	mRNA::1:27990680-27995528
1	27990738	27990919	mRNA::1:27990680-27995535
1	27991061	27991266	mRNA::1:27990680-27993255
1	27991061	27991266	mRNA::1:27990680-27995528
1	27991061	27991266	mRNA::1:27990680-27995535
1	28057851	28058269	mRNA::1:28055809-28058269
1	28057851	28058444	mRNA::1:28052352-28059866
1	28057851	28058444	mRNA::1:28052413-28059846
1	28069295	28069758	mRNA::1:28066026-28076547
1	28069295	28069758	mRNA::1:28066157-28076547
1	28069295	28069758	mRNA::1:28066368-28076562
1	28069295	28069758	mRNA::1:28066599-28076457
1	28103585	28103784	mRNA::1:28103033-28103980
1	28103585	28103784	mRNA::1:28103052-28103980
1	28103585	28103784	mRNA::1:28103052-28104556
1	28108539	28108919	mRNA::1:28108216-28109776
1	28169381	28169565	mRNA::1:28169232-28170448
1	28169381	28169565	mRNA::1:28169236-28171914
1	28171322	28171495	mRNA::1:28169236-28171914
1	28171322	28171495	mRNA::1:28169401-28171917
1	28171322	28171495	mRNA::1:28170665-28171917
1	28230513	28230688	mRNA::1:28226144-28234249
1	28230513	28230688	mRNA::1:28227249-28230714
1	28234592	28234733	mRNA::1:28226066-28234941
1	28234592	28234733	mRNA::1:28226066-28235042
1	28234592	28234733	mRNA::1:28226091-28235042
1	28234592	28234733	mRNA::1:28226140-28234907
1	28234592	28234733	mRNA::1:28226140-28234941
1	28234592	28234733	mRNA::1:28226140-28234962
1	28234592	28234733	mRNA::1:28226140-28235010
1	28234592	28234733	mRNA::1:28226141-28234967
1	28234592	28234733	mRNA::1:28226144-28234974
1	28234592	28234733	mRNA::1:28226161-28234941
1	28234592	28234733	mRNA::1:28226175-28234940
1	28234592	28234733	mRNA::1:28227249-28234941
1	28234592	28234733	mRNA::1:28227249-28234967
1	28234592	28234733	mRNA::1:28227837-28234941
1	28234592	28234733	mRNA::1:28228805-28234747
1	28394791	28395141	mRNA::1:28392806-28405125
1	28394791	28395141	mRNA::1:28392819-28404987
1	28394791	28395141	mRNA::1:28392819-28405146
1	28394791	28395141	mRNA::1:28392822-28404747
1	28394791	28395141	mRNA::1:28392823-28405146
1	28394791	28395141	mRNA::1:28392826-28404732
1	28394791	28395141	mRNA::1:28392826-28404764
1	28394791	28395141	mRNA::1:28392826-28404987
1	28394791	28395141	mRNA::1:28392826-28404988
1	28394791	28395141	mRNA::1:28392826-28405124
1	28394791	28395141	mRNA::1:28392826-28405126
1	28394791	28395141	mRNA::1:28392826-28405146
1	28394791	28395141	mRNA::1:28392828-28405003
1	28394791	28395141	mRNA::1:28392831-28404735
1	28394791	28395141	mRNA::1:28392840-28404734
1	28394791	28395141	mRNA::1:28392874-28404805
1	28394791	28395141	mRNA::1:28392874-28404807
1	28394791	28395141	mRNA::1:28392874-28404987
1	28394791	28395141	mRNA::1:28392884-28405146
1	28394791	28395141	mRNA::1:28393332-28405125
1	28394791	28395141	mRNA::1:28394195-28404414
1	28394791	28395141	mRNA::1:28394254-28404414
1	28394791	28395141	mRNA::1:28394254-28404734
1	28394791	28395141	mRNA::1:28394254-28404987
1	28394791	28395141	mRNA::1:28394254-28405125
1	28394791	28395141	mRNA::1:28394340-28404988
1	28398240	28398353	mRNA::1:28396816-28405146
1	28398240	28398353	mRNA::1:28397294-28404987
1	28398240	28398353	mRNA::1:28397720-28404985
1	28400379	28400527	mRNA::1:28398402-28404414
1	28400379	28400527	mRNA::1:28399946-28404414
1	28400379	28404511	mRNA::1:28396816-28405146
1	28400379	28404511	mRNA::1:28397294-28404987
1	28400379	28404511	mRNA::1:28397720-28404985
1	28400379	28404511	mRNA::1:28399452-28404733
1	28400379	28404511	mRNA::1:28399609-28404734
1	28400379	28404511	mRNA::1:28400038-28404885
1	28400379	28404511	mRNA::1:28400095-28404985
1	28484748	28485377	mRNA::1:28482920-28485437
[truncated: 87,904 more rows]
