# Supplementary material for: miRNA-like secondary structures in maize (Zea mays) genes and transposable elements correlate with small RNAs, methylation, and expression
Source: Genome Res. 2023 Nov;33(11):1932–46. doi: 10.1101/gr.277459.122 (PMC10760457; doi:10.1101/gr.277459.122)
Supplement: Supplement 3 [file Supplemental_Files.zip › Supplemental_Files/Low MFE regions annotations/ncRNA_gene_MFE.sorted.bed]

1	1030498	1030813	ncRNA_gene::1:1030350-1031090
1	1540407	1540585	ncRNA_gene::1:1540406-1540586
1	2170280	2170542	ncRNA_gene::1:2170279-2170983
1	3452397	3452559	ncRNA_gene::1:3452396-3452615
1	3959026	3959208	ncRNA_gene::1:3958558-3959492
1	4992329	4992486	ncRNA_gene::1:4990237-4992714
1	5130503	5130811	ncRNA_gene::1:5129774-5130914
1	5307786	5307917	ncRNA_gene::1:5307785-5308133
1	6268777	6269042	ncRNA_gene::1:6268743-6269158
1	6412284	6412406	ncRNA_gene::1:6412283-6412406
1	7976712	7976837	ncRNA_gene::1:7976711-7976837
1	7976839	7976949	ncRNA_gene::1:7976818-7977473
1	7977283	7977394	ncRNA_gene::1:7976818-7977473
1	9355444	9355725	ncRNA_gene::1:9355298-9355854
1	9401675	9401797	ncRNA_gene::1:9401610-9402286
1	10576201	10576527	ncRNA_gene::1:10576060-10576673
1	10623037	10623263	ncRNA_gene::1:10623036-10623567
1	11072000	11072112	ncRNA_gene::1:11071716-11073237
1	11366889	11367043	ncRNA_gene::1:11366597-11367300
1	12791791	12791913	ncRNA_gene::1:12791786-12791916
1	13782631	13782751	ncRNA_gene::1:13782622-13782758
1	14212806	14212920	ncRNA_gene::1:14212725-14212920
1	14360349	14360488	ncRNA_gene::1:14360125-14360607
1	15175822	15175941	ncRNA_gene::1:15175310-15176314
1	16300147	16300360	ncRNA_gene::1:16299964-16301025
1	16839508	16839635	ncRNA_gene::1:16839426-16839635
1	18030164	18030275	ncRNA_gene::1:18030163-18030363
1	19312013	19312250	ncRNA_gene::1:19311896-19312622
1	19960674	19960879	ncRNA_gene::1:19960621-19960931
1	20294787	20295057	ncRNA_gene::1:20294394-20295065
1	20987649	20988070	ncRNA_gene::1:20987437-20988070
1	21992579	21992729	ncRNA_gene::1:21992567-21992809
1	21994385	21994518	ncRNA_gene::1:21993987-21994518
1	22874262	22874518	ncRNA_gene::1:22874238-22874751
1	23613030	23613622	ncRNA_gene::1:23612991-23615023
1	24420266	24420377	ncRNA_gene::1:24419611-24420973
1	27303819	27303939	ncRNA_gene::1:27303532-27304500
1	27304124	27304240	ncRNA_gene::1:27303532-27304500
1	28866720	28866862	ncRNA_gene::1:28866176-28866862
1	33490530	33490688	ncRNA_gene::1:33490518-33491688
1	33618022	33618157	ncRNA_gene::1:33617873-33619379
1	33619244	33619357	ncRNA_gene::1:33617873-33619379
1	35608818	35609178	ncRNA_gene::1:35604872-35615813
1	35945339	35945531	ncRNA_gene::1:35945127-35945663
1	39056983	39057126	ncRNA_gene::1:39053113-39058981
1	40462694	40462839	ncRNA_gene::1:40462644-40463336
1	40463620	40463967	ncRNA_gene::1:40463495-40464275
1	40567932	40568055	ncRNA_gene::1:40567752-40568408
1	41116224	41116337	ncRNA_gene::1:41115809-41116656
1	44356289	44356500	ncRNA_gene::1:44356127-44357346
1	45598911	45599188	ncRNA_gene::1:45598791-45599482
1	47137787	47137918	ncRNA_gene::1:47137786-47137918
1	47137796	47137911	ncRNA_gene::1:47137795-47137911
1	49712632	49712831	ncRNA_gene::1:49712586-49712849
1	51764008	51764322	ncRNA_gene::1:51760720-51764538
1	52201729	52201918	ncRNA_gene::1:52201433-52202212
1	53872012	53872123	ncRNA_gene::1:53871967-53872373
1	54946363	54946520	ncRNA_gene::1:54946257-54946889
1	55176565	55176690	ncRNA_gene::1:55175833-55177263
1	55706681	55706818	ncRNA_gene::1:55706670-55707810
1	55706839	55707019	ncRNA_gene::1:55706670-55707810
1	55707025	55707158	ncRNA_gene::1:55706670-55707810
1	56111722	56111919	ncRNA_gene::1:56111081-56111919
1	56111722	56111941	ncRNA_gene::1:56111081-56112002
1	56215068	56215242	ncRNA_gene::1:56214361-56215304
1	58638905	58639086	ncRNA_gene::1:58638623-58639086
1	59163490	59163669	ncRNA_gene::1:59163338-59164014
1	61443299	61443409	ncRNA_gene::1:61443298-61443543
1	62429618	62430029	ncRNA_gene::1:62429320-62430088
1	64409867	64409977	ncRNA_gene::1:64409733-64410048
1	66394177	66394295	ncRNA_gene::1:66394098-66394295
1	66512618	66512766	ncRNA_gene::1:66512569-66512766
1	67351838	67351949	ncRNA_gene::1:67351837-67352015
1	69161936	69162102	ncRNA_gene::1:69161920-69162354
1	69511969	69512139	ncRNA_gene::1:69511673-69512922
1	69512345	69512484	ncRNA_gene::1:69511673-69512922
1	71027249	71027399	ncRNA_gene::1:71027221-71027744
1	71312986	71313261	ncRNA_gene::1:71310947-71314335
1	76612333	76612512	ncRNA_gene::1:76611151-76612512
1	77001996	77002256	ncRNA_gene::1:77001695-77002256
1	80220354	80220527	ncRNA_gene::1:80219129-80220559
1	80825916	80826080	ncRNA_gene::1:80825365-80827604
1	85232078	85232217	ncRNA_gene::1:85232075-85232639
1	90181632	90181769	ncRNA_gene::1:90181042-90181878
1	96486766	96486935	ncRNA_gene::1:96486119-96487476
1	96664514	96664982	ncRNA_gene::1:96664460-96665160
1	99940048	99940189	ncRNA_gene::1:99939837-99940267
1	101591388	101591544	ncRNA_gene::1:101591383-101591544
1	104756349	104756539	ncRNA_gene::1:104756233-104756542
1	108578098	108578273	ncRNA_gene::1:108578068-108578695
1	114811238	114811350	ncRNA_gene::1:114811146-114811422
1	119735036	119735161	ncRNA_gene::1:119735019-119735271
1	119739654	119739779	ncRNA_gene::1:119739634-119739891
1	120935609	120935734	ncRNA_gene::1:120935567-120936043
1	120935771	120936028	ncRNA_gene::1:120935567-120936043
1	121304299	121304520	ncRNA_gene::1:121304298-121304525
1	128987913	128988286	ncRNA_gene::1:128944930-129010406
1	135498131	135498241	ncRNA_gene::1:135497059-135498656
1	136153798	136153934	ncRNA_gene::1:136153726-136153934
1	138709425	138709600	ncRNA_gene::1:138707930-138710123
1	140241485	140241599	ncRNA_gene::1:140241181-140241842
1	143489265	143489388	ncRNA_gene::1:143488707-143489487
1	146149646	146149769	ncRNA_gene::1:146149524-146150054
1	146930637	146930821	ncRNA_gene::1:146929537-146930841
1	149437643	149438840	ncRNA_gene::1:149432602-149447358
1	150720288	150720416	ncRNA_gene::1:150719391-150721049
1	150720645	150720797	ncRNA_gene::1:150719391-150721049
1	150771319	150771436	ncRNA_gene::1:150770982-150771439
1	151515177	151515311	ncRNA_gene::1:151514568-151515439
1	152224394	152224751	ncRNA_gene::1:152224393-152224866
1	152893868	152894110	ncRNA_gene::1:152893811-152894623
1	153431624	153431938	ncRNA_gene::1:153431543-153432255
1	153655783	153655948	ncRNA_gene::1:153655441-153657841
1	154152974	154153113	ncRNA_gene::1:154152555-154153266
1	154188599	154188767	ncRNA_gene::1:154188146-154188887
1	156672806	156673166	ncRNA_gene::1:156671466-156675689
1	157901066	157901175	ncRNA_gene::1:157900932-157901754
1	157901211	157901378	ncRNA_gene::1:157900932-157901754
1	157901464	157901582	ncRNA_gene::1:157900932-157901754
1	158763417	158763673	ncRNA_gene::1:158762740-158763938
1	159272868	159273127	ncRNA_gene::1:159272519-159273127
1	162913930	162914108	ncRNA_gene::1:162913577-162914114
1	163528558	163528815	ncRNA_gene::1:163527234-163529668
1	166041832	166042065	ncRNA_gene::1:166041831-166042142
1	167501854	167502006	ncRNA_gene::1:167500147-167504819
1	168776404	168776629	ncRNA_gene::1:168773918-168777012
1	172182525	172182674	ncRNA_gene::1:172181787-172182680
1	172424872	172425102	ncRNA_gene::1:172424860-172425103
1	173574975	173576387	ncRNA_gene::1:173562663-173580674
1	174421504	174421662	ncRNA_gene::1:174419389-174421663
1	174436782	174436972	ncRNA_gene::1:174436430-174437100
1	181715278	181715801	ncRNA_gene::1:181715186-181715842
1	182954395	182954508	ncRNA_gene::1:182954192-182955497
1	184208685	184208872	ncRNA_gene::1:184208656-184209419
1	184422686	184422930	ncRNA_gene::1:184422584-184423068
1	185021339	185021727	ncRNA_gene::1:185019328-185021750
1	186204799	186205013	ncRNA_gene::1:186203686-186205289
1	186515589	186519734	ncRNA_gene::1:186515239-186520227
1	190050469	190050628	ncRNA_gene::1:190050468-190050628
1	190620814	190621136	ncRNA_gene::1:190620807-190621461
1	193883905	193884091	ncRNA_gene::1:193880138-193884118
1	193986625	193986767	ncRNA_gene::1:193986376-193986958
1	195612309	195612471	ncRNA_gene::1:195612250-195613008
1	199417965	199418078	ncRNA_gene::1:199417964-199418078
1	200066861	200067056	ncRNA_gene::1:200066732-200067507
1	200186756	200186897	ncRNA_gene::1:200186728-200187572
1	200186942	200187078	ncRNA_gene::1:200186728-200187572
1	201242175	201242530	ncRNA_gene::1:201242003-201242530
1	206280087	206280264	ncRNA_gene::1:206279863-206280370
1	206280087	206280264	ncRNA_gene::1:206279863-206281262
1	206280329	206280458	ncRNA_gene::1:206279863-206281262
1	206933879	206934121	ncRNA_gene::1:206933878-206934591
1	209263859	209264166	ncRNA_gene::1:209263839-209264226
1	211337732	211337896	ncRNA_gene::1:211337501-211338005
1	211882701	211882865	ncRNA_gene::1:211882624-211882969
1	212579825	212579936	ncRNA_gene::1:212579679-212580016
1	213070687	213070992	ncRNA_gene::1:213070534-213071017
1	213571417	213571635	ncRNA_gene::1:213571416-213571942
1	215805047	215805269	ncRNA_gene::1:215804912-215805305
1	215810463	215810904	ncRNA_gene::1:215810256-215810936
1	215810463	215810985	ncRNA_gene::1:215810256-215811864
1	219817649	219817906	ncRNA_gene::1:219817575-219818053
1	220641510	220641830	ncRNA_gene::1:220640970-220642533
1	220641510	220641830	ncRNA_gene::1:220641407-220642533
1	221697983	221698092	ncRNA_gene::1:221697961-221698697
1	221698495	221698613	ncRNA_gene::1:221697961-221698697
1	222881118	222881233	ncRNA_gene::1:222881091-222881882
1	224241040	224241440	ncRNA_gene::1:224240615-224242659
1	229766168	229766437	ncRNA_gene::1:229766138-229766442
1	229830860	229831175	ncRNA_gene::1:229830450-229831175
1	229847946	229848419	ncRNA_gene::1:229847654-229849510
1	230536410	230536741	ncRNA_gene::1:230536284-230537257
1	230537327	230537479	ncRNA_gene::1:230537326-230537769
1	230538208	230538824	ncRNA_gene::1:230537326-230539727
1	231125742	231125969	ncRNA_gene::1:231125696-231126198
1	231609234	231609391	ncRNA_gene::1:231609213-231610002
1	232877255	232877367	ncRNA_gene::1:232875258-232877367
1	237180411	237180535	ncRNA_gene::1:237179768-237180576
1	239529441	239529745	ncRNA_gene::1:239529068-239529873
1	241577754	241577871	ncRNA_gene::1:241577480-241577972
1	248548561	248548820	ncRNA_gene::1:248538245-248550221
1	249308003	249308144	ncRNA_gene::1:249307987-249308649
1	249664349	249664463	ncRNA_gene::1:249664336-249664463
1	250228704	250228996	ncRNA_gene::1:250185949-250239236
1	251184677	251184843	ncRNA_gene::1:251184641-251184954
1	252345214	252345370	ncRNA_gene::1:252344560-252345697
1	257128617	257128810	ncRNA_gene::1:257128434-257129103
1	259528339	259528453	ncRNA_gene::1:259528267-259528472
1	261786603	261786770	ncRNA_gene::1:261786399-261787460
1	267980732	267981049	ncRNA_gene::1:267980063-267982953
1	270958278	270958478	ncRNA_gene::1:270958132-270958861
1	275749180	275749332	ncRNA_gene::1:275743526-275750278
1	275750150	275750278	ncRNA_gene::1:275743526-275750278
1	276657358	276657561	ncRNA_gene::1:276657357-276657807
1	281797236	281797920	ncRNA_gene::1:281797235-281797998
1	284544150	284544269	ncRNA_gene::1:284543918-284544714
1	285488513	285488775	ncRNA_gene::1:285488512-285489111
1	285488806	285489006	ncRNA_gene::1:285488512-285489111
1	285821339	285821577	ncRNA_gene::1:285821023-285822039
1	285962589	285962806	ncRNA_gene::1:285962538-285962806
1	286731068	286731369	ncRNA_gene::1:286731061-286732536
1	288458565	288458783	ncRNA_gene::1:288458501-288459194
1	288488040	288488356	ncRNA_gene::1:288488030-288488791
1	288523297	288523411	ncRNA_gene::1:288522901-288523811
1	288578345	288578529	ncRNA_gene::1:288576228-288578823
1	288700641	288700767	ncRNA_gene::1:288700633-288700775
1	290341064	290341214	ncRNA_gene::1:290340953-290343574
1	290341064	290341214	ncRNA_gene::1:290341002-290341862
1	290341064	290341214	ncRNA_gene::1:290341027-290343873
1	290341448	290341574	ncRNA_gene::1:290340953-290343574
1	290341448	290341574	ncRNA_gene::1:290341002-290341862
1	290341448	290341574	ncRNA_gene::1:290341027-290343873
1	291596457	291596619	ncRNA_gene::1:291596022-291596891
1	292332929	292333088	ncRNA_gene::1:292332928-292333088
1	292373858	292374018	ncRNA_gene::1:292373857-292374018
1	292918640	292918771	ncRNA_gene::1:292918638-292918771
1	292918647	292918768	ncRNA_gene::1:292918646-292918768
1	293630847	293631009	ncRNA_gene::1:293630517-293632851
1	293837450	293837713	ncRNA_gene::1:293836480-293841340
1	293839534	293839684	ncRNA_gene::1:293837621-293841340
1	293923120	293923467	ncRNA_gene::1:293923119-293923534
1	294116921	294117081	ncRNA_gene::1:294116737-294117312
1	294525514	294525720	ncRNA_gene::1:294525310-294525720
1	295183542	295183652	ncRNA_gene::1:295183004-295183662
1	295183542	295183652	ncRNA_gene::1:295183072-295183662
1	295786072	295786339	ncRNA_gene::1:295784693-295789755
1	297401201	297401359	ncRNA_gene::1:297401200-297401359
1	298107421	298107553	ncRNA_gene::1:298107382-298107587
1	298107421	298107553	ncRNA_gene::1:298107395-298107576
1	298324515	298324851	ncRNA_gene::1:298324507-298325351
1	298695934	298696058	ncRNA_gene::1:298694625-298696379
1	298696219	298696379	ncRNA_gene::1:298694625-298696379
1	305133092	305133395	ncRNA_gene::1:305132991-305134301
1	305400392	305400502	ncRNA_gene::1:305400113-305400504
1	306755903	306756526	ncRNA_gene::1:306755895-306757906
10	271754	271867	ncRNA_gene::10:271216-272132
10	3675314	3675439	ncRNA_gene::10:3675250-3675554
10	3732910	3733160	ncRNA_gene::10:3732760-3734128
10	3743136	3743284	ncRNA_gene::10:3743096-3743400
10	3745016	3745157	ncRNA_gene::10:3744968-3745272
10	3746897	3747018	ncRNA_gene::10:3746837-3747141
10	3748765	3748886	ncRNA_gene::10:3748705-3749009
10	3750621	3750762	ncRNA_gene::10:3750573-3750877
10	3752493	3752629	ncRNA_gene::10:3752440-3752744
10	3754355	3754496	ncRNA_gene::10:3754307-3754611
10	3756224	3756365	ncRNA_gene::10:3756176-3756480
10	3758093	3758234	ncRNA_gene::10:3758045-3758349
10	3759946	3760096	ncRNA_gene::10:3759907-3760211
10	3761827	3761968	ncRNA_gene::10:3761779-3762083
10	3763707	3763832	ncRNA_gene::10:3763647-3763951
10	3765548	3765699	ncRNA_gene::10:3765510-3765814
10	3767428	3767569	ncRNA_gene::10:3767380-3767684
10	3769303	3769438	ncRNA_gene::10:3769249-3769553
10	3771165	3771308	ncRNA_gene::10:3771117-3771421
10	3773027	3773168	ncRNA_gene::10:3772987-3773290
10	3774903	3775044	ncRNA_gene::10:3774855-3775158
10	3776771	3776912	ncRNA_gene::10:3776723-3777027
10	3782241	3782396	ncRNA_gene::10:3776615-3790816
10	3783613	3783777	ncRNA_gene::10:3776615-3790816
10	3787572	3787723	ncRNA_gene::10:3787534-3787838
10	3789470	3789586	ncRNA_gene::10:3789405-3789709
10	3790535	3790705	ncRNA_gene::10:3790515-3790819
10	3792445	3792570	ncRNA_gene::10:3792381-3792685
10	3793532	3793649	ncRNA_gene::10:3793492-3793796
10	3795400	3795538	ncRNA_gene::10:3795363-3795665
10	3796449	3796614	ncRNA_gene::10:3796440-3796744
10	6233948	6234060	ncRNA_gene::10:6233807-6234132
10	7307880	7308082	ncRNA_gene::10:7304855-7308233
10	8910068	8910424	ncRNA_gene::10:8909801-8910933
10	8910068	8910424	ncRNA_gene::10:8909801-8911944
10	9501051	9502554	ncRNA_gene::10:9501001-9503469
10	11219827	11220174	ncRNA_gene::10:11219754-11220185
10	12084247	12084594	ncRNA_gene::10:12082535-12088984
10	12084247	12084594	ncRNA_gene::10:12082569-12087894
10	12355354	12355514	ncRNA_gene::10:12354806-12355750
10	13201145	13201794	ncRNA_gene::10:13156495-13215801
10	13310858	13311219	ncRNA_gene::10:13310673-13311387
10	15188903	15189285	ncRNA_gene::10:15188858-15189300
10	15708578	15709244	ncRNA_gene::10:15706274-15718555
10	15716700	15717362	ncRNA_gene::10:15706274-15718555
10	16727915	16728125	ncRNA_gene::10:16727902-16728468
10	19244609	19244876	ncRNA_gene::10:19244125-19244951
10	19244609	19244876	ncRNA_gene::10:19244277-19244931
10	20578603	20578818	ncRNA_gene::10:20578280-20579300
10	20603592	20603765	ncRNA_gene::10:20603391-20603765
10	21929449	21929599	ncRNA_gene::10:21929370-21929977
10	24338780	24339024	ncRNA_gene::10:24338450-24339277
10	28710129	28710273	ncRNA_gene::10:28710000-28710367
10	30381615	30381737	ncRNA_gene::10:30381272-30382063
10	32305055	32305365	ncRNA_gene::10:32305030-32305781
10	34384188	34384339	ncRNA_gene::10:34383670-34384376
10	35062042	35063532	ncRNA_gene::10:35055010-35065115
10	35063639	35063841	ncRNA_gene::10:35063468-35065279
10	35072844	35073046	ncRNA_gene::10:35072673-35073762
10	38898514	38898626	ncRNA_gene::10:38898284-38899018
10	40896654	40896796	ncRNA_gene::10:40896034-40896856
10	41276977	41277131	ncRNA_gene::10:41276947-41277242
10	45437699	45437870	ncRNA_gene::10:45437445-45438161
10	46444639	46444899	ncRNA_gene::10:46444583-46445120
10	47625659	47625797	ncRNA_gene::10:47625658-47626233
10	47625929	47626135	ncRNA_gene::10:47625658-47626233
10	48840343	48840453	ncRNA_gene::10:48840319-48840453
10	48842593	48842705	ncRNA_gene::10:48842591-48842705
10	48845271	48845385	ncRNA_gene::10:48845210-48845522
10	54067678	54067870	ncRNA_gene::10:54067241-54067927
10	56436970	56437099	ncRNA_gene::10:56436936-56437279
10	56437169	56437279	ncRNA_gene::10:56436936-56437279
10	56437169	56437334	ncRNA_gene::10:56436919-56437351
10	56629409	56629603	ncRNA_gene::10:56626223-56629642
10	59006552	59006680	ncRNA_gene::10:59006551-59006680
10	59006562	59006673	ncRNA_gene::10:59006561-59006673
10	59356092	59356277	ncRNA_gene::10:59355019-59356349
10	59532550	59532812	ncRNA_gene::10:59532315-59532812
10	60318562	60318745	ncRNA_gene::10:60318332-60319744
10	62082416	62082682	ncRNA_gene::10:62081994-62082821
10	64180444	64180637	ncRNA_gene::10:64180291-64180669
10	64180444	64180637	ncRNA_gene::10:64180291-64181897
10	64180444	64180637	ncRNA_gene::10:64180401-64183189
10	65124801	65125020	ncRNA_gene::10:65124763-65125065
10	68044272	68044384	ncRNA_gene::10:68044271-68044715
10	68248851	68249092	ncRNA_gene::10:68248850-68249453
10	68728539	68728691	ncRNA_gene::10:68728043-68728698
10	70573616	70573728	ncRNA_gene::10:70573556-70573793
10	72076101	72076340	ncRNA_gene::10:72076015-72076588
10	72953543	72953725	ncRNA_gene::10:72953503-72954126
10	73717137	73717279	ncRNA_gene::10:73716687-73717306
10	75086619	75086736	ncRNA_gene::10:75086285-75086940
10	77759566	77759962	ncRNA_gene::10:77759313-77759962
10	77861316	77861460	ncRNA_gene::10:77861315-77861644
10	78043194	78043304	ncRNA_gene::10:78042911-78043592
10	78600689	78600824	ncRNA_gene::10:78600686-78600824
10	78600696	78600814	ncRNA_gene::10:78600695-78600814
10	85277938	85278049	ncRNA_gene::10:85277934-85279115
10	85277938	85278049	ncRNA_gene::10:85277934-85279208
10	87959408	87959601	ncRNA_gene::10:87959346-87973896
10	88501720	88501932	ncRNA_gene::10:88500018-88502710
10	89271365	89271517	ncRNA_gene::10:89270287-89271539
10	91178832	91179097	ncRNA_gene::10:91178747-91179280
10	93638568	93638726	ncRNA_gene::10:93634898-93648288
10	93638568	93638726	ncRNA_gene::10:93635504-93648241
10	94783326	94783476	ncRNA_gene::10:94783275-94783754
10	95795825	95796035	ncRNA_gene::10:95795649-95796397
10	99060523	99060640	ncRNA_gene::10:99060385-99060643
10	105507260	105507800	ncRNA_gene::10:105503847-105518051
10	107307385	107307497	ncRNA_gene::10:107307365-107307668
10	107308919	107309054	ncRNA_gene::10:107308882-107309185
10	107311104	107311238	ncRNA_gene::10:107310806-107311584
10	107315774	107315907	ncRNA_gene::10:107315734-107316038
10	107402204	107402342	ncRNA_gene::10:107402166-107402470
10	107410937	107411073	ncRNA_gene::10:107410898-107411202
10	107412676	107412821	ncRNA_gene::10:107412639-107412943
10	107414504	107414636	ncRNA_gene::10:107414503-107414807
10	107416396	107416547	ncRNA_gene::10:107416358-107416662
10	107428217	107428353	ncRNA_gene::10:107428178-107428482
10	107429957	107430102	ncRNA_gene::10:107429920-107430224
10	107431785	107431917	ncRNA_gene::10:107431784-107432088
10	107433676	107433827	ncRNA_gene::10:107433638-107433942
10	108123316	108123621	ncRNA_gene::10:108123211-108123792
10	109222131	109222249	ncRNA_gene::10:109221698-109222755
10	111794650	111794760	ncRNA_gene::10:111794649-111794961
10	111794839	111794961	ncRNA_gene::10:111794649-111794961
10	112670629	112670789	ncRNA_gene::10:112670619-112671190
10	114216796	114216923	ncRNA_gene::10:114216701-114216923
10	116717795	116717920	ncRNA_gene::10:116717794-116717956
10	116909700	116909855	ncRNA_gene::10:116909695-116909856
10	117613011	117613133	ncRNA_gene::10:117612882-117613521
10	124145128	124145241	ncRNA_gene::10:124145055-124145622
10	126198321	126198472	ncRNA_gene::10:126198318-126198473
10	126429110	126429483	ncRNA_gene::10:126429109-126429802
10	129642870	129642984	ncRNA_gene::10:129642869-129642984
10	131919065	131919338	ncRNA_gene::10:131919024-131919626
10	134659682	134659815	ncRNA_gene::10:134659681-134660544
10	134660215	134660394	ncRNA_gene::10:134659681-134660544
10	134660215	134660394	ncRNA_gene::10:134659705-134660441
10	134660215	134660394	ncRNA_gene::10:134659740-134660506
10	134962589	134962749	ncRNA_gene::10:134962588-134962749
10	137921527	137921914	ncRNA_gene::10:137921485-137922009
10	138084735	138084968	ncRNA_gene::10:138083435-138085314
10	140763179	140763300	ncRNA_gene::10:140763174-140763335
10	140824051	140824209	ncRNA_gene::10:140824050-140824211
10	140836698	140836857	ncRNA_gene::10:140836697-140836859
10	142389869	142390125	ncRNA_gene::10:142389865-142390471
10	143162871	143163018	ncRNA_gene::10:143162796-143163018
10	143213841	143213951	ncRNA_gene::10:143213840-143213958
10	144720243	144720358	ncRNA_gene::10:144720111-144720358
10	144721438	144721573	ncRNA_gene::10:144721353-144721573
10	144728403	144728543	ncRNA_gene::10:144728317-144728543
10	145466085	145466250	ncRNA_gene::10:145466083-145466309
10	146115909	146116092	ncRNA_gene::10:146115803-146116113
10	146324273	146324405	ncRNA_gene::10:146324059-146324804
10	146324273	146324405	ncRNA_gene::10:146324079-146324875
10	146324273	146324405	ncRNA_gene::10:146324085-146324799
10	146950198	146950489	ncRNA_gene::10:146950197-146950671
10	147256955	147257528	ncRNA_gene::10:147254705-147264839
10	148023325	148023478	ncRNA_gene::10:148022465-148025016
10	148727710	148727868	ncRNA_gene::10:148727703-148727947
10	149451804	149451915	ncRNA_gene::10:149451803-149451915
2	356018	356192	ncRNA_gene::2:355883-356706
2	738724	738849	ncRNA_gene::2:738723-738849
2	1951570	1951732	ncRNA_gene::2:1951569-1951772
2	2345019	2345225	ncRNA_gene::2:2345004-2345607
2	4167057	4167272	ncRNA_gene::2:4166947-4167631
2	4452129	4452381	ncRNA_gene::2:4451959-4452388
2	4585035	4585256	ncRNA_gene::2:4585034-4585405
2	4590921	4591271	ncRNA_gene::2:4590767-4591353
2	4804289	4804717	ncRNA_gene::2:4803913-4805843
2	6318462	6318666	ncRNA_gene::2:6318242-6318677
2	6521256	6521415	ncRNA_gene::2:6521136-6521937
2	7838722	7838922	ncRNA_gene::2:7838654-7838923
2	7838962	7839088	ncRNA_gene::2:7838947-7839088
2	8132162	8132309	ncRNA_gene::2:8132090-8132309
2	8247865	8247979	ncRNA_gene::2:8247793-8248026
2	8301696	8301810	ncRNA_gene::2:8301624-8301857
2	8397987	8398101	ncRNA_gene::2:8397915-8398148
2	9079646	9079763	ncRNA_gene::2:9079645-9079763
2	9272748	9272867	ncRNA_gene::2:9272654-9272875
2	9289538	9289667	ncRNA_gene::2:9289482-9289695
2	9830515	9830719	ncRNA_gene::2:9830029-9830719
2	11553340	11553471	ncRNA_gene::2:11553337-11553471
2	11553347	11553465	ncRNA_gene::2:11553346-11553465
2	13582585	13583015	ncRNA_gene::2:13582027-13583015
2	13590471	13590625	ncRNA_gene::2:13589687-13590685
2	13846949	13847152	ncRNA_gene::2:13846904-13847264
2	14130371	14130663	ncRNA_gene::2:14130160-14131387
2	15288110	15288486	ncRNA_gene::2:15287822-15288486
2	15527465	15527740	ncRNA_gene::2:15527072-15527775
2	16763309	16763432	ncRNA_gene::2:16763308-16763432
2	16777056	16777172	ncRNA_gene::2:16776235-16777172
2	17737009	17737138	ncRNA_gene::2:17736756-17738481
2	18087558	18087680	ncRNA_gene::2:18087537-18088276
2	18648160	18648272	ncRNA_gene::2:18648008-18648651
2	18904693	18904883	ncRNA_gene::2:18904217-18905093
2	19076377	19076522	ncRNA_gene::2:19071810-19077195
2	19076804	19076981	ncRNA_gene::2:19071810-19077195
2	19077034	19077195	ncRNA_gene::2:19071810-19077195
2	19320562	19320710	ncRNA_gene::2:19320542-19320744
2	21962071	21962274	ncRNA_gene::2:21962069-21962299
2	24828411	24828606	ncRNA_gene::2:24828061-24828668
2	26623795	26624526	ncRNA_gene::2:26615712-26631893
2	26994659	26994841	ncRNA_gene::2:26990899-26996040
2	29462512	29462698	ncRNA_gene::2:29462511-29462995
2	30451382	30451844	ncRNA_gene::2:30451025-30451858
2	33005026	33005151	ncRNA_gene::2:33005025-33005151
2	36533619	36533836	ncRNA_gene::2:36533422-36535854
2	42497540	42497654	ncRNA_gene::2:42496781-42499582
2	43024457	43024699	ncRNA_gene::2:43024423-43025013
2	43262371	43262542	ncRNA_gene::2:43260053-43268036
2	45432127	45432358	ncRNA_gene::2:45432126-45432358
2	45442299	45442995	ncRNA_gene::2:45434861-45455355
2	45451887	45452583	ncRNA_gene::2:45434861-45455355
2	46115581	46115724	ncRNA_gene::2:46115453-46115753
2	47123393	47123544	ncRNA_gene::2:47123378-47124033
2	47981116	47981354	ncRNA_gene::2:47974249-47982643
2	49112172	49112380	ncRNA_gene::2:49111776-49112381
2	51342905	51343022	ncRNA_gene::2:51342904-51343022
2	51343097	51343244	ncRNA_gene::2:51343096-51343244
2	51409054	51409182	ncRNA_gene::2:51409046-51409191
2	54608566	54608681	ncRNA_gene::2:54608500-54609206
2	55431177	55431309	ncRNA_gene::2:55430698-55431326
2	56787903	56788127	ncRNA_gene::2:56787902-56788149
2	57879658	57879842	ncRNA_gene::2:57879657-57879905
2	62227214	62227509	ncRNA_gene::2:62227172-62227580
2	62327348	62327476	ncRNA_gene::2:62323550-62331489
2	62327348	62327476	ncRNA_gene::2:62324078-62331489
2	62329484	62329608	ncRNA_gene::2:62323550-62331489
2	62329484	62329608	ncRNA_gene::2:62324078-62331489
2	62330333	62330462	ncRNA_gene::2:62323550-62331489
2	62330333	62330462	ncRNA_gene::2:62324078-62331489
2	62330934	62331045	ncRNA_gene::2:62323550-62331489
2	62330934	62331045	ncRNA_gene::2:62324078-62331489
2	62406612	62406784	ncRNA_gene::2:62406472-62407071
2	64518931	64519081	ncRNA_gene::2:64518558-64519081
2	65477469	65477581	ncRNA_gene::2:65476936-65477748
2	66814353	66814609	ncRNA_gene::2:66814001-66814720
2	67281145	67281282	ncRNA_gene::2:67281144-67281288
2	67281156	67281282	ncRNA_gene::2:67281155-67281282
2	67701810	67702025	ncRNA_gene::2:67701457-67702705
2	69420000	69420373	ncRNA_gene::2:69419958-69422298
2	70146062	70146280	ncRNA_gene::2:70145444-70146280
2	71986961	71987200	ncRNA_gene::2:71985493-71987207
2	83438489	83438627	ncRNA_gene::2:83437159-83438684
2	86192649	86192794	ncRNA_gene::2:86192382-86193483
2	88036371	88036546	ncRNA_gene::2:88036104-88037478
2	88072793	88073026	ncRNA_gene::2:88072702-88073333
2	88321174	88321399	ncRNA_gene::2:88321092-88321399
2	89763692	89763867	ncRNA_gene::2:89763639-89763918
2	91108608	91108718	ncRNA_gene::2:91108393-91108790
2	91479687	91479942	ncRNA_gene::2:91479530-91480112
2	92415842	92415967	ncRNA_gene::2:92413546-92422633
2	92422481	92422599	ncRNA_gene::2:92413546-92422633
2	95874906	95875032	ncRNA_gene::2:95874719-95875143
2	98047160	98047282	ncRNA_gene::2:98046536-98048133
2	98047609	98047724	ncRNA_gene::2:98046536-98048133
2	98415759	98415893	ncRNA_gene::2:98414431-98416441
2	100170399	100170558	ncRNA_gene::2:100168262-100170680
2	100487149	100487295	ncRNA_gene::2:100486461-100487432
2	101103189	101103485	ncRNA_gene::2:101101942-101104225
2	103356803	103356958	ncRNA_gene::2:103354453-103357914
2	104267389	104267503	ncRNA_gene::2:104266908-104268240
2	104267929	104268040	ncRNA_gene::2:104266908-104268240
2	104268068	104268181	ncRNA_gene::2:104266908-104268240
2	104931853	104931976	ncRNA_gene::2:104931581-104932017
2	105590420	105590644	ncRNA_gene::2:105590178-105590665
2	106158735	106158855	ncRNA_gene::2:106158734-106160754
2	106159082	106159243	ncRNA_gene::2:106158734-106160754
2	107768557	107768779	ncRNA_gene::2:107768489-107769294
2	107768796	107768941	ncRNA_gene::2:107768489-107769294
2	107770206	107770518	ncRNA_gene::2:107768489-107770518
2	108272401	108272626	ncRNA_gene::2:108272278-108272626
2	110228467	110228584	ncRNA_gene::2:110228295-110229012
2	110887392	110887612	ncRNA_gene::2:110887250-110887647
2	111575431	111575616	ncRNA_gene::2:111573167-111575718
2	111687802	111688399	ncRNA_gene::2:111687801-111688486
2	112976462	112976582	ncRNA_gene::2:112975784-112979386
2	113585635	113585850	ncRNA_gene::2:113585634-113585850
2	114548426	114548622	ncRNA_gene::2:114548320-114549152
2	116657374	116657604	ncRNA_gene::2:116657088-116657665
2	121367892	121368252	ncRNA_gene::2:121367571-121368253
2	126883437	126883676	ncRNA_gene::2:126880790-126883677
2	126883437	126883676	ncRNA_gene::2:126880793-126883677
2	129619037	129619195	ncRNA_gene::2:129618939-129619195
2	130712766	130712905	ncRNA_gene::2:130712746-130713115
2	130980675	130980790	ncRNA_gene::2:130979548-130980939
2	131939096	131939256	ncRNA_gene::2:131937957-131940034
2	131939882	131940034	ncRNA_gene::2:131937957-131940034
2	132542534	132542712	ncRNA_gene::2:132539627-132548603
2	132547985	132548144	ncRNA_gene::2:132539627-132548603
2	132548238	132548355	ncRNA_gene::2:132548045-132548718
2	136486043	136486160	ncRNA_gene::2:136486042-136486816
2	137629656	137629956	ncRNA_gene::2:137629417-137630048
2	137639581	137639972	ncRNA_gene::2:137639536-137648217
2	137727796	137727960	ncRNA_gene::2:137727458-137727960
2	139524470	139524580	ncRNA_gene::2:139524325-139524824
2	145394583	145394750	ncRNA_gene::2:145394391-145394875
2	148140056	148140224	ncRNA_gene::2:148128837-148140339
2	148140056	148140224	ncRNA_gene::2:148136379-148140303
2	152215241	152215838	ncRNA_gene::2:152214928-152219822
2	155898754	155898904	ncRNA_gene::2:155898644-155898981
2	157553932	157554051	ncRNA_gene::2:157553696-157554121
2	157586340	157586542	ncRNA_gene::2:157586169-157586843
2	157586340	157586542	ncRNA_gene::2:157586169-157586941
2	157586340	157586542	ncRNA_gene::2:157586169-157587979
2	157595094	157595214	ncRNA_gene::2:157594965-157595421
2	164396883	164397041	ncRNA_gene::2:164396882-164397198
2	164425228	164425356	ncRNA_gene::2:164424676-164425356
2	164605138	164605252	ncRNA_gene::2:164604587-164605372
2	164640214	164640326	ncRNA_gene::2:164640204-164640493
2	164795676	164795807	ncRNA_gene::2:164795629-164796031
2	164909936	164910053	ncRNA_gene::2:164909935-164910160
2	168528808	168528918	ncRNA_gene::2:168528777-168529570
2	168529431	168529563	ncRNA_gene::2:168528777-168529570
2	173332196	173332337	ncRNA_gene::2:173332195-173332938
2	173332448	173332607	ncRNA_gene::2:173332195-173332938
2	178466062	178466224	ncRNA_gene::2:178465895-178466507
2	179211986	179212112	ncRNA_gene::2:179209983-179212112
2	181049352	181049479	ncRNA_gene::2:181049257-181049823
2	185614001	185614120	ncRNA_gene::2:185613977-185614144
2	185614001	185614120	ncRNA_gene::2:185613993-185614125
2	185829575	185829712	ncRNA_gene::2:185829564-185829814
2	189498266	189498566	ncRNA_gene::2:189497887-189499771
2	191930313	191930805	ncRNA_gene::2:191930230-191930880
2	193726736	193726927	ncRNA_gene::2:193726735-193727199
2	195517884	195518003	ncRNA_gene::2:195517376-195518180
2	195518061	195518180	ncRNA_gene::2:195517376-195518180
2	196594833	196595150	ncRNA_gene::2:196594832-196601227
2	196594835	196595150	ncRNA_gene::2:196594834-196601342
2	198195201	198195362	ncRNA_gene::2:198195188-198195952
2	198195711	198195918	ncRNA_gene::2:198195188-198195952
2	198435924	198436043	ncRNA_gene::2:198435907-198436058
2	198435924	198436043	ncRNA_gene::2:198435908-198436061
2	198435924	198436043	ncRNA_gene::2:198435915-198436054
2	199004610	199004794	ncRNA_gene::2:199004601-199007190
2	206364348	206364496	ncRNA_gene::2:206364218-206364500
2	209315810	209317761	ncRNA_gene::2:209197748-209392226
2	210086080	210086195	ncRNA_gene::2:210086008-210088110
2	210086080	210086195	ncRNA_gene::2:210086008-210088137
2	210284925	210285062	ncRNA_gene::2:210284838-210285074
2	215182658	215182818	ncRNA_gene::2:215179572-215183434
2	215327319	215327543	ncRNA_gene::2:215327318-215327543
2	216374967	216375120	ncRNA_gene::2:216374964-216375120
2	217027078	217027285	ncRNA_gene::2:217026923-217027352
2	222328461	222328719	ncRNA_gene::2:222328460-222329007
2	223401177	223401291	ncRNA_gene::2:223401156-223401308
2	223401177	223401291	ncRNA_gene::2:223401164-223401300
2	227018816	227018998	ncRNA_gene::2:227018547-227019081
2	228585635	228585835	ncRNA_gene::2:228585573-228585835
2	230111359	230111525	ncRNA_gene::2:230111266-230111536
2	230401299	230401492	ncRNA_gene::2:230401059-230401608
2	231037837	231038065	ncRNA_gene::2:231036625-231039558
2	231204074	231204236	ncRNA_gene::2:231204019-231204854
2	233493822	233493966	ncRNA_gene::2:233493545-233494491
2	235838904	235839108	ncRNA_gene::2:235838889-235839329
2	236272998	236273121	ncRNA_gene::2:236272993-236273756
2	236280761	236280913	ncRNA_gene::2:236275546-236281376
2	236280761	236280913	ncRNA_gene::2:236275556-236281327
2	236833129	236833355	ncRNA_gene::2:236832833-236833355
2	236947852	236948225	ncRNA_gene::2:236947607-236948252
2	238610484	238610593	ncRNA_gene::2:238608459-238612556
2	238611708	238611822	ncRNA_gene::2:238608459-238612556
2	238612171	238612317	ncRNA_gene::2:238608459-238612556
2	242912683	242912974	ncRNA_gene::2:242912236-242913272
2	244091869	244092267	ncRNA_gene::2:244091728-244092447
2	244092155	244092267	ncRNA_gene::2:244092110-244092447
3	2020774	2020926	ncRNA_gene::3:2020759-2020976
3	2020774	2020926	ncRNA_gene::3:2020766-2020966
3	2039017	2039130	ncRNA_gene::3:2038965-2039178
3	2039017	2039130	ncRNA_gene::3:2038976-2039171
3	2767846	2768018	ncRNA_gene::3:2767719-2768321
3	5687661	5687829	ncRNA_gene::3:5687660-5688332
3	6262371	6262485	ncRNA_gene::3:6262101-6262485
3	6348548	6348658	ncRNA_gene::3:6348056-6349466
3	6928278	6928401	ncRNA_gene::3:6928277-6928401
3	8727436	8727590	ncRNA_gene::3:8727038-8727650
3	9760954	9761196	ncRNA_gene::3:9760659-9761404
3	11229595	11229735	ncRNA_gene::3:11226232-11245458
3	11230143	11230290	ncRNA_gene::3:11226232-11245458
3	11232278	11232407	ncRNA_gene::3:11226232-11245458
3	11233480	11233650	ncRNA_gene::3:11226232-11245458
3	11235962	11236114	ncRNA_gene::3:11226232-11245458
3	11238129	11238269	ncRNA_gene::3:11226232-11245458
3	11244489	11244629	ncRNA_gene::3:11226232-11245458
3	11245037	11245184	ncRNA_gene::3:11226232-11245458
3	14002537	14002828	ncRNA_gene::3:14002423-14004109
3	17997188	17997310	ncRNA_gene::3:17997187-17997310
3	19197478	19197884	ncRNA_gene::3:19197296-19201074
3	19829857	19830049	ncRNA_gene::3:19826733-19830049
3	20136385	20136533	ncRNA_gene::3:20136384-20136533
3	23370971	23371200	ncRNA_gene::3:23369710-23371200
3	23370971	23371200	ncRNA_gene::3:23369723-23371200
3	23370971	23371202	ncRNA_gene::3:23369556-23371202
3	23370971	23371202	ncRNA_gene::3:23369657-23371202
3	23370971	23371204	ncRNA_gene::3:23369698-23371204
3	24648943	24649066	ncRNA_gene::3:24648848-24654724
3	24648943	24649066	ncRNA_gene::3:24648854-24654670
3	24648943	24649066	ncRNA_gene::3:24648902-24654660
3	24648943	24649066	ncRNA_gene::3:24648919-24654887
3	27396924	27397205	ncRNA_gene::3:27396808-27397449
3	27549644	27549835	ncRNA_gene::3:27549264-27550063
3	29990565	29990807	ncRNA_gene::3:29990384-29990807
3	29994530	29995289	ncRNA_gene::3:29990449-30016117
3	30006652	30007172	ncRNA_gene::3:29990449-30016117
3	34384985	34385394	ncRNA_gene::3:34384604-34385528
3	36020236	36020346	ncRNA_gene::3:36020108-36020746
3	37346686	37346815	ncRNA_gene::3:37346685-37346815
3	37346695	37346808	ncRNA_gene::3:37346694-37346808
3	37588819	37588971	ncRNA_gene::3:37588294-37589154
3	40273703	40273947	ncRNA_gene::3:40273556-40274893
3	42637511	42637678	ncRNA_gene::3:42635147-42637797
3	42649381	42649626	ncRNA_gene::3:42648993-42649803
3	42787423	42787547	ncRNA_gene::3:42787413-42788031
3	43683711	43683898	ncRNA_gene::3:43683470-43685241
3	43684340	43684469	ncRNA_gene::3:43683470-43685241
3	45562424	45562552	ncRNA_gene::3:45562369-45562696
3	46887087	46887201	ncRNA_gene::3:46886533-46887549
3	46973406	46973560	ncRNA_gene::3:46973375-46973814
3	47831454	47831608	ncRNA_gene::3:47830816-47831608
3	49663825	49663975	ncRNA_gene::3:49663555-49664876
3	49664091	49664274	ncRNA_gene::3:49663555-49664876
3	49666485	49666598	ncRNA_gene::3:49664422-49669323
3	49666485	49666598	ncRNA_gene::3:49665395-49669387
3	49711952	49713662	ncRNA_gene::3:49664481-49808108
3	49806971	49807151	ncRNA_gene::3:49806970-49809196
3	50258070	50258261	ncRNA_gene::3:50258031-50258845
3	50774959	50775103	ncRNA_gene::3:50772481-50775103
3	52394114	52394277	ncRNA_gene::3:52393984-52394783
3	53840674	53840963	ncRNA_gene::3:53840628-53841148
3	56249635	56249779	ncRNA_gene::3:56249192-56253845
3	56251317	56251456	ncRNA_gene::3:56249192-56253845
3	57005992	57006372	ncRNA_gene::3:57005991-57006372
3	59476591	59476765	ncRNA_gene::3:59474381-59477010
3	59476591	59476765	ncRNA_gene::3:59474385-59477001
3	59481525	59481681	ncRNA_gene::3:59481397-59481911
3	63322367	63322482	ncRNA_gene::3:63321685-63323151
3	63422515	63422663	ncRNA_gene::3:63422457-63422884
3	64949072	64949261	ncRNA_gene::3:64948895-64949405
3	66443009	66443122	ncRNA_gene::3:66442875-66445660
3	66443134	66443253	ncRNA_gene::3:66442875-66445660
3	66444826	66444940	ncRNA_gene::3:66442875-66445660
3	68430883	68431090	ncRNA_gene::3:68430609-68431276
3	71630286	71630430	ncRNA_gene::3:71629829-71631103
3	73241250	73242180	ncRNA_gene::3:73231395-73243613
3	74520405	74520643	ncRNA_gene::3:74520316-74521666
3	78898303	78898539	ncRNA_gene::3:78897916-78898542
3	81622793	81622905	ncRNA_gene::3:81622145-81622968
3	90044362	90044519	ncRNA_gene::3:90044201-90044538
3	90518797	90520496	ncRNA_gene::3:90495754-90520569
3	91435341	91435466	ncRNA_gene::3:91435334-91435471
3	91690420	91690678	ncRNA_gene::3:91690405-91693888
3	92416389	92416715	ncRNA_gene::3:92415005-92421191
3	92420341	92420490	ncRNA_gene::3:92415005-92421191
3	92420933	92421141	ncRNA_gene::3:92415005-92421191
3	98304811	98304967	ncRNA_gene::3:98304596-98305036
3	103626822	103627042	ncRNA_gene::3:103626816-103627130
3	104076153	104076282	ncRNA_gene::3:104075930-104076517
3	104764496	104764742	ncRNA_gene::3:104763763-104764821
3	106550226	106550362	ncRNA_gene::3:106549708-106550362
3	106667638	106668038	ncRNA_gene::3:106667209-106668592
3	111443673	111443869	ncRNA_gene::3:111443617-111443871
3	111560376	111560511	ncRNA_gene::3:111557579-111560786
3	112702969	112703086	ncRNA_gene::3:112702699-112703274
3	112932471	112932660	ncRNA_gene::3:112932204-112932864
3	117893847	117894054	ncRNA_gene::3:117893714-117894372
3	119392632	119392793	ncRNA_gene::3:119392620-119392810
3	119392632	119392793	ncRNA_gene::3:119392623-119392802
3	119394653	119394799	ncRNA_gene::3:119394583-119394826
3	119394653	119394799	ncRNA_gene::3:119394590-119394819
3	119396603	119396859	ncRNA_gene::3:119396468-119396859
3	120670554	120670673	ncRNA_gene::3:120670341-120670821
3	121816683	121816974	ncRNA_gene::3:121816473-121816974
3	122015294	122015497	ncRNA_gene::3:122015127-122015631
3	123287698	123287902	ncRNA_gene::3:123287628-123289154
3	125356727	125356896	ncRNA_gene::3:125354678-125356912
3	126612127	126612428	ncRNA_gene::3:126610171-126612435
3	126950906	126951073	ncRNA_gene::3:126948835-126952206
3	127187202	127187517	ncRNA_gene::3:127187147-127187800
3	127991729	127991874	ncRNA_gene::3:127991725-127992058
3	134798116	134798283	ncRNA_gene::3:134797829-134798568
3	134798116	134798283	ncRNA_gene::3:134797833-134800296
3	134881213	134881323	ncRNA_gene::3:134881160-134881932
3	134881376	134881492	ncRNA_gene::3:134881160-134881932
3	134881734	134881887	ncRNA_gene::3:134881160-134881932
3	143823246	143823416	ncRNA_gene::3:143821056-143823605
3	143823246	143823416	ncRNA_gene::3:143822570-143823618
3	143939660	143939864	ncRNA_gene::3:143939652-143940292
3	146709545	146709712	ncRNA_gene::3:146709464-146709712
3	147122248	147122390	ncRNA_gene::3:147121998-147125415
3	153561716	153561884	ncRNA_gene::3:153561680-153562143
3	153563598	153563719	ncRNA_gene::3:153563565-153564215
3	156034055	156034195	ncRNA_gene::3:156034052-156034195
3	156234008	156234190	ncRNA_gene::3:156233951-156234804
3	156234204	156234412	ncRNA_gene::3:156233951-156234804
3	158639358	158639594	ncRNA_gene::3:158638290-158639594
3	158939142	158939266	ncRNA_gene::3:158938787-158941323
3	158990549	158990659	ncRNA_gene::3:158990354-158990922
3	162854558	162854803	ncRNA_gene::3:162854447-162854933
3	166544598	166544817	ncRNA_gene::3:166544541-166545222
3	171070144	171070263	ncRNA_gene::3:171069969-171070483
3	174857883	174858634	ncRNA_gene::3:174857688-174858789
3	175788476	175788597	ncRNA_gene::3:175787335-175790975
3	178833746	178834266	ncRNA_gene::3:178833745-178834410
3	182324113	182324408	ncRNA_gene::3:182323981-182324718
3	182684881	182685129	ncRNA_gene::3:182684701-182685317
3	183207477	183207644	ncRNA_gene::3:183206976-183208440
3	183968462	183968577	ncRNA_gene::3:183967670-183969318
3	187657362	187657571	ncRNA_gene::3:187657173-187659315
3	189270368	189270528	ncRNA_gene::3:189268740-189271053
3	189270912	189271143	ncRNA_gene::3:189269865-189271392
3	191575326	191575605	ncRNA_gene::3:191575038-191575825
3	192096065	192096189	ncRNA_gene::3:192096064-192096189
3	192096070	192096180	ncRNA_gene::3:192096069-192096180
3	193496842	193497004	ncRNA_gene::3:193496172-193497031
3	195044719	195044837	ncRNA_gene::3:195044718-195044837
3	197783199	197783447	ncRNA_gene::3:197779219-197789570
3	205198089	205198238	ncRNA_gene::3:205197322-205198270
3	205388799	205388962	ncRNA_gene::3:205388699-205389225
3	207756856	207757060	ncRNA_gene::3:207756725-207757515
3	209669035	209669365	ncRNA_gene::3:209669023-209669484
3	210254937	210255054	ncRNA_gene::3:210254638-210256194
3	211409365	211409498	ncRNA_gene::3:211409357-211409649
3	211418919	211419222	ncRNA_gene::3:211418907-211419402
3	213451303	213451438	ncRNA_gene::3:213451298-213451509
3	214184808	214184928	ncRNA_gene::3:214184794-214185234
3	215788747	215788914	ncRNA_gene::3:215788717-215788926
3	215788747	215788914	ncRNA_gene::3:215788727-215788919
3	216211090	216211353	ncRNA_gene::3:216210897-216211384
3	217450714	217450885	ncRNA_gene::3:217450530-217451066
3	220837739	220838070	ncRNA_gene::3:220837738-220838401
3	222312939	222313166	ncRNA_gene::3:222311518-222313241
3	223370189	223370331	ncRNA_gene::3:223370052-223370336
3	223652707	223653099	ncRNA_gene::3:223652142-223654193
3	225019476	225019587	ncRNA_gene::3:225019083-225019719
3	225464293	225464501	ncRNA_gene::3:225463715-225464518
3	228900361	228900506	ncRNA_gene::3:228900232-228900779
3	231992958	231993238	ncRNA_gene::3:231992848-231993273
3	233675281	233675456	ncRNA_gene::3:233675280-233675583
3	235478627	235478741	ncRNA_gene::3:235478600-235478828
4	2630527	2630984	ncRNA_gene::4:2630256-2631043
4	3406270	3406560	ncRNA_gene::4:3406248-3407019
4	3808658	3808769	ncRNA_gene::4:3808406-3808775
4	4109841	4109993	ncRNA_gene::4:4109309-4110275
4	4143349	4143501	ncRNA_gene::4:4143328-4143982
4	4465443	4465594	ncRNA_gene::4:4465440-4465730
4	5196462	5196649	ncRNA_gene::4:5196328-5196655
4	8164034	8164160	ncRNA_gene::4:8163561-8169940
4	8165497	8165623	ncRNA_gene::4:8163561-8169940
4	8168314	8168440	ncRNA_gene::4:8163561-8169940
4	8169776	8169902	ncRNA_gene::4:8163561-8169940
4	11961269	11961419	ncRNA_gene::4:11961227-11961630
4	13818189	13818303	ncRNA_gene::4:13818166-13818324
4	13818189	13818303	ncRNA_gene::4:13818177-13818315
4	15295183	15295304	ncRNA_gene::4:15295179-15295307
4	16644452	16644586	ncRNA_gene::4:16644429-16647169
4	17604616	17604819	ncRNA_gene::4:17603531-17604863
4	17604616	17604819	ncRNA_gene::4:17604490-17604863
4	22997074	22997234	ncRNA_gene::4:22997073-22997506
4	24742020	24742175	ncRNA_gene::4:24741953-24742279
4	25657017	25657423	ncRNA_gene::4:25654519-25657767
4	25657017	25657423	ncRNA_gene::4:25655598-25657767
4	26556151	26556275	ncRNA_gene::4:26555983-26557971
4	27257737	27258096	ncRNA_gene::4:27257736-27258096
4	27360368	27360669	ncRNA_gene::4:27360367-27360730
4	27507067	27507258	ncRNA_gene::4:27503805-27507623
4	27507067	27507258	ncRNA_gene::4:27503829-27507623
4	27507067	27507258	ncRNA_gene::4:27505083-27507623
4	27507067	27507258	ncRNA_gene::4:27505929-27507739
4	27507341	27507489	ncRNA_gene::4:27503805-27507623
4	27507341	27507489	ncRNA_gene::4:27503829-27507623
4	27507341	27507489	ncRNA_gene::4:27505083-27507623
4	27507341	27507489	ncRNA_gene::4:27505929-27507739
4	27507354	27507489	ncRNA_gene::4:27507353-27507739
4	29627303	29627413	ncRNA_gene::4:29627076-29627597
4	30887865	30888053	ncRNA_gene::4:30887344-30888592
4	31324127	31324383	ncRNA_gene::4:31323877-31324387
4	31733907	31734028	ncRNA_gene::4:31733906-31734028
4	34264027	34264812	ncRNA_gene::4:34263955-34265285
4	34264684	34264812	ncRNA_gene::4:34264683-34265289
4	35662097	35662224	ncRNA_gene::4:35662096-35663169
4	36530371	36530536	ncRNA_gene::4:36530342-36531535
4	38505991	38506155	ncRNA_gene::4:38505805-38506185
4	40837270	40837557	ncRNA_gene::4:40834691-40838348
4	41109998	41110110	ncRNA_gene::4:41109540-41110481
4	41109998	41110110	ncRNA_gene::4:41109540-41111164
4	46955973	46956121	ncRNA_gene::4:46954283-46956271
4	46955973	46956121	ncRNA_gene::4:46954328-46956271
4	47532417	47532583	ncRNA_gene::4:47532383-47532732
4	49281571	49281755	ncRNA_gene::4:49281369-49281756
4	49565638	49565766	ncRNA_gene::4:49565637-49565766
4	49565639	49565766	ncRNA_gene::4:49565638-49565766
4	49565645	49565760	ncRNA_gene::4:49565644-49565760
4	49625355	49625482	ncRNA_gene::4:49625354-49625482
4	49625355	49625483	ncRNA_gene::4:49625354-49625483
4	49625356	49625483	ncRNA_gene::4:49625355-49625483
4	49625366	49625477	ncRNA_gene::4:49625365-49625477
4	51358714	51358830	ncRNA_gene::4:51358393-51359349
4	51359196	51359349	ncRNA_gene::4:51358393-51359349
4	52185777	52186189	ncRNA_gene::4:52185581-52186246
4	52651182	52651348	ncRNA_gene::4:52651107-52651472
4	55136063	55136193	ncRNA_gene::4:55136061-55136287
4	58173196	58173392	ncRNA_gene::4:58173160-58173837
4	59421607	59421778	ncRNA_gene::4:59421420-59421778
4	64764594	64764805	ncRNA_gene::4:64759399-64764975
4	64764594	64764805	ncRNA_gene::4:64759437-64764959
4	64764594	64764805	ncRNA_gene::4:64759590-64764878
4	66084904	66085047	ncRNA_gene::4:66084769-66085678
4	66437408	66437667	ncRNA_gene::4:66437406-66437812
4	68173415	68173543	ncRNA_gene::4:68172953-68173604
4	69059387	69059511	ncRNA_gene::4:69059238-69059805
4	69749701	69749817	ncRNA_gene::4:69748677-69750027
4	77144498	77144776	ncRNA_gene::4:77144440-77144827
4	77547634	77547744	ncRNA_gene::4:77547476-77547887
4	80859027	80859225	ncRNA_gene::4:80859026-80859552
4	83092243	83092447	ncRNA_gene::4:83089155-83093133
4	85030866	85031110	ncRNA_gene::4:85030845-85031235
4	85162440	85162864	ncRNA_gene::4:85143890-85169009
4	86633115	86633304	ncRNA_gene::4:86632917-86634109
4	87069154	87069294	ncRNA_gene::4:87069145-87069297
4	87069164	87069281	ncRNA_gene::4:87069163-87069281
4	87111868	87112014	ncRNA_gene::4:87107469-87113987
4	87112099	87112218	ncRNA_gene::4:87107469-87113987
4	87113348	87113466	ncRNA_gene::4:87107469-87113987
4	89312680	89312847	ncRNA_gene::4:89310091-89317178
4	89811625	89811829	ncRNA_gene::4:89811337-89813955
4	89812305	89812437	ncRNA_gene::4:89811337-89813955
4	91296547	91296741	ncRNA_gene::4:91296482-91296788
4	93702177	93702302	ncRNA_gene::4:93700936-93702302
4	95797804	95797934	ncRNA_gene::4:95797455-95798158
4	97057195	97057657	ncRNA_gene::4:96971361-97109426
4	97095317	97096018	ncRNA_gene::4:96971361-97109426
4	102622156	102622351	ncRNA_gene::4:102621920-102622487
4	107795740	107795922	ncRNA_gene::4:107795645-107795993
4	110170344	110170543	ncRNA_gene::4:110170235-110170984
4	114695906	114696025	ncRNA_gene::4:114695905-114696252
4	115080521	115080784	ncRNA_gene::4:115080134-115081378
4	115081075	115081216	ncRNA_gene::4:115080134-115081378
4	118103501	118103656	ncRNA_gene::4:118100900-118103700
4	118508647	118508785	ncRNA_gene::4:118508053-118510264
4	121001759	121002097	ncRNA_gene::4:121001753-121002097
4	125465148	125465289	ncRNA_gene::4:125461533-125465289
4	125465148	125465291	ncRNA_gene::4:125461603-125465291
4	125465148	125465291	ncRNA_gene::4:125461621-125465291
4	125742064	125742248	ncRNA_gene::4:125742059-125742752
4	126182515	126182671	ncRNA_gene::4:126181439-126186405
4	126687865	126688023	ncRNA_gene::4:126687536-126688116
4	127528388	127528522	ncRNA_gene::4:127527981-127528609
4	131187154	131187410	ncRNA_gene::4:131186739-131187410
4	131659628	131659777	ncRNA_gene::4:131659619-131659777
4	132623258	132623386	ncRNA_gene::4:132623050-132623613
4	133531120	133531266	ncRNA_gene::4:133530967-133531479
4	133644983	133645148	ncRNA_gene::4:133644873-133645782
4	134399129	134399309	ncRNA_gene::4:134398970-134399309
4	139384107	139384244	ncRNA_gene::4:139383734-139384523
4	139384273	139384415	ncRNA_gene::4:139383734-139384523
4	139767947	139768217	ncRNA_gene::4:139767745-139768271
4	140280587	140280703	ncRNA_gene::4:140280586-140280703
4	143179976	143180092	ncRNA_gene::4:143178221-143181259
4	143180126	143180253	ncRNA_gene::4:143178221-143181259
4	144683392	144683558	ncRNA_gene::4:144683070-144683608
4	147140724	147140849	ncRNA_gene::4:147140229-147140944
4	149730600	149730912	ncRNA_gene::4:149730345-149731207
4	150496741	150497045	ncRNA_gene::4:150496635-150497245
4	153216283	153216406	ncRNA_gene::4:153216016-153216565
4	153340726	153340914	ncRNA_gene::4:153340320-153340994
4	154379511	154379659	ncRNA_gene::4:154379489-154379679
4	154583449	154583660	ncRNA_gene::4:154583446-154584662
4	154801989	154802134	ncRNA_gene::4:154801908-154802151
4	155962376	155962491	ncRNA_gene::4:155962294-155962737
4	156985971	156986111	ncRNA_gene::4:156985365-156986111
4	157417317	157417430	ncRNA_gene::4:157417161-157417430
4	157728375	157728496	ncRNA_gene::4:157728374-157728496
4	157728380	157728491	ncRNA_gene::4:157728379-157728491
4	158285681	158285802	ncRNA_gene::4:158285680-158285802
4	158372545	158372722	ncRNA_gene::4:158372252-158373583
4	158609535	158609806	ncRNA_gene::4:158609317-158609883
4	160149321	160149521	ncRNA_gene::4:160149320-160156613
4	160149321	160149521	ncRNA_gene::4:160149320-160156700
4	160473644	160474322	ncRNA_gene::4:160473569-160474323
4	160700294	160700509	ncRNA_gene::4:160700287-160700509
4	161108665	161108775	ncRNA_gene::4:161108622-161109035
4	161340999	161341151	ncRNA_gene::4:161340998-161341326
4	168765315	168765597	ncRNA_gene::4:168764362-168765762
4	174154933	174155046	ncRNA_gene::4:174154917-174155060
4	174154933	174155046	ncRNA_gene::4:174154927-174155050
4	175616058	175616355	ncRNA_gene::4:175615746-175617635
4	176326886	176327015	ncRNA_gene::4:176326882-176327019
4	176326893	176327011	ncRNA_gene::4:176326892-176327011
4	177070611	177070907	ncRNA_gene::4:177070607-177071055
4	177669485	177669637	ncRNA_gene::4:177667655-177670320
4	178520352	178520485	ncRNA_gene::4:178520351-178521034
4	179535499	179535622	ncRNA_gene::4:179535498-179535622
4	181111889	181112010	ncRNA_gene::4:181111888-181112013
4	181563599	181563745	ncRNA_gene::4:181563598-181563745
4	184182916	184183116	ncRNA_gene::4:184182834-184183520
4	184454074	184454192	ncRNA_gene::4:184454049-184454664
4	185272341	185272515	ncRNA_gene::4:185272327-185272541
4	185683113	185683280	ncRNA_gene::4:185683070-185683571
4	186142557	186142680	ncRNA_gene::4:186142405-186143161
4	187772092	187772433	ncRNA_gene::4:187772040-187774584
4	189656297	189657150	ncRNA_gene::4:189655912-189657150
4	191029823	191030031	ncRNA_gene::4:191029816-191032419
4	191030100	191030285	ncRNA_gene::4:191029816-191032419
4	193043248	193043386	ncRNA_gene::4:193043172-193043423
4	195137104	195137281	ncRNA_gene::4:195136587-195138018
4	195739732	195739951	ncRNA_gene::4:195739693-195739953
4	195860156	195860277	ncRNA_gene::4:195858186-195860277
4	196294634	196294793	ncRNA_gene::4:196293688-196294793
4	196294634	196294793	ncRNA_gene::4:196294442-196294793
4	198883828	198883975	ncRNA_gene::4:198883585-198884020
4	200642901	200643130	ncRNA_gene::4:200642277-200646197
4	202870341	202870470	ncRNA_gene::4:202870340-202870567
4	204362655	204362827	ncRNA_gene::4:204362646-204363674
4	206820134	206820340	ncRNA_gene::4:206819880-206820584
4	208680381	208680499	ncRNA_gene::4:208680156-208681777
4	210512853	210513078	ncRNA_gene::4:210512427-210513078
4	211950899	211951159	ncRNA_gene::4:211950898-211951312
4	211951171	211951312	ncRNA_gene::4:211950898-211951312
4	212429523	212430318	ncRNA_gene::4:212400943-212462446
4	213291008	213291342	ncRNA_gene::4:213290859-213291342
4	213577622	213577770	ncRNA_gene::4:213577516-213577932
4	217269920	217270428	ncRNA_gene::4:217269752-217270782
4	217422942	217423121	ncRNA_gene::4:217422867-217427439
4	217423150	217423366	ncRNA_gene::4:217422867-217427439
4	217787733	217787955	ncRNA_gene::4:217787716-217788016
4	220013980	220014185	ncRNA_gene::4:220013869-220014270
4	221201571	221201774	ncRNA_gene::4:221201494-221201775
4	221501658	221501945	ncRNA_gene::4:221501367-221501945
4	221823631	221824014	ncRNA_gene::4:221815264-221831157
4	222051800	222051925	ncRNA_gene::4:222051799-222052285
4	223532033	223532185	ncRNA_gene::4:223531656-223532547
4	225281597	225281775	ncRNA_gene::4:225281359-225281817
4	230838307	230838688	ncRNA_gene::4:230824930-230854157
4	230846447	230846829	ncRNA_gene::4:230824930-230854157
4	231468567	231468775	ncRNA_gene::4:231468362-231469314
4	232728728	232728963	ncRNA_gene::4:232726762-232728990
4	233617206	233617328	ncRNA_gene::4:233617205-233617328
4	234034274	234034441	ncRNA_gene::4:234033929-234034441
4	234392277	234392427	ncRNA_gene::4:234392276-234392658
4	235753947	235754145	ncRNA_gene::4:235753191-235761802
4	235761247	235761458	ncRNA_gene::4:235760166-235761769
4	237144749	237144986	ncRNA_gene::4:237144682-237145404
4	238087271	238087474	ncRNA_gene::4:238086932-238087583
4	238628382	238628526	ncRNA_gene::4:238627995-238629330
4	239713545	239713664	ncRNA_gene::4:239713544-239713665
4	240061162	240061319	ncRNA_gene::4:240060934-240061367
4	240492332	240492766	ncRNA_gene::4:240492304-240493639
4	241100874	241101368	ncRNA_gene::4:241100802-241101389
4	241158992	241159221	ncRNA_gene::4:241158739-241159276
4	241230999	241231224	ncRNA_gene::4:241230742-241231279
4	241230999	241231224	ncRNA_gene::4:241230742-241231286
4	241230999	241231224	ncRNA_gene::4:241230742-241231957
4	241398583	241398725	ncRNA_gene::4:241398464-241398751
4	242205158	242205280	ncRNA_gene::4:242205083-242205280
4	242206454	242206572	ncRNA_gene::4:242206376-242206572
4	243422328	243422685	ncRNA_gene::4:243421989-243423270
4	243892214	243892369	ncRNA_gene::4:243892192-243893729
4	243956696	243956844	ncRNA_gene::4:243956641-243957070
4	244098835	244098983	ncRNA_gene::4:244098768-244099396
4	244520173	244520284	ncRNA_gene::4:244519519-244520815
4	244520556	244520785	ncRNA_gene::4:244519519-244520815
4	244698725	244698840	ncRNA_gene::4:244698440-244699035
4	244699946	244700104	ncRNA_gene::4:244699943-244700104
4	244809538	244809649	ncRNA_gene::4:244809482-244809674
5	1067748	1067890	ncRNA_gene::5:1066343-1068586
5	2225658	2226140	ncRNA_gene::5:2225657-2227216
5	2840257	2840417	ncRNA_gene::5:2840256-2840417
5	2846328	2846511	ncRNA_gene::5:2846313-2846529
5	2846328	2846511	ncRNA_gene::5:2846326-2846518
5	3433111	3433271	ncRNA_gene::5:3433110-3433271
5	4414244	4414375	ncRNA_gene::5:4414243-4414375
5	4414247	4414367	ncRNA_gene::5:4414246-4414367
5	6642516	6642694	ncRNA_gene::5:6642429-6643305
5	7809213	7809329	ncRNA_gene::5:7808944-7809749
5	7976369	7976495	ncRNA_gene::5:7976368-7976495
5	7976374	7976488	ncRNA_gene::5:7976373-7976488
5	7980677	7980833	ncRNA_gene::5:7980591-7980833
5	8896300	8896418	ncRNA_gene::5:8896282-8896437
5	8896300	8896418	ncRNA_gene::5:8896290-8896424
5	10151382	10151540	ncRNA_gene::5:10151381-10151540
5	11964556	11964732	ncRNA_gene::5:11964527-11964976
5	12324636	12324769	ncRNA_gene::5:12324139-12324988
5	12511755	12511963	ncRNA_gene::5:12511425-12511969
5	14563567	14563939	ncRNA_gene::5:14563463-14566029
5	15181286	15181446	ncRNA_gene::5:15181285-15181934
5	15181686	15181835	ncRNA_gene::5:15181285-15181934
5	15354440	15354732	ncRNA_gene::5:15354335-15354886
5	20156073	20156185	ncRNA_gene::5:20155185-20158229
5	28911198	28911333	ncRNA_gene::5:28910932-28911356
5	29022971	29023083	ncRNA_gene::5:29022963-29023696
5	32005347	32005898	ncRNA_gene::5:32005346-32005898
5	33847454	33847571	ncRNA_gene::5:33847192-33847723
5	37113634	37113749	ncRNA_gene::5:37113625-37114024
5	37113890	37114024	ncRNA_gene::5:37113625-37114024
5	39298407	39298647	ncRNA_gene::5:39298406-39299805
5	39670483	39670664	ncRNA_gene::5:39670034-39670874
5	39966924	39967132	ncRNA_gene::5:39966923-39967132
5	44296768	44296888	ncRNA_gene::5:44296767-44296888
5	46271990	46272217	ncRNA_gene::5:46271726-46272554
5	46272369	46272554	ncRNA_gene::5:46271726-46272554
5	47122372	47122486	ncRNA_gene::5:47122225-47122528
5	48649506	48649653	ncRNA_gene::5:48649277-48652229
5	48649506	48649653	ncRNA_gene::5:48649447-48651470
5	48649712	48650034	ncRNA_gene::5:48649277-48652229
5	48649712	48650034	ncRNA_gene::5:48649447-48651470
5	48885773	48885949	ncRNA_gene::5:48885689-48886010
5	51387809	51388069	ncRNA_gene::5:51387739-51388069
5	52626145	52626255	ncRNA_gene::5:52625861-52626255
5	52776361	52776565	ncRNA_gene::5:52776101-52776645
5	52814562	52814712	ncRNA_gene::5:52814165-52814962
5	53706491	53706782	ncRNA_gene::5:53706490-53706782
5	53708189	53708327	ncRNA_gene::5:53708088-53708328
5	55895186	55895349	ncRNA_gene::5:55895185-55895789
5	56059572	56059726	ncRNA_gene::5:56059571-56060024
5	60946632	60946961	ncRNA_gene::5:60945117-60948352
5	61552539	61552854	ncRNA_gene::5:61551325-61552962
5	61552539	61552854	ncRNA_gene::5:61551709-61552962
5	63968975	63969109	ncRNA_gene::5:63968928-63969950
5	65022936	65023070	ncRNA_gene::5:65022877-65023563
5	65415384	65415778	ncRNA_gene::5:65415196-65415803
5	67101455	67106607	ncRNA_gene::5:67089568-67220841
5	67304672	67305653	ncRNA_gene::5:67284817-67326789
5	71714848	71714983	ncRNA_gene::5:71714816-71715173
5	72695731	72695845	ncRNA_gene::5:72695445-72695860
5	73674305	73674494	ncRNA_gene::5:73674282-73674503
5	76296623	76297459	ncRNA_gene::5:76284716-76304722
5	76701915	76702055	ncRNA_gene::5:76701430-76702091
5	78514458	78514610	ncRNA_gene::5:78514437-78514626
5	79077069	79077229	ncRNA_gene::5:79075001-79077372
5	84709811	84709927	ncRNA_gene::5:84706750-84709964
5	86316820	86317115	ncRNA_gene::5:86316066-86317574
5	86316820	86317115	ncRNA_gene::5:86316480-86317285
5	86952457	86952612	ncRNA_gene::5:86952456-86952612
5	89703943	89704152	ncRNA_gene::5:89703838-89704152
5	93306079	93306206	ncRNA_gene::5:93305222-93306315
5	94614055	94614165	ncRNA_gene::5:94613860-94614165
5	94725847	94725965	ncRNA_gene::5:94725846-94725965
5	96326356	96326904	ncRNA_gene::5:96326355-96326904
5	96732821	96733075	ncRNA_gene::5:96732702-96733103
5	99807728	99807903	ncRNA_gene::5:99807354-99807993
5	100879402	100879549	ncRNA_gene::5:100879150-100879549
5	104070394	104070589	ncRNA_gene::5:104069944-104071398
5	106859653	106859920	ncRNA_gene::5:106859286-106860056
5	107625165	107625277	ncRNA_gene::5:107625125-107625981
5	107625577	107625691	ncRNA_gene::5:107625125-107625981
5	109169765	109169944	ncRNA_gene::5:109169537-109170003
5	109170058	109170304	ncRNA_gene::5:109170005-109171419
5	109170419	109170664	ncRNA_gene::5:109170005-109171419
5	109170783	109170956	ncRNA_gene::5:109170005-109171419
5	117131990	117132117	ncRNA_gene::5:117131149-117134432
5	117134166	117134311	ncRNA_gene::5:117131149-117134432
5	117134166	117134311	ncRNA_gene::5:117133906-117134432
5	117175309	117175433	ncRNA_gene::5:117175138-117177366
5	121517988	121518199	ncRNA_gene::5:121517914-121518694
5	127485846	127486267	ncRNA_gene::5:127485845-127486267
5	127620058	127620173	ncRNA_gene::5:127620051-127620702
5	127629878	127629992	ncRNA_gene::5:127629347-127630135
5	128101820	128101984	ncRNA_gene::5:128101819-128102231
5	130669253	130669473	ncRNA_gene::5:130669245-130669473
5	130745631	130745879	ncRNA_gene::5:130745617-130746175
5	131439759	131440033	ncRNA_gene::5:131439513-131440092
5	131621911	131622068	ncRNA_gene::5:131621730-131622142
5	131921676	131921789	ncRNA_gene::5:131921584-131922429
5	132181223	132181358	ncRNA_gene::5:132181097-132181665
5	137192143	137192371	ncRNA_gene::5:137192142-137192448
5	140045006	140045199	ncRNA_gene::5:140044742-140045398
5	143066993	143067104	ncRNA_gene::5:143066640-143068060
5	144386107	144386217	ncRNA_gene::5:144385731-144386230
5	145202483	145203011	ncRNA_gene::5:145198695-145203494
5	145434487	145434861	ncRNA_gene::5:145427834-145443973
5	146122742	146122856	ncRNA_gene::5:146122583-146122992
5	148689081	148689262	ncRNA_gene::5:148688426-148689262
5	150363084	150363197	ncRNA_gene::5:150363083-150363197
5	150372030	150372140	ncRNA_gene::5:150372029-150372140
5	150426221	150426331	ncRNA_gene::5:150426220-150426331
5	150574429	150574539	ncRNA_gene::5:150574428-150574539
5	153026941	153027178	ncRNA_gene::5:153026869-153027333
5	153600506	153600683	ncRNA_gene::5:153600155-153600683
5	154290935	154291049	ncRNA_gene::5:154290658-154291500
5	155177362	155177474	ncRNA_gene::5:155177303-155177710
5	156343932	156344190	ncRNA_gene::5:156343910-156344787
5	156344235	156344421	ncRNA_gene::5:156343910-156344787
5	157444161	157444306	ncRNA_gene::5:157443751-157444682
5	160018946	160019152	ncRNA_gene::5:160016627-160019424
5	162673367	162673659	ncRNA_gene::5:162673308-162673885
5	163946308	163946470	ncRNA_gene::5:163946216-163946470
5	164456712	164456845	ncRNA_gene::5:164456407-164456845
5	165627969	165628119	ncRNA_gene::5:165627695-165628392
5	167888569	167888764	ncRNA_gene::5:167887349-167889465
5	168617449	168617571	ncRNA_gene::5:168617434-168617584
5	168617449	168617571	ncRNA_gene::5:168617439-168617579
5	174369138	174369248	ncRNA_gene::5:174369012-174369398
5	174793114	174793231	ncRNA_gene::5:174792989-174793231
5	181896411	181896568	ncRNA_gene::5:181896215-181896983
5	182095899	182097190	ncRNA_gene::5:182093206-182098481
5	186597497	186597719	ncRNA_gene::5:186597490-186600397
5	186599379	186599544	ncRNA_gene::5:186597490-186600397
5	186614129	186614239	ncRNA_gene::5:186614116-186614249
5	186614129	186614239	ncRNA_gene::5:186614118-186614248
5	188158527	188158661	ncRNA_gene::5:188158526-188158788
5	190360502	190360658	ncRNA_gene::5:190359919-190360658
5	191157365	191157543	ncRNA_gene::5:191156371-191157806
5	192333136	192333422	ncRNA_gene::5:192333038-192333422
5	192896514	192896638	ncRNA_gene::5:192896512-192896673
5	195206197	195206454	ncRNA_gene::5:195206180-195206458
5	197032901	197033157	ncRNA_gene::5:197030386-197044779
5	199240967	199241088	ncRNA_gene::5:199240963-199241089
5	199240968	199241084	ncRNA_gene::5:199240967-199241084
5	199981468	199981703	ncRNA_gene::5:199981402-199981720
5	199981468	199981703	ncRNA_gene::5:199981407-199981720
5	200856305	200856470	ncRNA_gene::5:200856064-200856515
5	201808419	201808587	ncRNA_gene::5:201808418-201808587
5	201954029	201954627	ncRNA_gene::5:201953895-201954871
5	203599243	203599415	ncRNA_gene::5:203599242-203602685
5	205299009	205299201	ncRNA_gene::5:205298995-205299324
5	206106023	206106223	ncRNA_gene::5:206105919-206106223
5	208836239	208836413	ncRNA_gene::5:208835574-208836413
5	210783294	210783478	ncRNA_gene::5:210783220-210783788
5	213693607	213693767	ncRNA_gene::5:213693606-213693767
5	217355433	217356036	ncRNA_gene::5:217355431-217356248
5	217468415	217468526	ncRNA_gene::5:217468407-217468925
5	218011199	218011471	ncRNA_gene::5:218010108-218011471
5	218094445	218094672	ncRNA_gene::5:218094444-218094867
5	219928088	219928241	ncRNA_gene::5:219928080-219928241
5	219994468	219994582	ncRNA_gene::5:219994465-219994697
5	220211655	220211765	ncRNA_gene::5:220211643-220211777
5	220211655	220211765	ncRNA_gene::5:220211652-220211769
5	220222144	220222263	ncRNA_gene::5:220222137-220222268
5	220222148	220222261	ncRNA_gene::5:220222147-220222261
5	220590882	220590994	ncRNA_gene::5:220590589-220590994
5	220591048	220591301	ncRNA_gene::5:220591047-220591301
5	220610737	220610910	ncRNA_gene::5:220608664-220611136
6	1873618	1873749	ncRNA_gene::6:1873617-1873749
6	7051486	7051684	ncRNA_gene::6:7051469-7051729
6	8187042	8187206	ncRNA_gene::6:8186675-8187515
6	12748437	12748631	ncRNA_gene::6:12748430-12750238
6	12749454	12749663	ncRNA_gene::6:12748430-12750238
6	12757262	12757422	ncRNA_gene::6:12757261-12757422
6	12776937	12777078	ncRNA_gene::6:12776936-12777222
6	12810237	12810527	ncRNA_gene::6:12810199-12811109
6	12818497	12818691	ncRNA_gene::6:12818490-12820302
6	12819516	12819720	ncRNA_gene::6:12818490-12820302
6	12819931	12820094	ncRNA_gene::6:12818490-12820302
6	12823641	12823966	ncRNA_gene::6:12823640-12824642
6	13475577	13475771	ncRNA_gene::6:13475570-13477381
6	13476595	13476804	ncRNA_gene::6:13475570-13477381
6	13509030	13509218	ncRNA_gene::6:13509023-13510834
6	13510074	13510225	ncRNA_gene::6:13509023-13510834
6	13510516	13510626	ncRNA_gene::6:13509023-13510834
6	13519027	13519236	ncRNA_gene::6:13518003-13519813
6	13551592	13551793	ncRNA_gene::6:13550564-13552374
6	13567036	13567245	ncRNA_gene::6:13566011-13567822
6	13587572	13587781	ncRNA_gene::6:13586547-13588358
6	13587572	13587781	ncRNA_gene::6:13586716-13588358
6	13587572	13587781	ncRNA_gene::6:13586724-13588224
6	13587572	13587781	ncRNA_gene::6:13586725-13588355
6	13587572	13587781	ncRNA_gene::6:13586828-13587951
6	13587572	13587781	ncRNA_gene::6:13586828-13588358
6	13609016	13609176	ncRNA_gene::6:13609015-13609176
6	13621637	13621846	ncRNA_gene::6:13621311-13622420
6	13671869	13672078	ncRNA_gene::6:13670845-13672623
6	14252594	14252788	ncRNA_gene::6:14252587-14254398
6	14265837	14266023	ncRNA_gene::6:14265827-14267638
6	14266852	14267061	ncRNA_gene::6:14265827-14267638
6	14270867	14271192	ncRNA_gene::6:14270866-14271868
6	14283114	14283305	ncRNA_gene::6:14283112-14283803
6	14289278	14289460	ncRNA_gene::6:14289083-14290039
6	14289724	14289834	ncRNA_gene::6:14289083-14290039
6	14295357	14295467	ncRNA_gene::6:14295239-14295633
6	14319109	14319334	ncRNA_gene::6:14318673-14319897
6	14327311	14327503	ncRNA_gene::6:14327310-14328001
6	14328335	14328498	ncRNA_gene::6:14328001-14328498
6	14389688	14389879	ncRNA_gene::6:14389678-14391490
6	14390727	14390913	ncRNA_gene::6:14389678-14391490
6	14391172	14391282	ncRNA_gene::6:14389678-14391490
6	14399123	14399314	ncRNA_gene::6:14399109-14400439
6	14460899	14461102	ncRNA_gene::6:14459873-14461684
6	14464944	14465236	ncRNA_gene::6:14464911-14466400
6	19234302	19234468	ncRNA_gene::6:19233941-19234468
6	21076624	21077117	ncRNA_gene::6:21075314-21078876
6	21093404	21093570	ncRNA_gene::6:21093368-21093721
6	22349212	22349645	ncRNA_gene::6:22343205-22349923
6	23268948	23269117	ncRNA_gene::6:23268002-23271175
6	23515729	23515908	ncRNA_gene::6:23515687-23515921
6	23755925	23756077	ncRNA_gene::6:23755117-23756077
6	24169478	24169592	ncRNA_gene::6:24169382-24169830
6	24956792	24957029	ncRNA_gene::6:24954987-24957185
6	25408939	25409142	ncRNA_gene::6:25408607-25409716
6	25429905	25430114	ncRNA_gene::6:25428880-25430691
6	25429949	25430114	ncRNA_gene::6:25429948-25430691
6	25430373	25430483	ncRNA_gene::6:25429948-25430691
6	25443334	25443543	ncRNA_gene::6:25442310-25444120
6	25853882	25854033	ncRNA_gene::6:25853578-25854295
6	30346852	30347004	ncRNA_gene::6:30346836-30347023
6	39835528	39835695	ncRNA_gene::6:39835217-39835725
6	40261930	40262056	ncRNA_gene::6:40261368-40264445
6	41499205	41499315	ncRNA_gene::6:41498710-41499514
6	43062346	43062467	ncRNA_gene::6:43062102-43062863
6	43062493	43062706	ncRNA_gene::6:43062102-43062863
6	44008031	44008195	ncRNA_gene::6:44007684-44008214
6	46703597	46703772	ncRNA_gene::6:46703476-46704163
6	46703597	46703772	ncRNA_gene::6:46703476-46704564
6	47770406	47770542	ncRNA_gene::6:47769742-47770654
6	51137155	51137323	ncRNA_gene::6:51137032-51137608
6	51137155	51137323	ncRNA_gene::6:51137032-51137752
6	51137422	51137573	ncRNA_gene::6:51137032-51137608
6	51137422	51137573	ncRNA_gene::6:51137032-51137752
6	53614334	53614623	ncRNA_gene::6:53614250-53619902
6	54278794	54278946	ncRNA_gene::6:54278679-54279420
6	54286943	54287188	ncRNA_gene::6:54286904-54287705
6	55176679	55176824	ncRNA_gene::6:55176150-55177137
6	56494829	56495004	ncRNA_gene::6:56493935-56495021
6	59409072	59409187	ncRNA_gene::6:59408779-59409361
6	63516867	63516977	ncRNA_gene::6:63516743-63517460
6	65321486	65321732	ncRNA_gene::6:65321485-65321732
6	66532524	66532654	ncRNA_gene::6:66532523-66532853
6	66758932	66759137	ncRNA_gene::6:66758636-66759222
6	67932956	67933177	ncRNA_gene::6:67932600-67935207
6	69674876	69675188	ncRNA_gene::6:69674365-69675191
6	70820389	70820511	ncRNA_gene::6:70819084-70820593
6	71410999	71411110	ncRNA_gene::6:71407700-71411780
6	72991618	72991751	ncRNA_gene::6:72991112-72992163
6	72991968	72992103	ncRNA_gene::6:72991112-72992163
6	75489115	75489399	ncRNA_gene::6:75488876-75489541
6	79890734	79890890	ncRNA_gene::6:79890733-79891591
6	81821468	81821581	ncRNA_gene::6:81821441-81821591
6	83579520	83579698	ncRNA_gene::6:83578689-83579707
6	84816540	84816674	ncRNA_gene::6:84816404-84816674
6	89589404	89589585	ncRNA_gene::6:89587302-89589673
6	91986190	91986316	ncRNA_gene::6:91985701-91988607
6	92666603	92666881	ncRNA_gene::6:92665894-92666900
6	93920661	93920855	ncRNA_gene::6:93920646-93920952
6	94080381	94080536	ncRNA_gene::6:94080380-94080914
6	94574202	94574328	ncRNA_gene::6:94573775-94574611
6	94602440	94602962	ncRNA_gene::6:94601193-94606436
6	95985872	95986010	ncRNA_gene::6:95985871-95986014
6	95985879	95986006	ncRNA_gene::6:95985878-95986007
6	98967260	98967382	ncRNA_gene::6:98967259-98967382
6	99655731	99655948	ncRNA_gene::6:99655699-99655965
6	100155599	100155916	ncRNA_gene::6:100155415-100155918
6	100932684	100932833	ncRNA_gene::6:100932240-100933070
6	101640973	101641319	ncRNA_gene::6:101640854-101641503
6	106606907	106607227	ncRNA_gene::6:106606874-106607380
6	107639958	107640133	ncRNA_gene::6:107639738-107640151
6	108404350	108404507	ncRNA_gene::6:108403799-108405591
6	110620806	110620924	ncRNA_gene::6:110620375-110620964
6	115304797	115305066	ncRNA_gene::6:115304789-115305075
6	116006144	116006280	ncRNA_gene::6:116005450-116006280
6	117731659	117731830	ncRNA_gene::6:117731607-117732020
6	122436562	122436691	ncRNA_gene::6:122436448-122436791
6	123859180	123859293	ncRNA_gene::6:123858697-123859920
6	127848170	127848378	ncRNA_gene::6:127847645-127849162
6	128775388	128775540	ncRNA_gene::6:128775317-128775620
6	141199525	141199806	ncRNA_gene::6:141199375-141199852
6	141199525	141199978	ncRNA_gene::6:141199375-141201968
6	142646400	142646521	ncRNA_gene::6:142646354-142646525
6	142646400	142646534	ncRNA_gene::6:142646347-142646534
6	145727415	145727542	ncRNA_gene::6:145727414-145727542
6	146050962	146051196	ncRNA_gene::6:146050938-146051312
6	151469967	151470078	ncRNA_gene::6:151469912-151473319
6	151472894	151473005	ncRNA_gene::6:151469912-151473319
6	151602713	151602903	ncRNA_gene::6:151602191-151603028
6	152849816	152849934	ncRNA_gene::6:152849673-152850237
6	153204416	153204621	ncRNA_gene::6:153204297-153204757
6	153206219	153206753	ncRNA_gene::6:153206218-153206757
6	153377995	153378327	ncRNA_gene::6:153377994-153378479
6	153453236	153453500	ncRNA_gene::6:153453009-153453500
6	156815108	156815274	ncRNA_gene::6:156813992-156815493
6	157477837	157478106	ncRNA_gene::6:157477836-157478106
6	158123527	158123650	ncRNA_gene::6:158123342-158123650
6	159914942	159915255	ncRNA_gene::6:159914937-159915517
6	160377291	160377466	ncRNA_gene::6:160377019-160377652
6	160563021	160563220	ncRNA_gene::6:160562485-160563220
6	161242113	161242226	ncRNA_gene::6:161241849-161242538
6	161635575	161635747	ncRNA_gene::6:161633409-161636031
6	162856922	162857161	ncRNA_gene::6:162856575-162858119
6	163865484	163865596	ncRNA_gene::6:163865483-163865596
6	163867963	163868128	ncRNA_gene::6:163867941-163868129
6	163867963	163868135	ncRNA_gene::6:163867931-163868138
6	164212848	164212982	ncRNA_gene::6:164212680-164213591
6	167331970	167332084	ncRNA_gene::6:167331965-167332418
6	167332214	167332325	ncRNA_gene::6:167331965-167332418
6	167439829	167439999	ncRNA_gene::6:167439306-167439999
6	169242946	169243064	ncRNA_gene::6:169241977-169244159
6	169242946	169243064	ncRNA_gene::6:169242590-169244239
6	169243686	169243860	ncRNA_gene::6:169241977-169244159
6	169243686	169243860	ncRNA_gene::6:169242590-169244239
6	169631640	169631966	ncRNA_gene::6:169631558-169632145
6	170022140	170022253	ncRNA_gene::6:170021973-170022412
6	170254875	170255031	ncRNA_gene::6:170254871-170255031
6	170776094	170776218	ncRNA_gene::6:170775701-170776392
6	173216074	173216526	ncRNA_gene::6:173212756-173220294
6	173351573	173351735	ncRNA_gene::6:173351421-173351735
7	359495	359644	ncRNA_gene::7:359422-359733
7	1157666	1157945	ncRNA_gene::7:1157665-1158114
7	1307971	1308107	ncRNA_gene::7:1307631-1308269
7	2862523	2863029	ncRNA_gene::7:2862307-2863117
7	2862523	2863029	ncRNA_gene::7:2862307-2863138
7	2862523	2863029	ncRNA_gene::7:2862307-2863146
7	2921773	2922045	ncRNA_gene::7:2921772-2922045
7	3204311	3204465	ncRNA_gene::7:3204146-3205217
7	7015327	7015596	ncRNA_gene::7:7015119-7015597
7	9284135	9284604	ncRNA_gene::7:9284026-9284859
7	10115799	10115916	ncRNA_gene::7:10115798-10115917
7	10284472	10284595	ncRNA_gene::7:10284041-10284625
7	11773646	11774261	ncRNA_gene::7:11773224-11774471
7	12808914	12809225	ncRNA_gene::7:12808913-12811547
7	13941765	13941938	ncRNA_gene::7:13941751-13942604
7	15908115	15908228	ncRNA_gene::7:15907914-15908228
7	17524439	17524659	ncRNA_gene::7:17524265-17524745
7	19283078	19283337	ncRNA_gene::7:19282999-19283676
7	19456789	19456918	ncRNA_gene::7:19456620-19456920
7	24290667	24290780	ncRNA_gene::7:24289619-24291164
7	24690690	24690820	ncRNA_gene::7:24690605-24690983
7	26620286	26620400	ncRNA_gene::7:26619342-26621473
7	29845153	29845429	ncRNA_gene::7:29845152-29845669
7	34503966	34504105	ncRNA_gene::7:34503931-34504286
7	34537719	34537892	ncRNA_gene::7:34537518-34539020
7	35763656	35763990	ncRNA_gene::7:35763655-35764137
7	39218191	39218345	ncRNA_gene::7:39217992-39218575
7	39693286	39693398	ncRNA_gene::7:39693099-39693763
7	39887927	39888054	ncRNA_gene::7:39887926-39888054
7	40911715	40911862	ncRNA_gene::7:40911556-40911944
7	41006092	41006242	ncRNA_gene::7:41005479-41006724
7	41071680	41071893	ncRNA_gene::7:41071637-41072025
7	41539053	41539192	ncRNA_gene::7:41537221-41544955
7	41544450	41544625	ncRNA_gene::7:41537221-41544955
7	41795409	41795649	ncRNA_gene::7:41793859-41795950
7	42260111	42260389	ncRNA_gene::7:42259722-42260677
7	44057814	44057925	ncRNA_gene::7:44057813-44057925
7	46263774	46263932	ncRNA_gene::7:46263321-46263932
7	46266060	46266173	ncRNA_gene::7:46266059-46266173
7	46767441	46767773	ncRNA_gene::7:46766922-46767773
7	47830242	47830354	ncRNA_gene::7:47829947-47830682
7	50000128	50000264	ncRNA_gene::7:49994167-50000810
7	50779058	50779227	ncRNA_gene::7:50778945-50779469
7	61306003	61306437	ncRNA_gene::7:61305845-61307196
7	62295373	62295541	ncRNA_gene::7:62295331-62295642
7	62306465	62306639	ncRNA_gene::7:62306199-62306932
7	62953918	62954058	ncRNA_gene::7:62953619-62954139
7	63668799	63668912	ncRNA_gene::7:63668755-63669280
7	63669027	63669142	ncRNA_gene::7:63668755-63669280
7	68062142	68062252	ncRNA_gene::7:68062141-68062549
7	68613986	68614109	ncRNA_gene::7:68613644-68614179
7	73638099	73638322	ncRNA_gene::7:73638075-73639781
7	78199681	78199836	ncRNA_gene::7:78197314-78199877
7	79827247	79827365	ncRNA_gene::7:79826007-79828130
7	79827415	79827531	ncRNA_gene::7:79826007-79828130
7	80692959	80693122	ncRNA_gene::7:80691933-80693122
7	87104374	87104569	ncRNA_gene::7:87104212-87104622
7	87222666	87222951	ncRNA_gene::7:87222631-87222958
7	87222666	87222951	ncRNA_gene::7:87222631-87223982
7	89763616	89763824	ncRNA_gene::7:89763356-89763843
7	90621103	90621349	ncRNA_gene::7:90620617-90622518
7	90930316	90930539	ncRNA_gene::7:90930175-90931102
7	92423028	92423169	ncRNA_gene::7:92422754-92423169
7	99268986	99269285	ncRNA_gene::7:99268752-99269448
7	100818392	100818680	ncRNA_gene::7:100818365-100818910
7	100839194	100839414	ncRNA_gene::7:100839193-100839676
7	101245121	101245280	ncRNA_gene::7:101244757-101245725
7	102507388	102507567	ncRNA_gene::7:102507245-102507662
7	105801313	105801471	ncRNA_gene::7:105801104-105801475
7	106275372	106275498	ncRNA_gene::7:106274338-106275554
7	107935755	107935866	ncRNA_gene::7:107935716-107936211
7	108037956	108038095	ncRNA_gene::7:108035805-108042348
7	113134611	113134722	ncRNA_gene::7:113134488-113134742
7	114874882	114875019	ncRNA_gene::7:114874870-114875252
7	119411284	119411404	ncRNA_gene::7:119411283-119411404
7	119411286	119411402	ncRNA_gene::7:119411285-119411402
7	120022939	120023079	ncRNA_gene::7:120022532-120023139
7	120939120	120939233	ncRNA_gene::7:120938975-120939403
7	124313983	124314373	ncRNA_gene::7:124313904-124314528
7	125699162	125699384	ncRNA_gene::7:125697932-125699441
7	125919229	125919403	ncRNA_gene::7:125919192-125919594
7	127260326	127260497	ncRNA_gene::7:127259949-127261663
7	128589408	128589536	ncRNA_gene::7:128589393-128589547
7	128589409	128589533	ncRNA_gene::7:128589408-128589533
7	130049422	130049588	ncRNA_gene::7:130049225-130049604
7	131570778	131571048	ncRNA_gene::7:131570777-131573374
7	134663764	134663888	ncRNA_gene::7:134663763-134663888
7	135111431	135111628	ncRNA_gene::7:135110977-135112354
7	136127964	136128176	ncRNA_gene::7:136127681-136128269
7	136644655	136644771	ncRNA_gene::7:136644307-136645116
7	136644782	136644892	ncRNA_gene::7:136644307-136645116
7	142286603	142286735	ncRNA_gene::7:142286602-142286735
7	142286610	142286729	ncRNA_gene::7:142286609-142286729
7	142353917	142354034	ncRNA_gene::7:142353894-142354056
7	142353917	142354034	ncRNA_gene::7:142353910-142354050
7	143718481	143719034	ncRNA_gene::7:143718235-143719034
7	145144541	145144695	ncRNA_gene::7:145144417-145144938
7	146241584	146241950	ncRNA_gene::7:146239340-146241951
7	147455285	147455485	ncRNA_gene::7:147455284-147455884
7	148261947	148262192	ncRNA_gene::7:148260627-148262253
7	148800206	148800693	ncRNA_gene::7:148800205-148800714
7	149232372	149232674	ncRNA_gene::7:149232352-149232832
7	150245307	150245512	ncRNA_gene::7:150245306-150245539
7	151038639	151038749	ncRNA_gene::7:151038612-151038828
7	151813694	151813813	ncRNA_gene::7:151812827-151814149
7	151813896	151814054	ncRNA_gene::7:151812827-151814149
7	152579545	152579672	ncRNA_gene::7:152579026-152579814
7	152722709	152722871	ncRNA_gene::7:152722657-152722876
7	155137765	155138010	ncRNA_gene::7:155137764-155138403
7	158600944	158601186	ncRNA_gene::7:158600943-158601252
7	160908389	160908503	ncRNA_gene::7:160908388-160908661
7	160908549	160908661	ncRNA_gene::7:160908388-160908661
7	161416593	161416746	ncRNA_gene::7:161416553-161417492
7	162079784	162079940	ncRNA_gene::7:162079714-162080074
7	162504726	162504855	ncRNA_gene::7:162504725-162507076
7	162841761	162841946	ncRNA_gene::7:162841612-162841978
7	163562532	163562719	ncRNA_gene::7:163562531-163563217
7	166813128	166813252	ncRNA_gene::7:166813060-166813339
7	168023979	168024151	ncRNA_gene::7:168023709-168024290
7	169561347	169561458	ncRNA_gene::7:169560813-169561652
7	171387223	171387406	ncRNA_gene::7:171387222-171387559
7	177455052	177455308	ncRNA_gene::7:177455003-177455344
7	178154846	178154957	ncRNA_gene::7:178154785-178155001
7	178154846	178154957	ncRNA_gene::7:178154794-178154991
7	178743233	178743345	ncRNA_gene::7:178742923-178743531
7	179277096	179277237	ncRNA_gene::7:179276580-179277263
7	179384323	179384593	ncRNA_gene::7:179384261-179385142
7	179747454	179747635	ncRNA_gene::7:179747422-179748347
8	1519049	1519195	ncRNA_gene::8:1519034-1519335
8	3523533	3523669	ncRNA_gene::8:3523532-3524110
8	5007553	5008014	ncRNA_gene::8:5007552-5008238
8	5444083	5444457	ncRNA_gene::8:5444082-5449373
8	5444571	5444854	ncRNA_gene::8:5444082-5449373
8	5448666	5448842	ncRNA_gene::8:5444082-5449373
8	8065058	8065246	ncRNA_gene::8:8064460-8065246
8	10308953	10309067	ncRNA_gene::8:10308592-10309127
8	10885977	10886090	ncRNA_gene::8:10885923-10886145
8	10885977	10886090	ncRNA_gene::8:10885934-10886134
8	10908531	10908644	ncRNA_gene::8:10908477-10908699
8	10912427	10912539	ncRNA_gene::8:10912331-10912583
8	10912427	10912539	ncRNA_gene::8:10912372-10912594
8	10920995	10921108	ncRNA_gene::8:10920900-10921152
8	10920995	10921108	ncRNA_gene::8:10920941-10921163
8	10950979	10951108	ncRNA_gene::8:10950932-10951153
8	10950979	10951108	ncRNA_gene::8:10950942-10951146
8	12206806	12207347	ncRNA_gene::8:12206707-12207526
8	12236958	12237210	ncRNA_gene::8:12236957-12237210
8	12610373	12610604	ncRNA_gene::8:12610207-12610806
8	13718962	13719097	ncRNA_gene::8:13718961-13719618
8	14385598	14385713	ncRNA_gene::8:14385127-14386822
8	16470428	16470965	ncRNA_gene::8:16470427-16470965
8	21159670	21159825	ncRNA_gene::8:21159658-21159957
8	21266891	21267228	ncRNA_gene::8:21264424-21267255
8	21883060	21883255	ncRNA_gene::8:21882659-21883255
8	22354733	22354911	ncRNA_gene::8:22354732-22355817
8	25683556	25683781	ncRNA_gene::8:25683155-25683980
8	26970935	26971054	ncRNA_gene::8:26970324-26971132
8	27675699	27675862	ncRNA_gene::8:27675685-27675902
8	27675699	27675862	ncRNA_gene::8:27675695-27675895
8	29403469	29403624	ncRNA_gene::8:29403161-29405957
8	30553716	30553898	ncRNA_gene::8:30553683-30553915
8	31156989	31157423	ncRNA_gene::8:31155860-31158152
8	33806589	33806911	ncRNA_gene::8:33806529-33807235
8	34333124	34333283	ncRNA_gene::8:34332671-34333372
8	35609928	35610316	ncRNA_gene::8:35609927-35611412
8	37511641	37511860	ncRNA_gene::8:37511640-37512316
8	37901716	37902766	ncRNA_gene::8:37885770-37914431
8	40754584	40754740	ncRNA_gene::8:40754475-40756218
8	40897514	40897632	ncRNA_gene::8:40897428-40898116
8	45754295	45754466	ncRNA_gene::8:45753712-45754466
8	46719857	46720033	ncRNA_gene::8:46719599-46720033
8	51441059	51441203	ncRNA_gene::8:51440626-51442002
8	57691674	57691795	ncRNA_gene::8:57690620-57692060
8	60240026	60240143	ncRNA_gene::8:60238191-60240348
8	61301837	61302051	ncRNA_gene::8:61301494-61302324
8	61547065	61547187	ncRNA_gene::8:61547064-61547339
8	63303033	63303182	ncRNA_gene::8:63302445-63303182
8	64114835	64114996	ncRNA_gene::8:64114822-64116471
8	67650405	67650588	ncRNA_gene::8:67649932-67652077
8	70995863	70995977	ncRNA_gene::8:70995769-70996104
8	76634854	76635088	ncRNA_gene::8:76634726-76636011
8	77929173	77929322	ncRNA_gene::8:77929172-77929683
8	80557237	80557494	ncRNA_gene::8:80557095-80557511
8	80754008	80756707	ncRNA_gene::8:80750390-80773282
8	85039624	85039784	ncRNA_gene::8:85038197-85044677
8	90534905	90535032	ncRNA_gene::8:90534304-90535043
8	90558253	90558374	ncRNA_gene::8:90558033-90558578
8	92366032	92366162	ncRNA_gene::8:92366031-92371503
8	92371376	92371486	ncRNA_gene::8:92366031-92371503
8	93238917	93239037	ncRNA_gene::8:93238714-93239273
8	94195246	94195382	ncRNA_gene::8:94195182-94195385
8	101734356	101734521	ncRNA_gene::8:101734275-101735113
8	103222513	103222782	ncRNA_gene::8:103220199-103223093
8	106993325	106993470	ncRNA_gene::8:106993140-106993842
8	107644713	107644901	ncRNA_gene::8:107644613-107646937
8	108426511	108427424	ncRNA_gene::8:108418025-108428575
8	109752852	109753054	ncRNA_gene::8:109752771-109753062
8	112412160	112412339	ncRNA_gene::8:112411174-112412339
8	112578596	112578952	ncRNA_gene::8:112578395-112579047
8	113311556	113311707	ncRNA_gene::8:113311451-113312326
8	113873627	113873778	ncRNA_gene::8:113873423-113874000
8	114793598	114793709	ncRNA_gene::8:114793260-114793948
8	116062687	116062868	ncRNA_gene::8:116062092-116062873
8	120339876	120340011	ncRNA_gene::8:120339630-120340200
8	120791625	120791881	ncRNA_gene::8:120787727-120797474
8	120791991	120792162	ncRNA_gene::8:120787727-120797474
8	121011777	121011904	ncRNA_gene::8:121011407-121012029
8	121773384	121773602	ncRNA_gene::8:121773383-121773602
8	123030963	123031119	ncRNA_gene::8:123030716-123031135
8	126915781	126915942	ncRNA_gene::8:126915504-126916037
8	133452159	133452405	ncRNA_gene::8:133450541-133452479
8	133452159	133452405	ncRNA_gene::8:133450601-133452479
8	137948419	137948579	ncRNA_gene::8:137948418-137948579
8	141615447	141615568	ncRNA_gene::8:141615122-141616896
8	141615447	141615568	ncRNA_gene::8:141615158-141616896
8	141818849	141819035	ncRNA_gene::8:141818843-141819451
8	142258257	142258453	ncRNA_gene::8:142257965-142258589
8	142906470	142906620	ncRNA_gene::8:142906461-142907209
8	147890833	147890971	ncRNA_gene::8:147890336-147890971
8	150063517	150063632	ncRNA_gene::8:150063323-150063882
8	150391470	150391712	ncRNA_gene::8:150391469-150391941
8	152572236	152572472	ncRNA_gene::8:152572235-152572819
8	155876864	155877098	ncRNA_gene::8:155876464-155877117
8	155955939	155956148	ncRNA_gene::8:155955910-155956221
8	156155727	156155837	ncRNA_gene::8:156155365-156155940
8	162492918	162493159	ncRNA_gene::8:162492917-162493159
8	163860893	163861072	ncRNA_gene::8:163860738-163861281
8	164513381	164513542	ncRNA_gene::8:164512665-164515892
8	164530287	164530399	ncRNA_gene::8:164530275-164530415
8	165048552	165048665	ncRNA_gene::8:165048459-165049053
8	165048852	165048968	ncRNA_gene::8:165048459-165049053
8	165049108	165049640	ncRNA_gene::8:165049104-165049716
8	167342945	167343056	ncRNA_gene::8:167342859-167343056
8	167421917	167422033	ncRNA_gene::8:167421836-167422033
8	167427186	167427302	ncRNA_gene::8:167427105-167427302
8	167453541	167453657	ncRNA_gene::8:167453460-167453657
8	168620550	168620679	ncRNA_gene::8:168620463-168620688
8	169060930	169061091	ncRNA_gene::8:169060902-169062857
8	169625344	169625607	ncRNA_gene::8:169624808-169625883
8	169625616	169625883	ncRNA_gene::8:169624808-169625883
8	170589587	170589821	ncRNA_gene::8:170589485-170593125
8	172458855	172459113	ncRNA_gene::8:172458848-172459447
8	172678713	172678985	ncRNA_gene::8:172678413-172679039
8	173033092	173033327	ncRNA_gene::8:173033091-173033395
8	173051376	173051542	ncRNA_gene::8:173051328-173051632
8	173076611	173076908	ncRNA_gene::8:173076610-173076913
8	173115654	173115885	ncRNA_gene::8:173115653-173115956
8	173130571	173130800	ncRNA_gene::8:173130568-173130871
8	173149032	173149267	ncRNA_gene::8:173149031-173149335
8	173200943	173201178	ncRNA_gene::8:173200942-173201246
8	173219640	173219875	ncRNA_gene::8:173219639-173219943
8	174231924	174232057	ncRNA_gene::8:174230736-174238706
8	174237283	174237432	ncRNA_gene::8:174230736-174238706
8	174305959	174306414	ncRNA_gene::8:174305935-174306620
8	174389959	174390270	ncRNA_gene::8:174389958-174390539
8	175373333	175373542	ncRNA_gene::8:175373306-175374002
8	176895162	176895370	ncRNA_gene::8:176895161-176895573
8	177501488	177501607	ncRNA_gene::8:177501274-177501638
9	1109759	1110001	ncRNA_gene::9:1109193-1110038
9	1109759	1110001	ncRNA_gene::9:1109381-1110037
9	1663578	1663929	ncRNA_gene::9:1663021-1663937
9	3526456	3526617	ncRNA_gene::9:3526277-3526649
9	3526709	3526889	ncRNA_gene::9:3526651-3527117
9	4695258	4695467	ncRNA_gene::9:4695257-4695936
9	5249791	5249938	ncRNA_gene::9:5249626-5250040
9	9254888	9255017	ncRNA_gene::9:9254646-9255088
9	10905717	10905861	ncRNA_gene::9:10905469-10905977
9	13627457	13627643	ncRNA_gene::9:13627418-13627978
9	14537960	14538277	ncRNA_gene::9:14537959-14538390
9	15122740	15122875	ncRNA_gene::9:15122739-15122875
9	15122748	15122865	ncRNA_gene::9:15122747-15122865
9	15122758	15122881	ncRNA_gene::9:15122757-15122881
9	19793334	19793510	ncRNA_gene::9:19793052-19793779
9	19793334	19793510	ncRNA_gene::9:19793052-19794994
9	19793604	19793779	ncRNA_gene::9:19793052-19793779
9	19793604	19793782	ncRNA_gene::9:19793052-19794994
9	20238218	20238477	ncRNA_gene::9:20238189-20238493
9	20239503	20239712	ncRNA_gene::9:20239476-20239781
9	20240124	20240342	ncRNA_gene::9:20240099-20240395
9	20383583	20383738	ncRNA_gene::9:20383582-20383890
9	20386334	20386454	ncRNA_gene::9:20386227-20386550
9	22156501	22156623	ncRNA_gene::9:22156500-22156714
9	22715450	22715609	ncRNA_gene::9:22715020-22715695
9	23392192	23392476	ncRNA_gene::9:23392184-23392476
9	24309511	24309621	ncRNA_gene::9:24309477-24309652
9	31343335	31343543	ncRNA_gene::9:31342973-31343566
9	32186769	32186916	ncRNA_gene::9:32184484-32187244
9	32187104	32187244	ncRNA_gene::9:32184484-32187244
9	34799065	34799233	ncRNA_gene::9:34798739-34799960
9	34799065	34799233	ncRNA_gene::9:34798821-34801115
9	37631914	37632095	ncRNA_gene::9:37631759-37632378
9	39541303	39541465	ncRNA_gene::9:39541110-39541465
9	39800930	39801101	ncRNA_gene::9:39800791-39801123
9	42350096	42350299	ncRNA_gene::9:42349940-42350345
9	44847364	44847541	ncRNA_gene::9:44847204-44847669
9	45756729	45757088	ncRNA_gene::9:45756728-45757088
9	45965944	45966243	ncRNA_gene::9:45965921-45966350
9	46913116	46913338	ncRNA_gene::9:46912236-46913502
9	46913116	46913338	ncRNA_gene::9:46912768-46913502
9	47371710	47372016	ncRNA_gene::9:47371516-47372109
9	47904289	47904402	ncRNA_gene::9:47904194-47904427
9	48873547	48873657	ncRNA_gene::9:48873541-48873928
9	50756754	50756963	ncRNA_gene::9:50756302-50757654
9	58267288	58267398	ncRNA_gene::9:58266611-58267411
9	59049243	59049467	ncRNA_gene::9:59049177-59049596
9	59049634	59049905	ncRNA_gene::9:59049177-59050581
9	61164719	61164848	ncRNA_gene::9:61164420-61165210
9	62270630	62270945	ncRNA_gene::9:62270483-62272254
9	63172402	63172583	ncRNA_gene::9:63172196-63172743
9	65310534	65310653	ncRNA_gene::9:65310381-65310734
9	67047029	67047159	ncRNA_gene::9:67047026-67047344
9	67790268	67790405	ncRNA_gene::9:67790267-67790607
9	69850983	69851120	ncRNA_gene::9:69850854-69851443
9	72046669	72046804	ncRNA_gene::9:72046133-72046961
9	74543159	74543425	ncRNA_gene::9:74542810-74543530
9	76868890	76869001	ncRNA_gene::9:76866824-76869683
9	78540648	78540856	ncRNA_gene::9:78540523-78540859
9	78772989	78773153	ncRNA_gene::9:78772792-78773164
9	78850874	78851016	ncRNA_gene::9:78850768-78851312
9	78851061	78851218	ncRNA_gene::9:78850768-78851312
9	79636419	79636680	ncRNA_gene::9:79636394-79636682
9	80234965	80235154	ncRNA_gene::9:80230110-80236555
9	80235182	80235513	ncRNA_gene::9:80230110-80236555
9	82307844	82307981	ncRNA_gene::9:82307739-82308387
9	85228957	85229161	ncRNA_gene::9:85228647-85229376
9	87805137	87805316	ncRNA_gene::9:87803146-87805316
9	88543629	88543880	ncRNA_gene::9:88543628-88545002
9	90025278	90025391	ncRNA_gene::9:90025271-90025397
9	90543123	90543248	ncRNA_gene::9:90543112-90543344
9	90543370	90543513	ncRNA_gene::9:90543369-90543534
9	91984874	91985271	ncRNA_gene::9:91984590-91985409
9	93917175	93917340	ncRNA_gene::9:93916558-93917433
9	95505163	95505297	ncRNA_gene::9:95504912-95505404
9	97240008	97240233	ncRNA_gene::9:97239862-97240233
9	98045934	98046156	ncRNA_gene::9:98045824-98046397
9	98118774	98118974	ncRNA_gene::9:98118773-98121218
9	100233951	100234098	ncRNA_gene::9:100233253-100234746
9	105136758	105136896	ncRNA_gene::9:105136302-105137001
9	110887468	110887662	ncRNA_gene::9:110887320-110887791
9	111341687	111341811	ncRNA_gene::9:111341639-111342473
9	111951313	111951558	ncRNA_gene::9:111951258-111951558
9	113476130	113476245	ncRNA_gene::9:113476129-113476245
9	115704010	115704165	ncRNA_gene::9:115703882-115704435
9	119247631	119247800	ncRNA_gene::9:119246994-119247800
9	119247631	119247826	ncRNA_gene::9:119247110-119247884
9	119737956	119738222	ncRNA_gene::9:119737918-119738271
9	120289607	120289773	ncRNA_gene::9:120289535-120290089
9	120969263	120969374	ncRNA_gene::9:120968832-120969555
9	120969263	120969374	ncRNA_gene::9:120968846-120969520
9	121322944	121323073	ncRNA_gene::9:121322545-121323261
9	125673550	125673690	ncRNA_gene::9:125668635-125673711
9	126313104	126313216	ncRNA_gene::9:126312829-126313466
9	128212960	128213080	ncRNA_gene::9:128212959-128213080
9	128347075	128347616	ncRNA_gene::9:128345337-128347785
9	128629074	128629234	ncRNA_gene::9:128629073-128629234
9	128658854	128658991	ncRNA_gene::9:128658844-128659007
9	128992523	128992642	ncRNA_gene::9:128992522-128992801
9	133215372	133215500	ncRNA_gene::9:133215333-133215606
9	133883718	133884048	ncRNA_gene::9:133883717-133884049
9	133953040	133953427	ncRNA_gene::9:133950872-133953486
9	136743195	136743305	ncRNA_gene::9:136742683-136743673
9	136765632	136765741	ncRNA_gene::9:136765611-136771665
9	136765763	136765945	ncRNA_gene::9:136765611-136771665
9	136766356	136766483	ncRNA_gene::9:136765611-136771665
9	139139664	139139807	ncRNA_gene::9:139139663-139140511
9	139140234	139140384	ncRNA_gene::9:139139663-139140511
9	141274486	141274615	ncRNA_gene::9:141274421-141274743
9	142144003	142145974	ncRNA_gene::9:142141724-142149216
9	142342864	142342984	ncRNA_gene::9:142342563-142343014
9	142596534	142596650	ncRNA_gene::9:142595904-142596686
9	145531746	145531871	ncRNA_gene::9:145531559-145532505
9	145532306	145532419	ncRNA_gene::9:145531559-145532505
9	145665822	145665937	ncRNA_gene::9:145665423-145667192
9	152588615	152588871	ncRNA_gene::9:152587763-152588962
9	154134092	154134268	ncRNA_gene::9:154134048-154134268
9	155534774	155535056	ncRNA_gene::9:155532652-155535176
9	155614059	155615467	ncRNA_gene::9:155601795-155628176
9	155855044	155855201	ncRNA_gene::9:155854899-155855530
9	156596650	156596762	ncRNA_gene::9:156596605-156596762
Mt	474462	474578	ncRNA_gene::Mt:474423-474588
Pt	97820	97931	ncRNA_gene::Pt:97819-97938
Pt	98768	98881	ncRNA_gene::Pt:98767-98881
