# Supplementary material for: miRNA-like secondary structures in maize (Zea mays) genes and transposable elements correlate with small RNAs, methylation, and expression
Source: Genome Res. 2023 Nov;33(11):1932–46. doi: 10.1101/gr.277459.122 (PMC10760457; doi:10.1101/gr.277459.122)
Supplement: Supplement 3 [file Supplemental_Files.zip › Supplemental_Files/Low MFE regions annotations/pre_miRNA_MFE.sorted.bed]

1	12791791	12791913	pre_miRNA::1:12791786-12791916
1	13782631	13782751	pre_miRNA::1:13782622-13782758
1	47137787	47137918	pre_miRNA::1:47137786-47137918
1	292918647	292918768	pre_miRNA::1:292918646-292918768
1	298107421	298107553	pre_miRNA::1:298107382-298107587
10	59006562	59006673	pre_miRNA::10:59006561-59006673
10	78600696	78600814	pre_miRNA::10:78600695-78600814
10	126198321	126198472	pre_miRNA::10:126198318-126198473
10	148727710	148727868	pre_miRNA::10:148727703-148727947
10	149451804	149451915	pre_miRNA::10:149451803-149451915
2	1951570	1951732	pre_miRNA::2:1951569-1951772
2	11553347	11553465	pre_miRNA::2:11553346-11553465
2	67281145	67281282	pre_miRNA::2:67281144-67281288
2	67281156	67281282	pre_miRNA::2:67281155-67281282
2	185614001	185614120	pre_miRNA::2:185613993-185614125
2	198435924	198436043	pre_miRNA::2:198435908-198436061
2	198435924	198436043	pre_miRNA::2:198435915-198436054
2	223401177	223401291	pre_miRNA::2:223401164-223401300
3	2020774	2020926	pre_miRNA::3:2020766-2020966
3	2039017	2039130	pre_miRNA::3:2038976-2039171
3	17997188	17997310	pre_miRNA::3:17997187-17997310
3	37346695	37346808	pre_miRNA::3:37346694-37346808
3	119392632	119392793	pre_miRNA::3:119392623-119392802
3	119394653	119394799	pre_miRNA::3:119394590-119394819
3	192096070	192096180	pre_miRNA::3:192096069-192096180
3	215788747	215788914	pre_miRNA::3:215788727-215788919
4	13818189	13818303	pre_miRNA::4:13818166-13818324
4	15295183	15295304	pre_miRNA::4:15295179-15295307
4	49565638	49565766	pre_miRNA::4:49565637-49565766
4	49565645	49565760	pre_miRNA::4:49565644-49565760
4	49625355	49625483	pre_miRNA::4:49625354-49625483
4	49625366	49625477	pre_miRNA::4:49625365-49625477
4	87069164	87069281	pre_miRNA::4:87069163-87069281
4	157728380	157728491	pre_miRNA::4:157728379-157728491
4	174154933	174155046	pre_miRNA::4:174154917-174155060
4	176326893	176327011	pre_miRNA::4:176326892-176327011
4	179535499	179535622	pre_miRNA::4:179535498-179535622
4	181111889	181112010	pre_miRNA::4:181111888-181112013
4	185272341	185272515	pre_miRNA::4:185272327-185272541
4	239713545	239713664	pre_miRNA::4:239713544-239713665
4	241398583	241398725	pre_miRNA::4:241398464-241398751
5	2846328	2846511	pre_miRNA::5:2846313-2846529
5	4414247	4414367	pre_miRNA::5:4414246-4414367
5	7976374	7976488	pre_miRNA::5:7976373-7976488
5	8896300	8896418	pre_miRNA::5:8896290-8896424
5	86952457	86952612	pre_miRNA::5:86952456-86952612
5	150363084	150363197	pre_miRNA::5:150363083-150363197
5	150372030	150372140	pre_miRNA::5:150372029-150372140
5	150426221	150426331	pre_miRNA::5:150426220-150426331
5	150574429	150574539	pre_miRNA::5:150574428-150574539
5	168617449	168617571	pre_miRNA::5:168617439-168617579
5	186614129	186614239	pre_miRNA::5:186614116-186614249
5	199240968	199241084	pre_miRNA::5:199240967-199241084
5	220211655	220211765	pre_miRNA::5:220211643-220211777
5	220222144	220222263	pre_miRNA::5:220222137-220222268
6	1873618	1873749	pre_miRNA::6:1873617-1873749
6	95985879	95986006	pre_miRNA::6:95985878-95986007
6	142646400	142646534	pre_miRNA::6:142646347-142646534
6	163865484	163865596	pre_miRNA::6:163865483-163865596
6	163867963	163868128	pre_miRNA::6:163867941-163868129
7	39887927	39888054	pre_miRNA::7:39887926-39888054
7	44057814	44057925	pre_miRNA::7:44057813-44057925
7	119411286	119411402	pre_miRNA::7:119411285-119411402
7	128589409	128589533	pre_miRNA::7:128589408-128589533
7	142286603	142286735	pre_miRNA::7:142286602-142286735
7	142286610	142286729	pre_miRNA::7:142286609-142286729
7	142353917	142354034	pre_miRNA::7:142353894-142354056
7	142353917	142354034	pre_miRNA::7:142353910-142354050
7	178154846	178154957	pre_miRNA::7:178154794-178154991
8	10885977	10886090	pre_miRNA::8:10885923-10886145
8	10908531	10908644	pre_miRNA::8:10908477-10908699
8	10912427	10912539	pre_miRNA::8:10912372-10912594
8	10920995	10921108	pre_miRNA::8:10920941-10921163
8	10950979	10951108	pre_miRNA::8:10950942-10951146
8	27675699	27675862	pre_miRNA::8:27675695-27675895
9	15122748	15122865	pre_miRNA::9:15122747-15122865
9	90025278	90025391	pre_miRNA::9:90025271-90025397
9	113476130	113476245	pre_miRNA::9:113476129-113476245
