# Supplementary material for: miRNA-like secondary structures in maize (Zea mays) genes and transposable elements correlate with small RNAs, methylation, and expression
Source: Genome Res. 2023 Nov;33(11):1932–46. doi: 10.1101/gr.277459.122 (PMC10760457; doi:10.1101/gr.277459.122)
Supplement: Supplement 3 [file Supplemental_Files.zip › Supplemental_Files/Low MFE regions annotations/rRNA_MFE.sorted.bed]

10	35063639	35063841	rRNA::10:35063468-35065279
10	35072844	35073046	rRNA::10:35072673-35073762
10	48840343	48840453	rRNA::10:48840319-48840453
10	48845271	48845385	rRNA::10:48845210-48845522
2	98047160	98047282	rRNA::2:98046536-98048133
2	98047609	98047724	rRNA::2:98046536-98048133
2	157586340	157586542	rRNA::2:157586169-157587979
2	157595094	157595214	rRNA::2:157594965-157595421
2	222328461	222328719	rRNA::2:222328460-222329007
3	46973406	46973560	rRNA::3:46973375-46973814
4	244699946	244700104	rRNA::4:244699943-244700104
5	109169765	109169944	rRNA::5:109169537-109170003
5	109170058	109170304	rRNA::5:109170005-109171419
5	109170419	109170664	rRNA::5:109170005-109171419
5	109170783	109170956	rRNA::5:109170005-109171419
5	157444161	157444306	rRNA::5:157443751-157444682
6	12748437	12748631	rRNA::6:12748430-12750238
6	12749454	12749663	rRNA::6:12748430-12750238
6	12757262	12757422	rRNA::6:12757261-12757422
6	12776937	12777078	rRNA::6:12776936-12777222
6	12810237	12810527	rRNA::6:12810199-12811109
6	12818497	12818691	rRNA::6:12818490-12820302
6	12819516	12819720	rRNA::6:12818490-12820302
6	12819931	12820094	rRNA::6:12818490-12820302
6	12823641	12823966	rRNA::6:12823640-12824642
6	13475577	13475771	rRNA::6:13475570-13477381
6	13476595	13476804	rRNA::6:13475570-13477381
6	13509030	13509218	rRNA::6:13509023-13510834
6	13510074	13510225	rRNA::6:13509023-13510834
6	13510516	13510626	rRNA::6:13509023-13510834
6	13519027	13519236	rRNA::6:13518003-13519813
6	13551592	13551793	rRNA::6:13550564-13552374
6	13567036	13567245	rRNA::6:13566011-13567822
6	13587572	13587781	rRNA::6:13586547-13588358
6	13609016	13609176	rRNA::6:13609015-13609176
6	13621637	13621846	rRNA::6:13621311-13622420
6	13671869	13672078	rRNA::6:13670845-13672623
6	14252594	14252788	rRNA::6:14252587-14254398
6	14265837	14266023	rRNA::6:14265827-14267638
6	14266852	14267061	rRNA::6:14265827-14267638
6	14270867	14271192	rRNA::6:14270866-14271868
6	14283114	14283305	rRNA::6:14283112-14283803
6	14289278	14289460	rRNA::6:14289083-14290039
6	14289724	14289834	rRNA::6:14289083-14290039
6	14295357	14295467	rRNA::6:14295239-14295633
6	14319109	14319334	rRNA::6:14318673-14319897
6	14327311	14327503	rRNA::6:14327310-14328001
6	14328335	14328498	rRNA::6:14328001-14328498
6	14389688	14389879	rRNA::6:14389678-14391490
6	14390727	14390913	rRNA::6:14389678-14391490
6	14391172	14391282	rRNA::6:14389678-14391490
6	14399123	14399314	rRNA::6:14399109-14400439
6	14460899	14461102	rRNA::6:14459873-14461684
6	14464944	14465236	rRNA::6:14464911-14466400
6	25408939	25409142	rRNA::6:25408607-25409716
6	25429905	25430114	rRNA::6:25428880-25430691
6	25443334	25443543	rRNA::6:25442310-25444120
6	63516867	63516977	rRNA::6:63516743-63517460
7	107935755	107935866	rRNA::7:107935716-107936211
9	3526456	3526617	rRNA::9:3526277-3526649
9	3526709	3526889	rRNA::9:3526651-3527117
9	90543123	90543248	rRNA::9:90543112-90543344
9	90543370	90543513	rRNA::9:90543369-90543534
Mt	474462	474578	rRNA::Mt:474423-474588
