# Supplementary material for: miRNA-like secondary structures in maize (Zea mays) genes and transposable elements correlate with small RNAs, methylation, and expression
Source: Genome Res. 2023 Nov;33(11):1932–46. doi: 10.1101/gr.277459.122 (PMC10760457; doi:10.1101/gr.277459.122)
Supplement: Supplement 3 [file Supplemental_Files.zip › Supplemental_Files/Low MFE regions annotations/SINE_element_MFE.sorted.bed]

1	6634545	6634711	SINE_element::1:6634413-6634764
1	34090786	34090942	SINE_element::1:34090677-34090986
1	46643538	46643808	SINE_element::1:46643537-46643994
1	47719650	47719808	SINE_element::1:47719647-47720208
1	55701237	55701365	SINE_element::1:55701125-55701462
1	79803830	79803949	SINE_element::1:79803712-79804215
1	83348048	83348196	SINE_element::1:83348047-83348599
1	85469789	85469922	SINE_element::1:85469784-85469981
1	89470666	89470906	SINE_element::1:89470431-89470984
1	112891690	112891838	SINE_element::1:112891689-112892248
1	124946426	124946607	SINE_element::1:124946425-124946978
1	126995760	126995981	SINE_element::1:126995666-126996218
1	129138372	129138636	SINE_element::1:129138215-129138667
1	130658416	130658538	SINE_element::1:130658414-130658579
1	132958190	132958317	SINE_element::1:132957973-132958505
1	132978783	132978909	SINE_element::1:132978565-132979097
1	134998276	134998403	SINE_element::1:134998275-134998461
1	140790281	140790405	SINE_element::1:140790280-140790568
1	152035898	152036037	SINE_element::1:152035897-152036094
1	167349970	167350087	SINE_element::1:167349738-167350265
1	169723708	169723831	SINE_element::1:169723379-169723973
1	179297029	179297172	SINE_element::1:179296863-179297273
1	180388784	180388971	SINE_element::1:180388783-180388971
1	197620102	197620410	SINE_element::1:197619868-197620422
1	207239919	207240107	SINE_element::1:207239918-207240107
1	209143540	209143671	SINE_element::1:209143408-209144003
1	209143746	209143870	SINE_element::1:209143408-209144003
1	209793528	209793716	SINE_element::1:209793527-209793716
1	211484905	211485131	SINE_element::1:211484904-211485165
1	239043787	239043975	SINE_element::1:239043786-239043975
1	245437642	245437776	SINE_element::1:245437637-245437829
1	265276324	265276478	SINE_element::1:265276265-265276511
1	267105275	267105522	SINE_element::1:267105189-267105549
1	268845473	268845661	SINE_element::1:268845472-268845661
1	301668281	301668420	SINE_element::1:301668159-301668492
1	301760052	301760205	SINE_element::1:301759937-301760300
1	305176902	305177106	SINE_element::1:305176797-305177123
1	305196049	305196253	SINE_element::1:305195944-305196270
1	305360768	305360945	SINE_element::1:305360767-305361109
1	306240745	306240855	SINE_element::1:306240574-306241082
1	306414356	306414580	SINE_element::1:306414355-306414909
10	35718109	35718246	SINE_element::10:35718104-35718246
10	51475247	51475531	SINE_element::10:51475034-51475587
10	53921618	53921806	SINE_element::10:53921617-53921806
10	57738169	57738286	SINE_element::10:57737804-57738333
10	64104799	64104947	SINE_element::10:64104610-64105196
10	65524929	65525111	SINE_element::10:65524839-65525160
10	67010135	67010257	SINE_element::10:67010126-67010418
10	83080521	83080632	SINE_element::10:83080283-83080815
10	84713130	84713245	SINE_element::10:84713023-84713548
10	89527782	89528019	SINE_element::10:89527781-89528390
10	91237693	91237855	SINE_element::10:91237684-91238194
10	92624376	92624498	SINE_element::10:92624258-92624569
10	95405621	95405866	SINE_element::10:95405561-95406015
10	107901871	107901992	SINE_element::10:107901733-107902325
10	108313721	108313841	SINE_element::10:108313720-108313971
10	110675061	110675201	SINE_element::10:110674964-110675259
10	128976795	128976986	SINE_element::10:128976683-128977006
10	138164088	138164217	SINE_element::10:138164087-138164219
10	142356288	142356552	SINE_element::10:142356286-142356612
10	144454081	144454243	SINE_element::10:144453944-144454511
2	6824419	6824645	SINE_element::2:6824320-6824645
2	25972597	25972769	SINE_element::2:25972468-25972769
2	31516733	31516957	SINE_element::2:31516732-31517264
2	41902186	41902524	SINE_element::2:41902178-41902708
2	54646418	54646559	SINE_element::2:54646417-54646559
2	60958580	60958806	SINE_element::2:60958579-60958906
2	64954741	64954898	SINE_element::2:64954731-64955142
2	74668308	74668496	SINE_element::2:74668307-74668496
2	74920872	74921060	SINE_element::2:74920871-74921060
2	77858978	77859220	SINE_element::2:77858753-77859306
2	89983589	89983730	SINE_element::2:89983588-89983730
2	121209103	121209262	SINE_element::2:121209096-121209266
2	135863704	135863891	SINE_element::2:135863652-135864172
2	136253823	136253963	SINE_element::2:136253750-136254037
2	149450059	149450170	SINE_element::2:149449821-149450353
2	153728848	153729032	SINE_element::2:153728830-153729070
2	162433076	162433264	SINE_element::2:162433075-162433264
2	168514631	168514821	SINE_element::2:168514630-168514821
2	170856390	170856500	SINE_element::2:170856386-170856567
2	172428861	172429049	SINE_element::2:172428860-172429049
2	172609791	172609970	SINE_element::2:172609570-172610118
2	189894898	189895078	SINE_element::2:189894595-189895126
2	211603178	211603374	SINE_element::2:211603177-211603561
2	212743707	212744130	SINE_element::2:212743704-212744251
2	213948441	213948629	SINE_element::2:213948440-213948629
2	229991097	229991285	SINE_element::2:229991096-229991285
2	231442519	231442705	SINE_element::2:231442518-231442706
3	13802218	13802359	SINE_element::3:13802217-13802359
3	21634044	21634346	SINE_element::3:21634043-21634594
3	42637886	42638044	SINE_element::3:42637652-42638155
3	48926742	48926859	SINE_element::3:48926380-48926908
3	53768787	53768955	SINE_element::3:53768786-53769030
3	54144081	54144235	SINE_element::3:54144048-54144237
3	72274756	72274954	SINE_element::3:72274469-72275001
3	84159022	84159133	SINE_element::3:84158919-84159207
3	96149439	96149603	SINE_element::3:96149327-96149662
3	96297239	96297356	SINE_element::3:96297006-96297539
3	101089294	101089482	SINE_element::3:101089293-101089482
3	106403107	106403218	SINE_element::3:106403106-106403295
3	106462519	106462660	SINE_element::3:106462518-106462660
3	107227898	107228017	SINE_element::3:107227780-107228283
3	116974602	116974726	SINE_element::3:116974483-116975093
3	124406432	124406587	SINE_element::3:124406209-124406704
3	127414662	127414836	SINE_element::3:127414435-127414986
3	152556952	152557063	SINE_element::3:152556942-152557474
3	153022947	153023090	SINE_element::3:153022946-153023137
3	162543785	162543979	SINE_element::3:162543702-162544090
3	174185412	174185675	SINE_element::3:174185182-174185732
3	174897695	174897853	SINE_element::3:174897639-174897968
3	185659248	185659407	SINE_element::3:185659132-185659542
3	186798041	186798213	SINE_element::3:186798028-186798234
3	189876601	189876721	SINE_element::3:189876427-189876801
3	195942842	195943044	SINE_element::3:195942567-195943118
3	199739055	199739226	SINE_element::3:199739036-199739316
3	202976073	202976251	SINE_element::3:202975903-202976413
3	208210473	208210787	SINE_element::3:208210262-208210823
3	218076145	218076266	SINE_element::3:218075833-218076342
3	224987533	224987715	SINE_element::3:224987532-224987729
3	226865953	226866097	SINE_element::3:226865913-226866159
3	230974273	230974527	SINE_element::3:230974272-230974527
3	231077988	231078176	SINE_element::3:231077987-231078176
3	232948640	232948808	SINE_element::3:232948583-232949058
3	235100551	235100807	SINE_element::3:235100550-235100989
4	289628	289740	SINE_element::4:289342-289854
4	1527083	1527223	SINE_element::4:1527082-1527278
4	4803915	4804115	SINE_element::4:4803805-4804125
4	4816537	4816737	SINE_element::4:4816427-4816747
4	13870177	13870572	SINE_element::4:13870176-13870727
4	21988199	21988355	SINE_element::4:21988105-21988418
4	28123385	28123692	SINE_element::4:28123384-28123693
4	62777020	62777262	SINE_element::4:62776898-62777262
4	101114968	101115079	SINE_element::4:101114738-101115270
4	101140499	101140687	SINE_element::4:101140498-101140687
4	116236373	116236561	SINE_element::4:116236372-116236561
4	120449855	120449992	SINE_element::4:120449816-120450355
4	129517529	129517753	SINE_element::4:129517528-129518079
4	129517814	129517994	SINE_element::4:129517528-129518079
4	131944918	131945142	SINE_element::4:131944917-131945469
4	140714249	140714463	SINE_element::4:140714122-140714581
4	147820589	147820791	SINE_element::4:147820528-147820849
4	166311854	166311969	SINE_element::4:166311739-166312316
4	174497415	174497601	SINE_element::4:174497414-174497620
4	180987143	180987359	SINE_element::4:180987142-180987359
4	222748250	222748391	SINE_element::4:222748249-222748391
4	231243506	231243621	SINE_element::4:231243462-231244006
4	231403673	231403793	SINE_element::4:231403445-231403976
4	235230132	235230321	SINE_element::4:235230042-235230358
4	244373489	244373725	SINE_element::4:244373488-244373727
4	246934094	246934282	SINE_element::4:246934093-246934282
5	3470011	3470193	SINE_element::5:3469992-3470375
5	6173642	6173802	SINE_element::5:6173618-6173995
5	6555620	6555739	SINE_element::5:6555455-6555829
5	12221804	12222143	SINE_element::5:12221803-12222143
5	16962838	16963069	SINE_element::5:16962608-16963158
5	19068059	19068547	SINE_element::5:19068058-19068642
5	27959113	27959254	SINE_element::5:27958828-27959358
5	32169265	32169390	SINE_element::5:32169160-32169472
5	38061486	38061694	SINE_element::5:38061485-38062096
5	50091404	50091574	SINE_element::5:50091383-50091589
5	54053094	54053328	SINE_element::5:54052834-54053387
5	66004106	66004294	SINE_element::5:66004105-66004294
5	75238719	75239259	SINE_element::5:75238718-75239269
5	81064282	81064410	SINE_element::5:81064280-81064471
5	94305921	94306412	SINE_element::5:94305920-94306471
5	96929225	96929366	SINE_element::5:96929217-96929463
5	125208272	125208607	SINE_element::5:125208269-125208607
5	134795213	134795341	SINE_element::5:134795205-134795400
5	136860195	136860324	SINE_element::5:136860117-136860396
5	145656213	145656361	SINE_element::5:145656212-145656760
5	145656434	145656613	SINE_element::5:145656212-145656760
5	148480612	148480752	SINE_element::5:148480507-148480816
5	158462442	158462938	SINE_element::5:158462441-158462994
5	161831425	161831674	SINE_element::5:161831197-161831734
5	170802039	170802155	SINE_element::5:170801805-170802317
5	173990863	173991050	SINE_element::5:173990631-173991163
5	175614297	175614414	SINE_element::5:175614287-175614786
5	175677402	175677519	SINE_element::5:175677392-175677891
5	175694506	175694623	SINE_element::5:175694496-175694994
5	182348619	182348736	SINE_element::5:182348387-182348919
5	184232680	184232801	SINE_element::5:184232593-184232834
5	192347562	192347679	SINE_element::5:192347115-192347679
5	195401306	195401476	SINE_element::5:195401052-195401582
5	200704952	200705153	SINE_element::5:200704841-200705176
5	210468185	210468296	SINE_element::5:210468108-210468553
5	214711507	214711816	SINE_element::5:214711506-214711816
5	216701534	216701843	SINE_element::5:216701533-216701843
5	220062563	220062733	SINE_element::5:220062345-220062766
5	220304997	220305145	SINE_element::5:220304927-220305176
5	221644321	221644443	SINE_element::5:221643996-221644557
6	8349388	8349535	SINE_element::6:8349280-8349591
6	10800259	10800446	SINE_element::6:10800258-10800447
6	24787268	24787577	SINE_element::6:24787267-24787577
6	28547809	28548021	SINE_element::6:28547808-28548023
6	55820251	55820392	SINE_element::6:55820250-55820392
6	59677557	59677695	SINE_element::6:59677553-59677695
6	82023290	82023515	SINE_element::6:82023042-82023592
6	82462570	82462719	SINE_element::6:82462433-82462744
6	90610196	90610373	SINE_element::6:90609976-90610487
6	90961952	90962210	SINE_element::6:90961926-90962504
6	101727339	101727457	SINE_element::6:101727107-101727530
6	107659732	107659971	SINE_element::6:107659505-107660056
6	118939542	118939766	SINE_element::6:118939541-118940092
6	119977501	119977694	SINE_element::6:119977500-119977761
6	120436757	120436993	SINE_element::6:120436756-120437011
6	126013533	126013644	SINE_element::6:126013429-126013666
6	129010371	129010521	SINE_element::6:129010369-129010636
6	135669920	135670129	SINE_element::6:135669703-135670248
7	1976268	1976577	SINE_element::7:1976267-1976577
7	13831100	13831309	SINE_element::7:13830950-13831343
7	21866019	21866273	SINE_element::7:21865796-21866345
7	28393576	28393842	SINE_element::7:28393345-28393901
7	32089056	32089184	SINE_element::7:32088953-32089248
7	41118817	41119035	SINE_element::7:41118809-41119127
7	43189784	43189902	SINE_element::7:43189783-43189949
7	79334841	79335006	SINE_element::7:79334840-79335394
7	79918317	79918486	SINE_element::7:79918240-79918501
7	93908737	93908925	SINE_element::7:93908736-93908925
7	125097367	125097711	SINE_element::7:125097366-125097963
7	132092407	132092566	SINE_element::7:132092406-132092977
7	133916602	133916732	SINE_element::7:133916601-133916805
7	148376124	148376312	SINE_element::7:148376123-148376312
7	148601740	148602010	SINE_element::7:148601519-148602068
7	165336470	165336716	SINE_element::7:165336469-165336775
7	169370776	169370954	SINE_element::7:169370775-169371329
8	824216	824448	SINE_element::8:824129-824584
8	13271206	13271380	SINE_element::8:13270906-13271434
8	25124514	25124718	SINE_element::8:25124513-25124718
8	26149081	26149206	SINE_element::8:26149031-26149228
8	37233005	37233234	SINE_element::8:37233004-37233259
8	53565937	53566277	SINE_element::8:53565936-53566277
8	53668804	53669113	SINE_element::8:53668803-53669113
8	55138378	55138488	SINE_element::8:55138259-55138581
8	56411609	56411737	SINE_element::8:56411608-56411744
8	57761129	57761316	SINE_element::8:57761128-57761316
8	57995980	57996097	SINE_element::8:57995616-57996145
8	68191594	68191801	SINE_element::8:68191332-68191886
8	84092758	84093205	SINE_element::8:84092757-84093315
8	86289001	86289189	SINE_element::8:86289000-86289189
8	88853687	88853863	SINE_element::8:88853686-88854239
8	104651119	104651302	SINE_element::8:104650967-104651431
8	107110967	107111124	SINE_element::8:107110935-107111124
8	113923411	113923599	SINE_element::8:113923410-113923599
8	134840349	134840517	SINE_element::8:134840348-134840544
8	141666863	141667052	SINE_element::8:141666862-141667052
8	143864641	143864993	SINE_element::8:143864640-143865191
8	150880452	150880668	SINE_element::8:150880236-150880781
8	157814262	157814450	SINE_element::8:157813912-157814464
8	164674322	164674622	SINE_element::8:164674321-164674871
8	170079249	170079376	SINE_element::8:170078860-170079397
8	170740823	170740939	SINE_element::8:170740783-170741056
8	171218508	171218647	SINE_element::8:171218503-171218704
8	171549489	171549630	SINE_element::8:171549488-171549630
8	171983772	171983932	SINE_element::8:171983771-171984317
8	171983990	171984314	SINE_element::8:171983771-171984317
8	175532531	175532655	SINE_element::8:175532494-175533059
8	177657671	177657869	SINE_element::8:177657551-177657896
8	180724810	180725035	SINE_element::8:180724809-180725035
9	2692585	2692780	SINE_element::9:2692365-2692878
9	29255640	29255804	SINE_element::9:29255628-29255805
9	32652363	32652547	SINE_element::9:32652342-32652547
9	40764408	40764632	SINE_element::9:40764407-40764958
9	49670861	49671200	SINE_element::9:49670860-49671200
9	52863228	52863416	SINE_element::9:52863227-52863416
9	58016581	58016884	SINE_element::9:58016489-58016996
9	64753755	64753943	SINE_element::9:64753754-64753943
9	70319023	70319202	SINE_element::9:70318844-70319451
9	107479763	107479929	SINE_element::9:107479762-107479929
9	120104550	120104738	SINE_element::9:120104549-120104738
9	131572871	131573011	SINE_element::9:131572870-131573079
9	140868390	140868578	SINE_element::9:140868389-140868578
9	148769792	148769933	SINE_element::9:148769791-148769933
9	154838388	154838728	SINE_element::9:154838387-154838769
9	155892026	155892152	SINE_element::9:155892016-155892215
9	156977071	156977242	SINE_element::9:156977070-156977667
9	156977414	156977592	SINE_element::9:156977070-156977667
B73V4_ctg10	522462	522650	SINE_element::B73V4_ctg10:522461-522650
B73V4_ctg233	45918	46106	SINE_element::B73V4_ctg233:45917-46106
B73V4_ctg5	62878	62989	SINE_element::B73V4_ctg5:62868-63396
B73V4_ctg5	63117	63232	SINE_element::B73V4_ctg5:62868-63396
