# Supplementary material for: miRNA-like secondary structures in maize (Zea mays) genes and transposable elements correlate with small RNAs, methylation, and expression
Source: Genome Res. 2023 Nov;33(11):1932–46. doi: 10.1101/gr.277459.122 (PMC10760457; doi:10.1101/gr.277459.122)
Supplement: Supplement 3 [file Supplemental_Files.zip › Supplemental_Files/Low MFE regions annotations/snoRNA_MFE.sorted.bed]

10	143162871	143163018	snoRNA::10:143162796-143163018
10	144720243	144720358	snoRNA::10:144720111-144720358
10	144721438	144721573	snoRNA::10:144721353-144721573
10	144728403	144728543	snoRNA::10:144728317-144728543
2	7838722	7838922	snoRNA::2:7838654-7838923
2	7838962	7839088	snoRNA::2:7838947-7839088
2	8132162	8132309	snoRNA::2:8132090-8132309
2	8247865	8247979	snoRNA::2:8247793-8248026
2	8301696	8301810	snoRNA::2:8301624-8301857
2	8397987	8398101	snoRNA::2:8397915-8398148
2	9272748	9272867	snoRNA::2:9272654-9272875
3	156034055	156034195	snoRNA::3:156034052-156034195
4	154379511	154379659	snoRNA::4:154379489-154379679
4	244809538	244809649	snoRNA::4:244809482-244809674
5	78514458	78514610	snoRNA::5:78514437-78514626
6	30346852	30347004	snoRNA::6:30346836-30347023
8	164530287	164530399	snoRNA::8:164530275-164530415
8	168620550	168620679	snoRNA::8:168620463-168620688
9	156596650	156596762	snoRNA::9:156596605-156596762
