# Supplementary material for: miRNA-like secondary structures in maize (Zea mays) genes and transposable elements correlate with small RNAs, methylation, and expression
Source: Genome Res. 2023 Nov;33(11):1932–46. doi: 10.1101/gr.277459.122 (PMC10760457; doi:10.1101/gr.277459.122)
Supplement: Supplement 3 [file Supplemental_Files.zip › Supplemental_Files/Low MFE regions annotations/snRNA_MFE.sorted.bed]

1	14212806	14212920	snRNA::1:14212725-14212920
1	18030164	18030275	snRNA::1:18030163-18030363
1	66394177	66394295	snRNA::1:66394098-66394295
1	66512618	66512766	snRNA::1:66512569-66512766
1	67351838	67351949	snRNA::1:67351837-67352015
1	101591388	101591544	snRNA::1:101591383-101591544
1	190050469	190050628	snRNA::1:190050468-190050628
1	292332929	292333088	snRNA::1:292332928-292333088
1	292373858	292374018	snRNA::1:292373857-292374018
1	297401201	297401359	snRNA::1:297401200-297401359
10	114216796	114216923	snRNA::10:114216701-114216923
10	116717795	116717920	snRNA::10:116717794-116717956
10	116909700	116909855	snRNA::10:116909695-116909856
10	134962589	134962749	snRNA::10:134962588-134962749
10	140763179	140763300	snRNA::10:140763174-140763335
10	140824051	140824209	snRNA::10:140824050-140824211
10	140836698	140836857	snRNA::10:140836697-140836859
10	143213841	143213951	snRNA::10:143213840-143213958
2	216374967	216375120	snRNA::2:216374964-216375120
3	20136385	20136533	snRNA::3:20136384-20136533
4	131659628	131659777	snRNA::4:131659619-131659777
4	181563599	181563745	snRNA::4:181563598-181563745
4	242205158	242205280	snRNA::4:242205083-242205280
4	242206454	242206572	snRNA::4:242206376-242206572
5	2840257	2840417	snRNA::5:2840256-2840417
5	3433111	3433271	snRNA::5:3433110-3433271
5	10151382	10151540	snRNA::5:10151381-10151540
5	192896514	192896638	snRNA::5:192896512-192896673
5	213693607	213693767	snRNA::5:213693606-213693767
5	219928088	219928241	snRNA::5:219928080-219928241
6	81821468	81821581	snRNA::6:81821441-81821591
6	170254875	170255031	snRNA::6:170254871-170255031
8	137948419	137948579	snRNA::8:137948418-137948579
8	167342945	167343056	snRNA::8:167342859-167343056
8	167421917	167422033	snRNA::8:167421836-167422033
8	167427186	167427302	snRNA::8:167427105-167427302
8	167453541	167453657	snRNA::8:167453460-167453657
9	128629074	128629234	snRNA::9:128629073-128629234
9	128658854	128658991	snRNA::9:128658844-128659007
