# Supplementary material for: miRNA-like secondary structures in maize (Zea mays) genes and transposable elements correlate with small RNAs, methylation, and expression
Source: Genome Res. 2023 Nov;33(11):1932–46. doi: 10.1101/gr.277459.122 (PMC10760457; doi:10.1101/gr.277459.122)
Supplement: Supplement 3 [file Supplemental_Files.zip › Supplemental_Files/Low MFE regions annotations/solo_LTR_MFE.sorted.bed]

1	350507	351219	solo_LTR::1:350025-351348
1	770133	772884	solo_LTR::1:765914-772962
1	1317291	1320043	solo_LTR::1:1313019-1320118
1	1597610	1600429	solo_LTR::1:1593530-1600499
1	2189036	2191857	solo_LTR::1:2184811-2191857
1	3884263	3884404	solo_LTR::1:3882084-3884865
1	4088305	4088420	solo_LTR::1:4085805-4089438
1	4088491	4088619	solo_LTR::1:4085805-4089438
1	4088833	4088947	solo_LTR::1:4085805-4089438
1	4250518	4250655	solo_LTR::1:4250462-4250742
1	4616129	4618959	solo_LTR::1:4616127-4623122
1	5384438	5385154	solo_LTR::1:5384127-5385857
1	5967156	5967434	solo_LTR::1:5961117-5968079
1	6348626	6349477	solo_LTR::1:6345566-6352451
1	6368247	6370045	solo_LTR::1:6364337-6371310
1	8479003	8480857	solo_LTR::1:8473853-8480857
1	8697807	8698142	solo_LTR::1:8696039-8698679
1	9171371	9171728	solo_LTR::1:9168906-9172145
1	9218359	9221189	solo_LTR::1:9214206-9221189
1	9966912	9968364	solo_LTR::1:9964959-9968648
1	10483192	10485989	solo_LTR::1:10478985-10485989
1	11246384	11249134	solo_LTR::1:11242153-11249209
1	11388130	11391014	solo_LTR::1:11384048-11391020
1	12859263	12859382	solo_LTR::1:12857018-12860201
1	13113251	13113921	solo_LTR::1:13112755-13114040
1	13492817	13493217	solo_LTR::1:13490150-13494181
1	13878620	13881325	solo_LTR::1:13878619-13882533
1	13947213	13948023	solo_LTR::1:13946026-13953075
1	14094656	14095205	solo_LTR::1:14094493-14095741
1	14402360	14405181	solo_LTR::1:14402359-14409340
1	14558885	14559618	solo_LTR::1:14558311-14561392
1	15567138	15567563	solo_LTR::1:15564390-15568420
1	16498830	16499439	solo_LTR::1:16498305-16499552
1	17049864	17050455	solo_LTR::1:17049329-17053118
1	17069973	17070495	solo_LTR::1:17069826-17073317
1	17071974	17072207	solo_LTR::1:17069826-17073317
1	17261351	17261506	solo_LTR::1:17260721-17264949
1	17280850	17281175	solo_LTR::1:17279261-17283280
1	17450056	17452874	solo_LTR::1:17445979-17452944
1	17681550	17682534	solo_LTR::1:17678605-17685513
1	17992951	17993373	solo_LTR::1:17992619-17994174
1	18205589	18205698	solo_LTR::1:18205567-18209752
1	18206223	18206368	solo_LTR::1:18205567-18209752
1	18264260	18264578	solo_LTR::1:18258271-18265230
1	19644097	19644298	solo_LTR::1:19642328-19645806
1	19644589	19644926	solo_LTR::1:19642328-19645806
1	19645101	19645271	solo_LTR::1:19642328-19645806
1	19783774	19783897	solo_LTR::1:19781213-19784771
1	19783948	19784084	solo_LTR::1:19781213-19784771
1	20005377	20006040	solo_LTR::1:20004864-20006161
1	20392139	20392327	solo_LTR::1:20391257-20395286
1	20477522	20477654	solo_LTR::1:20472941-20478037
1	20584450	20585696	solo_LTR::1:20583359-20590321
1	21219856	21221589	solo_LTR::1:21218766-21225789
1	21759072	21759581	solo_LTR::1:21758516-21759746
1	22506727	22507209	solo_LTR::1:22506000-22508423
1	22909647	22910162	solo_LTR::1:22909477-22910707
1	24250396	24253217	solo_LTR::1:24250395-24257397
1	25654299	25654740	solo_LTR::1:25654298-25654925
1	25903392	25906366	solo_LTR::1:25899530-25906441
1	26578353	26579203	solo_LTR::1:26575186-26582162
1	27170081	27170203	solo_LTR::1:27167171-27170686
1	27219271	27220142	solo_LTR::1:27218552-27225538
1	27749018	27749652	solo_LTR::1:27748889-27750201
1	28016384	28017618	solo_LTR::1:28014730-28021686
1	28105118	28105404	solo_LTR::1:28104508-28106376
1	29375527	29377258	solo_LTR::1:29374436-29381431
1	29544416	29547306	solo_LTR::1:29540392-29547306
1	29599065	29599622	solo_LTR::1:29592614-29599622
1	30691161	30691331	solo_LTR::1:30688932-30692318
1	30929647	30930649	solo_LTR::1:30926734-30933565
1	31212685	31213248	solo_LTR::1:31212560-31213783
1	31375704	31376140	solo_LTR::1:31374879-31376786
1	31931253	31931428	solo_LTR::1:31929071-31931603
1	31980441	31983312	solo_LTR::1:31976425-31983312
1	32251850	32254232	solo_LTR::1:32251849-32258854
1	33082149	33082294	solo_LTR::1:33079962-33083304
1	33128999	33132001	solo_LTR::1:33125156-33132076
1	33248404	33250000	solo_LTR::1:33248395-33251276
1	33403510	33404348	solo_LTR::1:33400371-33407304
1	33485171	33487388	solo_LTR::1:33480988-33487388
1	33487580	33488500	solo_LTR::1:33487384-33488500
1	33905138	33905674	solo_LTR::1:33904964-33906249
1	33905964	33906090	solo_LTR::1:33904964-33906249
1	33911032	33911490	solo_LTR::1:33908991-33912363
1	33918024	33918489	solo_LTR::1:33914505-33919181
1	35120541	35122112	solo_LTR::1:35120540-35122165
1	35147262	35148335	solo_LTR::1:35147261-35154244
1	35394775	35395413	solo_LTR::1:35394769-35401722
1	35432002	35432123	solo_LTR::1:35429908-35433127
1	35542847	35544259	solo_LTR::1:35541731-35545277
1	35749868	35750436	solo_LTR::1:35749740-35750950
1	36199399	36200358	solo_LTR::1:36194325-36201331
1	36553878	36553987	solo_LTR::1:36551809-36555340
1	36554199	36554329	solo_LTR::1:36551809-36555340
1	36554412	36554522	solo_LTR::1:36551809-36555340
1	36554735	36554850	solo_LTR::1:36551809-36555340
1	36858420	36858572	solo_LTR::1:36855441-36859444
1	37087511	37088453	solo_LTR::1:37082428-37089415
1	37744772	37745371	solo_LTR::1:37744279-37745498
1	37835491	37836458	solo_LTR::1:37832557-37839424
1	38060333	38063224	solo_LTR::1:38056314-38063224
1	38145872	38146392	solo_LTR::1:38145335-38151755
1	38385996	38386217	solo_LTR::1:38385751-38386229
1	38675687	38676189	solo_LTR::1:38674930-38676541
1	38796184	38798684	solo_LTR::1:38793847-38798694
1	38893771	38894087	solo_LTR::1:38893433-38894615
1	39132313	39132748	solo_LTR::1:39132312-39133099
1	40443585	40443745	solo_LTR::1:40443519-40443993
1	40503517	40503640	solo_LTR::1:40501238-40507755
1	40647864	40648073	solo_LTR::1:40646938-40648222
1	40661192	40661707	solo_LTR::1:40660647-40664872
1	41092420	41093047	solo_LTR::1:41091910-41093159
1	42497964	42500855	solo_LTR::1:42493940-42500855
1	42607182	42607562	solo_LTR::1:42606829-42608425
1	43604489	43604598	solo_LTR::1:43604467-43608650
1	43605123	43605268	solo_LTR::1:43604467-43608650
1	43634266	43635217	solo_LTR::1:43631319-43638160
1	43923609	43923740	solo_LTR::1:43923608-43923740
1	44165730	44166196	solo_LTR::1:44165729-44166661
1	45903932	45904519	solo_LTR::1:45901863-45904714
1	46240543	46241135	solo_LTR::1:46240048-46241295
1	46767672	46769181	solo_LTR::1:46767671-46769231
1	46862178	46863128	solo_LTR::1:46861667-46863165
1	46875575	46877845	solo_LTR::1:46874707-46881699
1	47039869	47042606	solo_LTR::1:47035618-47042684
1	47687787	47687897	solo_LTR::1:47687622-47688848
1	47688180	47688696	solo_LTR::1:47687622-47688848
1	47832972	47833255	solo_LTR::1:47828579-47833838
1	47888913	47889156	solo_LTR::1:47886050-47890072
1	48199454	48199574	solo_LTR::1:48199453-48199574
1	48211918	48212038	solo_LTR::1:48211917-48212038
1	48391322	48392486	solo_LTR::1:48386687-48393700
1	49134661	49135609	solo_LTR::1:49133028-49140107
1	49227307	49228284	solo_LTR::1:49224373-49231286
1	49652316	49653685	solo_LTR::1:49650505-49657489
1	49904575	49905868	solo_LTR::1:49903005-49909948
1	49967644	49967957	solo_LTR::1:49965903-49968130
1	50071722	50073175	solo_LTR::1:50067821-50074827
1	50218987	50220301	solo_LTR::1:50217034-50220583
1	50535245	50536138	solo_LTR::1:50532359-50536712
1	51797743	51797905	solo_LTR::1:51796712-51800740
1	51890732	51893553	solo_LTR::1:51890731-51897713
1	51945563	51948383	solo_LTR::1:51941401-51948383
1	51999198	51999723	solo_LTR::1:51999068-52000259
1	52095653	52096573	solo_LTR::1:52093992-52101048
1	52194973	52195692	solo_LTR::1:52191682-52196376
1	52991817	52992352	solo_LTR::1:52991691-52992871
1	53323066	53324087	solo_LTR::1:53318301-53325296
1	53484294	53485264	solo_LTR::1:53481345-53488262
1	53596122	53596357	solo_LTR::1:53595960-53597165
1	53596368	53596633	solo_LTR::1:53595960-53597165
1	53990208	53991198	solo_LTR::1:53987269-53994143
1	54067262	54069075	solo_LTR::1:54065966-54072975
1	54073394	54076150	solo_LTR::1:54069200-54076224
1	54217576	54220419	solo_LTR::1:54217575-54224576
1	54719127	54719827	solo_LTR::1:54716486-54720112
1	55470881	55471123	solo_LTR::1:55470194-55471642
1	55871377	55874198	solo_LTR::1:55867239-55874198
1	55917444	55919143	solo_LTR::1:55912580-55919542
1	56762654	56765453	solo_LTR::1:56758448-56765453
1	56865423	56865972	solo_LTR::1:56863364-56866156
1	57492591	57493554	solo_LTR::1:57491282-57495040
1	57625112	57627931	solo_LTR::1:57620948-57627931
1	57641810	57644629	solo_LTR::1:57637652-57644629
1	57663372	57665539	solo_LTR::1:57663223-57670231
1	57985470	57986056	solo_LTR::1:57985469-57987712
1	58023892	58026473	solo_LTR::1:58023891-58030916
1	58195769	58196386	solo_LTR::1:58195582-58196960
1	58383791	58384011	solo_LTR::1:58381359-58384790
1	58491592	58491854	solo_LTR::1:58490730-58494145
1	59595995	59597082	solo_LTR::1:59595582-59602557
1	59898736	59901627	solo_LTR::1:59894715-59901627
1	60353542	60355467	solo_LTR::1:60352350-60359318
1	60359740	60362561	solo_LTR::1:60355581-60362561
1	60412105	60413036	solo_LTR::1:60410706-60413977
1	60493151	60496024	solo_LTR::1:60493150-60500101
1	60592001	60593347	solo_LTR::1:60590036-60593634
1	60754980	60756543	solo_LTR::1:60754979-60756593
1	61440911	61441411	solo_LTR::1:61440422-61441575
1	62121344	62121514	solo_LTR::1:62121310-62125314
1	62122373	62122497	solo_LTR::1:62121310-62125314
1	62248358	62248815	solo_LTR::1:62244831-62249513
1	63093369	63093737	solo_LTR::1:63093181-63094383
1	63257758	63259385	solo_LTR::1:63257757-63264714
1	63634979	63635840	solo_LTR::1:63631873-63638777
1	63772333	63772678	solo_LTR::1:63772145-63779164
1	63814693	63815111	solo_LTR::1:63814331-63815915
1	63815350	63815542	solo_LTR::1:63814331-63815915
1	64060192	64061672	solo_LTR::1:64059083-64066086
1	64066215	64068100	solo_LTR::1:64062326-64069313
1	64370431	64370590	solo_LTR::1:64369550-64370739
1	64427637	64429355	solo_LTR::1:64426536-64433532
1	64612655	64612796	solo_LTR::1:64612654-64612796
1	64745993	64746534	solo_LTR::1:64745836-64747082
1	65876283	65877280	solo_LTR::1:65871574-65878596
1	66203900	66204730	solo_LTR::1:66203739-66204925
1	66268457	66268600	solo_LTR::1:66266268-66269615
1	66603647	66604293	solo_LTR::1:66603514-66604832
1	66667792	66667984	solo_LTR::1:66667791-66670251
1	66855754	66856222	solo_LTR::1:66855410-66857025
1	67356603	67358226	solo_LTR::1:67356602-67363654
1	69237535	69238242	solo_LTR::1:69236904-69238718
1	69760044	69761523	solo_LTR::1:69758943-69765984
1	69766983	69768018	solo_LTR::1:69762184-69769231
1	69776912	69778383	solo_LTR::1:69775810-69782813
1	69780139	69780989	solo_LTR::1:69779035-69786030
1	69923958	69926538	solo_LTR::1:69923957-69930981
1	69931114	69933011	solo_LTR::1:69927198-69934224
1	70431658	70431887	solo_LTR::1:70430497-70434169
1	70849526	70850256	solo_LTR::1:70849047-70850376
1	71243562	71243739	solo_LTR::1:71242352-71245972
1	71644610	71645619	solo_LTR::1:71640471-71647449
1	72115528	72118423	solo_LTR::1:72111474-72118423
1	72371004	72373745	solo_LTR::1:72366815-72373820
1	72522641	72523848	solo_LTR::1:72517572-72524545
1	72524967	72527661	solo_LTR::1:72520806-72527787
1	72637424	72637633	solo_LTR::1:72636734-72641428
1	72808802	72808944	solo_LTR::1:72806633-72810982
1	73147950	73148089	solo_LTR::1:73147309-73151337
1	73184349	73184525	solo_LTR::1:73183735-73187932
1	73197898	73198567	solo_LTR::1:73197077-73200099
1	74264960	74265940	solo_LTR::1:74262004-74268867
1	74287950	74288913	solo_LTR::1:74284984-74291886
1	74396199	74397127	solo_LTR::1:74393206-74400063
1	76887862	76890676	solo_LTR::1:76883653-76890686
1	78186831	78186953	solo_LTR::1:78186158-78190349
1	78271107	78272387	solo_LTR::1:78266036-78273011
1	78273421	78276254	solo_LTR::1:78269271-78276254
1	78546122	78548226	solo_LTR::1:78546121-78553124
1	78955716	78956009	solo_LTR::1:78953729-78956543
1	79469530	79472409	solo_LTR::1:79469529-79476512
1	79714820	79715499	solo_LTR::1:79711497-79718448
1	79768680	79769395	solo_LTR::1:79765757-79770097
1	80142716	80145304	solo_LTR::1:80142715-80149740
1	80146525	80147034	solo_LTR::1:80145958-80152978
1	80169012	80169149	solo_LTR::1:80165938-80169977
1	80255696	80255933	solo_LTR::1:80255695-80255933
1	80538475	80539143	solo_LTR::1:80538325-80539692
1	80864524	80864980	solo_LTR::1:80864336-80865512
1	81408067	81409335	solo_LTR::1:81404000-81411008
1	81607636	81607770	solo_LTR::1:81605237-81608761
1	82305591	82305720	solo_LTR::1:82303354-82307772
1	82651540	82652497	solo_LTR::1:82646451-82653436
1	83432467	83435288	solo_LTR::1:83428232-83435288
1	83620568	83621216	solo_LTR::1:83619280-83622760
1	83711899	83712316	solo_LTR::1:83705341-83712316
1	84562179	84562363	solo_LTR::1:84562171-84566942
1	84615775	84615990	solo_LTR::1:84615341-84616519
1	85709190	85710422	solo_LTR::1:85704359-85711371
1	85739055	85739228	solo_LTR::1:85735682-85740057
1	86165179	86165869	solo_LTR::1:86164666-86167832
1	87221256	87221505	solo_LTR::1:87220651-87222327
1	87573016	87573229	solo_LTR::1:87570710-87576581
1	87754838	87754982	solo_LTR::1:87754701-87755849
1	87755191	87755318	solo_LTR::1:87754701-87755849
1	87880047	87881029	solo_LTR::1:87877112-87883954
1	88866833	88867080	solo_LTR::1:88865727-88869280
1	88999410	88999533	solo_LTR::1:88998704-89001292
1	89000915	89001088	solo_LTR::1:88998704-89001292
1	89729021	89730553	solo_LTR::1:89729020-89736050
1	90411359	90412863	solo_LTR::1:90410305-90417308
1	90842751	90843252	solo_LTR::1:90840313-90843668
1	91074088	91076980	solo_LTR::1:91074087-91081021
1	92106685	92107180	solo_LTR::1:92106075-92109865
1	92550155	92550829	solo_LTR::1:92549985-92551374
1	94753457	94753730	solo_LTR::1:94749294-94753972
1	95162216	95162854	solo_LTR::1:95162090-95163388
1	95183130	95184019	solo_LTR::1:95182819-95189224
1	95634426	95634536	solo_LTR::1:95633889-95638308
1	95634595	95634707	solo_LTR::1:95633889-95638308
1	95637412	95637525	solo_LTR::1:95633889-95638308
1	96037823	96038059	solo_LTR::1:96034159-96038822
1	96371609	96372725	solo_LTR::1:96366900-96373938
1	97575266	97575465	solo_LTR::1:97571356-97578269
1	97825917	97826852	solo_LTR::1:97825264-97832254
1	98544925	98545078	solo_LTR::1:98544924-98547487
1	98711210	98711345	solo_LTR::1:98710896-98714185
1	99056796	99057414	solo_LTR::1:99056300-99057574
1	99832528	99832674	solo_LTR::1:99830800-99833492
1	100442488	100442619	solo_LTR::1:100440273-100444659
1	101066610	101067461	solo_LTR::1:101063499-101070421
1	101278575	101281704	solo_LTR::1:101278574-101285578
1	101383882	101383993	solo_LTR::1:101383881-101385450
1	101530119	101531746	solo_LTR::1:101530118-101537101
1	101747368	101747888	solo_LTR::1:101747207-101748433
1	102516853	102517007	solo_LTR::1:102514784-102518818
1	102837730	102838456	solo_LTR::1:102834793-102839131
1	103150378	103150602	solo_LTR::1:103145869-103151999
1	103181272	103181415	solo_LTR::1:103179492-103182230
1	103754568	103755443	solo_LTR::1:103751626-103755998
1	103931827	103932333	solo_LTR::1:103931303-103932466
1	104984802	104984942	solo_LTR::1:104984705-104985184
1	105110442	105110968	solo_LTR::1:105110276-105112965
1	105958984	105959315	solo_LTR::1:105957854-105961177
1	106400317	106400427	solo_LTR::1:106400287-106400427
1	107360462	107363084	solo_LTR::1:107359956-107366926
1	107367356	107370177	solo_LTR::1:107363194-107370177
1	107479388	107482209	solo_LTR::1:107475228-107482209
1	107930611	107930771	solo_LTR::1:107928843-107931434
1	108042452	108043278	solo_LTR::1:108041710-108048681
1	108115972	108116419	solo_LTR::1:108115485-108119599
1	108313677	108314491	solo_LTR::1:108311732-108315016
1	108343060	108343431	solo_LTR::1:108342230-108344102
1	108468067	108469554	solo_LTR::1:108466965-108473948
1	108984055	108984335	solo_LTR::1:108983680-108984335
1	109172065	109174952	solo_LTR::1:109167982-109174952
1	109762093	109762399	solo_LTR::1:109755659-109762573
1	110120363	110120654	solo_LTR::1:110119479-110122610
1	110856927	110858231	solo_LTR::1:110851885-110858847
1	110859278	110862096	solo_LTR::1:110855118-110862098
1	111396412	111396599	solo_LTR::1:111393045-111397382
1	111973096	111975176	solo_LTR::1:111973095-111980079
1	112349213	112350124	solo_LTR::1:112348650-112351835
1	113104432	113106317	solo_LTR::1:113104431-113106400
1	113495837	113496132	solo_LTR::1:113495658-113496930
1	113563619	113564127	solo_LTR::1:113563618-113564127
1	113603890	113604460	solo_LTR::1:113597492-113604460
1	114788830	114789632	solo_LTR::1:114785634-114790319
1	115199163	115199792	solo_LTR::1:115194420-115201314
1	115352630	115353620	solo_LTR::1:115349691-115356605
1	116062684	116062872	solo_LTR::1:116059301-116063656
1	116103769	116104072	solo_LTR::1:116099876-116104089
1	117062853	117065543	solo_LTR::1:117058683-117065685
1	118335678	118336668	solo_LTR::1:118332755-118339611
1	118471433	118471628	solo_LTR::1:118469554-118472257
1	118884733	118885611	solo_LTR::1:118884024-118890994
1	120086652	120087466	solo_LTR::1:120083454-120088139
1	120159502	120159670	solo_LTR::1:120155235-120159922
1	121320693	121320923	solo_LTR::1:121320339-121321881
1	121607988	121608160	solo_LTR::1:121604631-121608988
1	121882996	121883212	solo_LTR::1:121876944-121883920
1	121883552	121883920	solo_LTR::1:121876944-121883920
1	122377665	122377795	solo_LTR::1:122375351-122378802
1	122919906	122920869	solo_LTR::1:122916940-122923872
1	123689556	123689668	solo_LTR::1:123687782-123690367
1	123965113	123965259	solo_LTR::1:123964050-123970946
1	123965714	123965823	solo_LTR::1:123964050-123970946
1	123966191	123966304	solo_LTR::1:123964050-123970946
1	123966513	123966623	solo_LTR::1:123964050-123970946
1	123966870	123966981	solo_LTR::1:123964050-123970946
1	124162448	124163051	solo_LTR::1:124160499-124164135
1	124438269	124439867	solo_LTR::1:124438268-124445197
1	124504203	124504415	solo_LTR::1:124500522-124505203
1	125158365	125158799	solo_LTR::1:125154842-125159499
1	125171123	125173870	solo_LTR::1:125166961-125173944
1	125785766	125785898	solo_LTR::1:125785412-125787935
1	125865001	125867821	solo_LTR::1:125860860-125867821
1	126407702	126408152	solo_LTR::1:126404502-126408854
1	126541614	126542261	solo_LTR::1:126535243-126542261
1	126682614	126683364	solo_LTR::1:126679345-126684036
1	126880532	126883353	solo_LTR::1:126880531-126887493
1	126887643	126888731	solo_LTR::1:126883774-126890732
1	127518265	127519881	solo_LTR::1:127518264-127525246
1	128330480	128330593	solo_LTR::1:128329828-128331917
1	128747118	128747346	solo_LTR::1:128742808-128747391
1	128999872	129000009	solo_LTR::1:128995933-129000291
1	130990916	130991519	solo_LTR::1:130990863-130993728
1	131710259	131710702	solo_LTR::1:131705463-131712469
1	131919991	131920168	solo_LTR::1:131916865-131921247
1	131982482	131982774	solo_LTR::1:131979593-131983955
1	132311436	132311547	solo_LTR::1:132310413-132313718
1	132735690	132736505	solo_LTR::1:132732495-132737172
1	133884247	133884421	solo_LTR::1:133883845-133889166
1	134212731	134213684	solo_LTR::1:134209755-134216682
1	134462793	134463235	solo_LTR::1:134459283-134463915
1	134810793	134811779	solo_LTR::1:134807863-134814689
1	135359264	135359393	solo_LTR::1:135358771-135359393
1	136111255	136111441	solo_LTR::1:136109685-136113711
1	137169900	137170063	solo_LTR::1:137167649-137170238
1	138260974	138261506	solo_LTR::1:138260240-138263203
1	138428186	138430363	solo_LTR::1:138424298-138431312
1	138881006	138881201	solo_LTR::1:138877641-138881976
1	139213621	139215404	solo_LTR::1:139210623-139217484
1	140755270	140755829	solo_LTR::1:140755094-140756341
1	140756053	140756180	solo_LTR::1:140755094-140756341
1	142237796	142240596	solo_LTR::1:142233531-142240609
1	142661382	142661872	solo_LTR::1:142658210-142662567
1	142952847	142953380	solo_LTR::1:142952690-142953927
1	143698093	143698369	solo_LTR::1:143697185-143700562
1	144258345	144259329	solo_LTR::1:144255382-144262281
1	144711467	144712723	solo_LTR::1:144709838-144716763
1	144797530	144800350	solo_LTR::1:144793369-144800350
1	145933492	145933666	solo_LTR::1:145930772-145934081
1	146196103	146196281	solo_LTR::1:146195416-146200100
1	146196474	146196583	solo_LTR::1:146195416-146200100
1	146196652	146196770	solo_LTR::1:146195416-146200100
1	146199131	146199270	solo_LTR::1:146195416-146200100
1	146199701	146199848	solo_LTR::1:146195416-146200100
1	147142119	147148172	solo_LTR::1:147141690-147148663
1	147185933	147186907	solo_LTR::1:147182991-147189790
1	147547952	147548104	solo_LTR::1:147546577-147551269
1	147848303	147849289	solo_LTR::1:147845370-147852276
1	148454341	148454516	solo_LTR::1:148453157-148457498
1	148802120	148802312	solo_LTR::1:148799833-148802555
1	148939389	148939985	solo_LTR::1:148939078-148940696
1	149241249	149241403	solo_LTR::1:149241176-149241654
1	149339020	149339201	solo_LTR::1:149334351-149339785
1	149481033	149483854	solo_LTR::1:149476870-149483854
1	152250706	152250945	solo_LTR::1:152247979-152252034
1	152265875	152266008	solo_LTR::1:152262878-152267098
1	152373211	152374742	solo_LTR::1:152373210-152374770
1	153010502	153010702	solo_LTR::1:153007608-153011648
1	153222826	153222941	solo_LTR::1:153222585-153223227
1	153784038	153784181	solo_LTR::1:153782297-153784994
1	154315206	154318026	solo_LTR::1:154315205-154322231
1	154319011	154320402	solo_LTR::1:154318448-154325479
1	154442022	154442142	solo_LTR::1:154439369-154442960
1	154712554	154712696	solo_LTR::1:154712145-154712733
1	155064425	155064540	solo_LTR::1:155063352-155069085
1	155067177	155067303	solo_LTR::1:155063352-155069085
1	155068753	155068874	solo_LTR::1:155063352-155069085
1	155218370	155218673	solo_LTR::1:155218267-155218740
1	155229481	155229807	solo_LTR::1:155229426-155229901
1	155471998	155472129	solo_LTR::1:155469783-155473862
1	155770648	155770791	solo_LTR::1:155770543-155771021
1	156240344	156240886	solo_LTR::1:156239731-156241251
1	157062836	157063124	solo_LTR::1:157061948-157065472
1	157718759	157718874	solo_LTR::1:157718512-157719175
1	158453467	158453642	solo_LTR::1:158452446-158456470
1	158869981	158871121	solo_LTR::1:158865333-158872336
1	159249084	159249859	solo_LTR::1:159246183-159250559
1	159386412	159386625	solo_LTR::1:159386058-159386625
1	159394838	159395061	solo_LTR::1:159394494-159395061
1	160064116	160064340	solo_LTR::1:160061259-160065266
1	160198551	160198690	solo_LTR::1:160198257-160199179
1	160565032	160566655	solo_LTR::1:160565031-160571937
1	161172225	161172348	solo_LTR::1:161171522-161174269
1	161173817	161173984	solo_LTR::1:161171522-161174269
1	161174020	161174159	solo_LTR::1:161171522-161174269
1	161213919	161214036	solo_LTR::1:161213916-161214104
1	161822069	161822188	solo_LTR::1:161821910-161822312
1	162690136	162690331	solo_LTR::1:162688251-162690958
1	162866580	162866936	solo_LTR::1:162863041-162867311
1	163280674	163280924	solo_LTR::1:163279778-163283159
1	163420465	163421452	solo_LTR::1:163417525-163424406
1	163562356	163562874	solo_LTR::1:163558869-163563560
1	163972091	163972943	solo_LTR::1:163969020-163975896
1	165441120	165441628	solo_LTR::1:165440597-165441762
1	165559779	165559988	solo_LTR::1:165554814-165560750
1	165580304	165581069	solo_LTR::1:165577437-165581751
1	167437972	167438272	solo_LTR::1:167437794-167439067
1	167826034	167827218	solo_LTR::1:167826033-167833041
1	168511373	168513961	solo_LTR::1:168511372-168518351
1	168690326	168690851	solo_LTR::1:168690156-168691384
1	168941172	168942225	solo_LTR::1:168940834-168942278
1	169593282	169593525	solo_LTR::1:169592842-169596234
1	169863181	169865996	solo_LTR::1:169858996-169865996
1	169909655	169909810	solo_LTR::1:169908534-169912575
1	169910164	169910349	solo_LTR::1:169908534-169912575
1	169910361	169910479	solo_LTR::1:169908534-169912575
1	170283040	170283163	solo_LTR::1:170282339-170284948
1	170284617	170284736	solo_LTR::1:170282339-170284948
1	170399654	170400200	solo_LTR::1:170399140-170400326
1	170474235	170477077	solo_LTR::1:170470075-170477077
1	170645809	170646007	solo_LTR::1:170641230-170648149
1	171351100	171352782	solo_LTR::1:171351099-171357572
1	171785418	171785610	solo_LTR::1:171784903-171788129
1	171785731	171785915	solo_LTR::1:171784903-171788129
1	172422395	172422900	solo_LTR::1:172421870-172423064
1	173094500	173094728	solo_LTR::1:173088950-173095367
1	174187816	174190637	solo_LTR::1:174183634-174190637
1	174896379	174896861	solo_LTR::1:174895272-174898842
1	175238647	175238885	solo_LTR::1:175237290-175242351
1	175244522	175244662	solo_LTR::1:175244435-175244915
1	175244681	175244915	solo_LTR::1:175244435-175244915
1	175449658	175452528	solo_LTR::1:175445609-175452549
1	176077281	176078017	solo_LTR::1:176074352-176078688
1	176479560	176480529	solo_LTR::1:176476610-176483536
1	176916213	176918417	solo_LTR::1:176911417-176918473
1	177093285	177096103	solo_LTR::1:177089201-177096176
1	177314005	177314199	solo_LTR::1:177313365-177317061
1	177314211	177314406	solo_LTR::1:177313365-177317061
1	177739908	177741751	solo_LTR::1:177738631-177745582
1	177746013	177748833	solo_LTR::1:177741863-177748833
1	178318344	178321169	solo_LTR::1:178314316-178321242
1	178330070	178332896	solo_LTR::1:178326043-178332969
1	178793622	178794121	solo_LTR::1:178792164-178794974
1	178874171	178874358	solo_LTR::1:178872539-178876576
1	179087462	179087669	solo_LTR::1:179084131-179088449
1	179860911	179862701	solo_LTR::1:179859812-179866780
1	179876693	179876803	solo_LTR::1:179875744-179879760
1	179877387	179877497	solo_LTR::1:179875744-179879760
1	179877584	179877705	solo_LTR::1:179875744-179879760
1	179878618	179878743	solo_LTR::1:179875744-179879760
1	179879644	179879760	solo_LTR::1:179875744-179879760
1	180637078	180637339	solo_LTR::1:180634440-180637744
1	180832657	180833641	solo_LTR::1:180829691-180836624
1	182625602	182628416	solo_LTR::1:182621412-182628416
1	183752281	183753597	solo_LTR::1:183749724-183756680
1	184298764	184298947	solo_LTR::1:184298045-184300114
1	184712917	184715624	solo_LTR::1:184712790-184719814
1	185610539	185611117	solo_LTR::1:185610537-185617550
1	185650931	185651235	solo_LTR::1:185650041-185654078
1	185826782	185827183	solo_LTR::1:185826102-185829535
1	186180199	186181358	solo_LTR::1:186178541-186185524
1	186186489	186187532	solo_LTR::1:186181784-186188760
1	186480216	186480341	solo_LTR::1:186480215-186480341
1	186704823	186705075	solo_LTR::1:186700630-186705326
1	186833699	186834157	solo_LTR::1:186830519-186834840
1	187090362	187090870	solo_LTR::1:187089543-187091844
1	187365196	187365307	solo_LTR::1:187365176-187369385
1	187365854	187365965	solo_LTR::1:187365176-187369385
1	187512014	187514751	solo_LTR::1:187507871-187514835
1	187775797	187775912	solo_LTR::1:187775788-187776412
1	187776283	187776412	solo_LTR::1:187775788-187776412
1	187922267	187923739	solo_LTR::1:187921175-187928144
1	187947847	187949096	solo_LTR::1:187942876-187949898
1	188005119	188005262	solo_LTR::1:188001402-188006085
1	188034779	188035258	solo_LTR::1:188031278-188035961
1	188099290	188100049	solo_LTR::1:188096368-188100755
1	188118063	188118219	solo_LTR::1:188116016-188120051
1	188689588	188692165	solo_LTR::1:188689587-188696536
1	189134251	189134752	solo_LTR::1:189131129-189135449
1	190158903	190159478	solo_LTR::1:190158777-190159478
1	190901176	190902947	solo_LTR::1:190897259-190904244
1	191596665	191596947	solo_LTR::1:191592740-191596964
1	191926050	191927016	solo_LTR::1:191923103-191930029
1	191945737	191946703	solo_LTR::1:191942791-191949724
1	192517046	192518424	solo_LTR::1:192515103-192518709
1	192889385	192889848	solo_LTR::1:192888948-192890355
1	193663647	193664650	solo_LTR::1:193661830-193668869
1	193818617	193820240	solo_LTR::1:193818616-193825565
1	194064775	194065198	solo_LTR::1:194064653-194065198
1	194065369	194065895	solo_LTR::1:194065198-194066442
1	194066153	194066277	solo_LTR::1:194065198-194066442
1	194437916	194438109	solo_LTR::1:194436288-194440291
1	195260643	195261494	solo_LTR::1:195257577-195264464
1	195349615	195350337	solo_LTR::1:195346417-195351023
1	195366010	195367635	solo_LTR::1:195366009-195373013
1	195467231	195468006	solo_LTR::1:195464341-195468704
1	196406811	196406930	solo_LTR::1:196406333-196407250
1	197573148	197573686	solo_LTR::1:197572635-197573910
1	197818600	197820050	solo_LTR::1:197817468-197822008
1	198149696	198151098	solo_LTR::1:198144632-198151650
1	198398751	198399665	solo_LTR::1:198395695-198402633
1	198424128	198425044	solo_LTR::1:198421115-198428012
1	198686777	198689521	solo_LTR::1:198682591-198689598
1	198868418	198868777	solo_LTR::1:198867894-198872895
1	199639322	199639793	solo_LTR::1:199637547-199640238
1	199797724	199797895	solo_LTR::1:199797723-199797916
1	200221861	200222414	solo_LTR::1:200221710-200222957
1	200222694	200222819	solo_LTR::1:200221710-200222957
1	200298950	200299148	solo_LTR::1:200297925-200301457
1	200774678	200775388	solo_LTR::1:200774180-200775501
1	200992462	200992620	solo_LTR::1:200992026-200992621
1	201365098	201365777	solo_LTR::1:201364823-201366327
1	201606142	201608887	solo_LTR::1:201601959-201608963
1	202063404	202063640	solo_LTR::1:202062327-202065118
1	202064084	202064249	solo_LTR::1:202062327-202065118
1	202074076	202075207	solo_LTR::1:202072402-202075240
1	202720876	202721120	solo_LTR::1:202719739-202723371
1	202863899	202864749	solo_LTR::1:202860736-202867705
1	202925080	202925361	solo_LTR::1:202923831-202927173
1	203151304	203152257	solo_LTR::1:203148325-203155287
1	203449934	203452819	solo_LTR::1:203445859-203452819
1	203488211	203488397	solo_LTR::1:203487873-203491556
1	203489146	203489322	solo_LTR::1:203487873-203491556
1	203506123	203506822	solo_LTR::1:203502819-203507507
1	203874446	203874904	solo_LTR::1:203874103-203875710
1	205654867	205656249	solo_LTR::1:205654866-205659362
1	205686533	205689423	solo_LTR::1:205682509-205689423
1	206316202	206316831	solo_LTR::1:206315662-206318791
1	206486201	206487143	solo_LTR::1:206481116-206488078
1	206488506	206491304	solo_LTR::1:206484366-206491320
1	206599342	206599825	solo_LTR::1:206599179-206600638
1	206612644	206613111	solo_LTR::1:206611829-206615169
1	206791152	206793686	solo_LTR::1:206791151-206798056
1	207644279	207644525	solo_LTR::1:207643183-207646763
1	207818217	207818744	solo_LTR::1:207816002-207818775
1	208142449	208142595	solo_LTR::1:208140169-208143601
1	208225264	208225499	solo_LTR::1:208225092-208226359
1	209199694	209200176	solo_LTR::1:209199693-209205045
1	209206819	209207346	solo_LTR::1:209206681-209207868
1	209699587	209702331	solo_LTR::1:209695381-209702405
1	209857732	209858328	solo_LTR::1:209855769-209858889
1	210276925	210279625	solo_LTR::1:210272753-210279757
1	210383031	210383205	solo_LTR::1:210382042-210383316
1	210759595	210760075	solo_LTR::1:210758550-210762046
1	211134392	211136302	solo_LTR::1:211130481-211137512
1	211821006	211823826	solo_LTR::1:211821005-211827988
1	211828863	211830011	solo_LTR::1:211824247-211831223
1	212351644	212351965	solo_LTR::1:212351081-212355690
1	212486058	212486232	solo_LTR::1:212485656-212490983
1	212509037	212510021	solo_LTR::1:212506071-212512974
1	212987912	212988841	solo_LTR::1:212986256-212993172
1	213934789	213935759	solo_LTR::1:213931836-213938718
1	214193237	214193449	solo_LTR::1:214191469-214194969
1	214193745	214194091	solo_LTR::1:214191469-214194969
1	214530948	214531367	solo_LTR::1:214529257-214531490
1	214621034	214622533	solo_LTR::1:214621033-214628021
1	214836357	214837312	solo_LTR::1:214833417-214840320
1	215066929	215067913	solo_LTR::1:215063963-215070877
1	215939410	215940227	solo_LTR::1:215936214-215940882
1	216457817	216458481	solo_LTR::1:216457317-216458609
1	216588403	216588556	solo_LTR::1:216588348-216592272
1	216589837	216590068	solo_LTR::1:216588348-216592272
1	218387521	218389289	solo_LTR::1:218386468-218393442
1	218393568	218395109	solo_LTR::1:218389710-218396650
1	218441458	218441810	solo_LTR::1:218441131-218441810
1	218674779	218677400	solo_LTR::1:218674281-218681244
1	218681681	218684495	solo_LTR::1:218677513-218684495
1	219444526	219444934	solo_LTR::1:219443144-219447182
1	219973710	219973944	solo_LTR::1:219973709-219974188
1	220091161	220093746	solo_LTR::1:220091160-220098114
1	220217857	220218047	solo_LTR::1:220217811-220218290
1	220631891	220632022	solo_LTR::1:220629676-220633686
1	220848561	220850343	solo_LTR::1:220847451-220854419
1	220937048	220937560	solo_LTR::1:220936870-220940900
1	221383140	221383655	solo_LTR::1:221382578-221389587
1	221404467	221404966	solo_LTR::1:221404313-221405497
1	222230916	222233804	solo_LTR::1:222230915-222237838
1	222463281	222465087	solo_LTR::1:222458428-222465380
1	222511029	222511934	solo_LTR::1:222508047-222514890
1	222734565	222734678	solo_LTR::1:222729614-222736509
1	223040846	223041490	solo_LTR::1:223040555-223042229
1	223428859	223429845	solo_LTR::1:223425921-223432834
1	223523836	223524441	solo_LTR::1:223523654-223530651
1	224122941	224123425	solo_LTR::1:224122560-224124191
1	224213735	224214387	solo_LTR::1:224213246-224214517
1	224413516	224414364	solo_LTR::1:224410422-224417334
1	224476072	224478828	solo_LTR::1:224471915-224478882
1	224487681	224490485	solo_LTR::1:224483521-224490500
1	225066275	225066613	solo_LTR::1:225063546-225067583
1	225587152	225587822	solo_LTR::1:225587025-225588357
1	226210309	226210845	solo_LTR::1:226209313-226211389
1	226834035	226834689	solo_LTR::1:226832013-226834866
1	226922227	226922357	solo_LTR::1:226922226-226926993
1	227130613	227131696	solo_LTR::1:227130112-227137075
1	227131735	227133189	solo_LTR::1:227130112-227137075
1	227137506	227140313	solo_LTR::1:227133345-227140326
1	227325185	227325827	solo_LTR::1:227318821-227325827
1	228228397	228230110	solo_LTR::1:228227288-228234273
1	228234517	228235853	solo_LTR::1:228230539-228237504
1	228295984	228296123	solo_LTR::1:228293747-228296306
1	228520977	228521171	solo_LTR::1:228518159-228522195
1	228531681	228532346	solo_LTR::1:228528460-228535300
1	229214098	229216884	solo_LTR::1:229209883-229216919
1	229296888	229297208	solo_LTR::1:229296222-229299775
1	231013939	231016701	solo_LTR::1:231009962-231016770
1	231230467	231230617	solo_LTR::1:231228222-231232975
1	231500249	231500809	solo_LTR::1:231500248-231500811
1	232154095	232154232	solo_LTR::1:232151897-232155225
1	233187051	233187165	solo_LTR::1:233187035-233187660
1	233187529	233187660	solo_LTR::1:233187035-233187660
1	233358347	233359612	solo_LTR::1:233358346-233365305
1	233359942	233361462	solo_LTR::1:233358346-233365305
1	233365735	233368501	solo_LTR::1:233361577-233368553
1	233789699	233789882	solo_LTR::1:233788432-233792069
1	233795528	233798245	solo_LTR::1:233795113-233802115
1	234061756	234062412	solo_LTR::1:234061635-234062941
1	234138865	234141698	solo_LTR::1:234134715-234141698
1	234703651	234704505	solo_LTR::1:234700462-234705067
1	235126497	235127347	solo_LTR::1:235123342-235130306
1	235263386	235263523	solo_LTR::1:235263168-235268991
1	235301746	235302346	solo_LTR::1:235301448-235303161
1	235546360	235546497	solo_LTR::1:235543957-235547489
1	235803613	235803804	solo_LTR::1:235802592-235806628
1	236224744	236226243	solo_LTR::1:236224743-236231750
1	236944089	236945585	solo_LTR::1:236942996-236949993
1	238166988	238170105	solo_LTR::1:238166987-238173991
1	238591398	238592552	solo_LTR::1:238586798-238593764
1	239423402	239424223	solo_LTR::1:239420459-239424796
1	239792402	239793880	solo_LTR::1:239791295-239798208
1	239827421	239827565	solo_LTR::1:239826695-239831387
1	241749913	241752661	solo_LTR::1:241745755-241752735
1	242291791	242291998	solo_LTR::1:242291790-242291998
1	242423603	242423802	solo_LTR::1:242421026-242425067
1	243828902	243830465	solo_LTR::1:243828901-243835840
1	243839293	243840855	solo_LTR::1:243839292-243846254
1	244473394	244474048	solo_LTR::1:244472533-244479508
1	244477605	244478885	solo_LTR::1:244472533-244479508
1	244479930	244482751	solo_LTR::1:244475770-244482751
1	245336220	245337204	solo_LTR::1:245333263-245340166
1	245522325	245522982	solo_LTR::1:245522317-245529292
1	245586694	245588185	solo_LTR::1:245585591-245592556
1	247085621	247085742	solo_LTR::1:247085620-247086206
1	247225352	247226066	solo_LTR::1:247224931-247226081
1	247358337	247358554	solo_LTR::1:247357551-247360787
1	247359852	247360046	solo_LTR::1:247357551-247360787
1	247581337	247582972	solo_LTR::1:247581336-247588339
1	248225138	248226043	solo_LTR::1:248224486-248227832
1	248695202	248695323	solo_LTR::1:248693640-248695434
1	248844103	248844750	solo_LTR::1:248843978-248845279
1	249116788	249119607	solo_LTR::1:249116787-249123789
1	249521758	249522711	solo_LTR::1:249518782-249525680
1	249533845	249534797	solo_LTR::1:249530869-249537796
1	249695123	249695332	solo_LTR::1:249694038-249698075
1	249695640	249695823	solo_LTR::1:249694038-249698075
1	250462228	250462448	solo_LTR::1:250461553-250466228
1	250471823	250472040	solo_LTR::1:250470897-250474936
1	251190254	251191701	solo_LTR::1:251189168-251196122
1	251875557	251876041	solo_LTR::1:251874802-251876376
1	252416820	252416953	solo_LTR::1:252415845-252421151
1	252419410	252419538	solo_LTR::1:252415845-252421151
1	252686901	252687550	solo_LTR::1:252686469-252687550
1	253449274	253450061	solo_LTR::1:253448975-253450594
1	253489695	253490255	solo_LTR::1:253489555-253490782
1	253799071	253800559	solo_LTR::1:253797972-253804940
1	253974080	253974790	solo_LTR::1:253971522-253975078
1	254125898	254126090	solo_LTR::1:254123642-254126332
1	254270441	254271138	solo_LTR::1:254270135-254271794
1	254306293	254306801	solo_LTR::1:254305752-254306967
1	254663837	254666604	solo_LTR::1:254659663-254666658
1	254735443	254736078	solo_LTR::1:254734961-254736209
1	255630360	255630762	solo_LTR::1:255629702-255631907
1	255651194	255651363	solo_LTR::1:255650792-255656079
1	255692984	255695804	solo_LTR::1:255688802-255695804
1	255803463	255804919	solo_LTR::1:255799576-255806545
1	256793026	256794327	solo_LTR::1:256787955-256794951
1	256795379	256798062	solo_LTR::1:256791190-256798194
1	257663564	257663783	solo_LTR::1:257662641-257666662
1	257749730	257751452	solo_LTR::1:257744581-257751584
1	257786182	257786358	solo_LTR::1:257785476-257788807
1	258136255	258136387	solo_LTR::1:258130831-258136387
1	258585682	258588686	solo_LTR::1:258581847-258588759
1	259113051	259113187	solo_LTR::1:259111289-259113874
1	259184255	259184367	solo_LTR::1:259184101-259187138
1	259185540	259185651	solo_LTR::1:259184101-259187138
1	259185908	259186033	solo_LTR::1:259184101-259187138
1	259186362	259186476	solo_LTR::1:259184101-259187138
1	260740072	260742861	solo_LTR::1:260735856-260742896
1	260962745	260962903	solo_LTR::1:260962678-260963152
1	260962908	260963145	solo_LTR::1:260962678-260963152
1	262212751	262212928	solo_LTR::1:262210988-262214077
1	262257882	262258284	solo_LTR::1:262257847-262258284
1	262288469	262290750	solo_LTR::1:262283843-262290802
1	262930086	262932792	solo_LTR::1:262929671-262936642
1	262937063	262939834	solo_LTR::1:262932905-262939834
1	262942072	262943167	solo_LTR::1:262941660-262948606
1	262943194	262944779	solo_LTR::1:262941660-262948606
1	262949028	262951833	solo_LTR::1:262944892-262951833
1	262965589	262968232	solo_LTR::1:262961429-262968374
1	263247880	263248390	solo_LTR::1:263247322-263248578
1	263751393	263754213	solo_LTR::1:263751392-263758347
1	263758504	263759958	solo_LTR::1:263754642-263761579
1	264203212	264205363	solo_LTR::1:264199324-264206310
1	264594559	264594856	solo_LTR::1:264591835-264595856
1	265876497	265876753	solo_LTR::1:265875876-265880214
1	265952935	265953221	solo_LTR::1:265950884-265953986
1	266532736	266534174	solo_LTR::1:266532733-266534221
1	267404181	267407012	solo_LTR::1:267404180-267411162
1	267411301	267413183	solo_LTR::1:267407423-267414395
1	267743131	267744111	solo_LTR::1:267740177-267747034
1	267925479	267926044	solo_LTR::1:267925349-267926576
1	268176216	268176979	solo_LTR::1:268174259-268177537
1	268737298	268737592	solo_LTR::1:268734406-268738776
1	269376001	269377369	solo_LTR::1:269370928-269377985
1	269780170	269780829	solo_LTR::1:269779404-269781201
1	270641759	270643490	solo_LTR::1:270640668-270647671
1	272284165	272284284	solo_LTR::1:272283810-272286185
1	273034595	273035034	solo_LTR::1:273034391-273041358
1	273195098	273197919	solo_LTR::1:273195097-273202103
1	273361444	273361669	solo_LTR::1:273361443-273361669
1	273361521	273361734	solo_LTR::1:273361520-273361734
1	274355792	274355952	solo_LTR::1:274355723-274356203
1	274487947	274488812	solo_LTR::1:274484941-274491746
1	274650893	274651421	solo_LTR::1:274650758-274651950
1	277686674	277686791	solo_LTR::1:277684216-277687801
1	277686861	277687310	solo_LTR::1:277684216-277687801
1	277714260	277715740	solo_LTR::1:277713150-277720128
1	278388389	278389868	solo_LTR::1:278387297-278394262
1	279203842	279204693	solo_LTR::1:279200815-279207660
1	279390317	279390531	solo_LTR::1:279390270-279390561
1	279664584	279667405	solo_LTR::1:279664583-279671542
1	280292499	280294015	solo_LTR::1:280292498-280299500
1	280337588	280339308	solo_LTR::1:280336487-280343447
1	280344353	280345120	solo_LTR::1:280339729-280346689
1	280944202	280946087	solo_LTR::1:280940297-280947299
1	281144062	281144797	solo_LTR::1:281143545-281144907
1	281202954	281205775	solo_LTR::1:281198768-281205775
1	281275148	281275523	solo_LTR::1:281274104-281275945
1	281307602	281308572	solo_LTR::1:281304639-281311486
1	281377082	281378707	solo_LTR::1:281377081-281384065
1	281384852	281385996	solo_LTR::1:281380332-281387295
1	281417114	281420004	solo_LTR::1:281413034-281420004
1	281846954	281848456	solo_LTR::1:281843078-281850022
1	282259644	282259795	solo_LTR::1:282258715-282262590
1	282260396	282260530	solo_LTR::1:282258715-282262590
1	282570326	282570513	solo_LTR::1:282569856-282571065
1	283275237	283276361	solo_LTR::1:283274821-283281815
1	283282227	283284958	solo_LTR::1:283278075-283285032
1	283287996	283288664	solo_LTR::1:283287135-283294108
1	283294520	283297255	solo_LTR::1:283290372-283297329
1	283393722	283394569	solo_LTR::1:283389117-283396106
1	283471205	283472158	solo_LTR::1:283468239-283475059
1	283860126	283860276	solo_LTR::1:283857873-283862652
1	283922407	283923248	solo_LTR::1:283921900-283923288
1	284206612	284207577	solo_LTR::1:284203659-284210554
1	284729813	284732535	solo_LTR::1:284729398-284736387
1	285101721	285102028	solo_LTR::1:285098976-285103013
1	285511774	285513579	solo_LTR::1:285510687-285517601
1	285778445	285779722	solo_LTR::1:285773731-285780669
1	285928785	285929316	solo_LTR::1:285928477-285929462
1	287077955	287078371	solo_LTR::1:287077830-287080131
1	287095724	287096238	solo_LTR::1:287095549-287096798
1	287096505	287096653	solo_LTR::1:287095549-287096798
1	287299201	287299346	solo_LTR::1:287297396-287301418
1	287696992	287697915	solo_LTR::1:287694040-287700900
1	287850749	287851325	solo_LTR::1:287850272-287851445
1	287998065	287998586	solo_LTR::1:287997541-287998714
1	288890393	288891028	solo_LTR::1:288888440-288892042
1	288898667	288898808	solo_LTR::1:288896825-288899624
1	289878775	289878992	solo_LTR::1:289875959-289879994
1	289926197	289926346	solo_LTR::1:289924373-289928407
1	290499494	290500493	solo_LTR::1:290497906-290504889
1	290505016	290506520	solo_LTR::1:290501148-290508124
1	290852418	290853245	solo_LTR::1:290849351-290856218
1	291041664	291041926	solo_LTR::1:291040528-291044129
1	291435025	291437619	solo_LTR::1:291435024-291442033
1	291438829	291440204	solo_LTR::1:291438279-291445303
1	291459304	291459516	solo_LTR::1:291458862-291459646
1	291499654	291501384	solo_LTR::1:291498563-291505567
1	291505711	291507609	solo_LTR::1:291501806-291508803
1	292836765	292838313	solo_LTR::1:292836764-292843785
1	293092659	293094070	solo_LTR::1:293092658-293094117
1	293173325	293173478	solo_LTR::1:293172793-293174006
1	293173710	293173821	solo_LTR::1:293172793-293174006
1	293214729	293214959	solo_LTR::1:293213854-293219242
1	293942704	293943474	solo_LTR::1:293942206-293949192
1	293947275	293948576	solo_LTR::1:293942206-293949192
1	293950589	293952443	solo_LTR::1:293945438-293952443
1	293961589	293963107	solo_LTR::1:293959987-293966993
1	293967423	293970244	solo_LTR::1:293963219-293970244
1	294150238	294150806	solo_LTR::1:294149740-294150923
1	294277865	294279486	solo_LTR::1:294277864-294284798
1	294421706	294422260	solo_LTR::1:294419230-294422732
1	294578607	294579908	solo_LTR::1:294573531-294580532
1	294580961	294583776	solo_LTR::1:294576773-294583776
1	294848454	294848920	solo_LTR::1:294844202-294851195
1	294880623	294880892	solo_LTR::1:294880066-294881315
1	295285383	295285534	solo_LTR::1:295283358-295286223
1	295300571	295300888	solo_LTR::1:295297405-295300888
1	295544155	295545140	solo_LTR::1:295541208-295548083
1	295555986	295556971	solo_LTR::1:295553040-295559919
1	295666272	295666789	solo_LTR::1:295665518-295667130
1	295864889	295865858	solo_LTR::1:295861942-295868808
1	296091780	296092741	solo_LTR::1:296088826-296095736
1	296447291	296449099	solo_LTR::1:296446014-296452985
1	296453416	296456178	solo_LTR::1:296449253-296456235
1	296520192	296521662	solo_LTR::1:296519093-296526006
1	296898897	296899062	solo_LTR::1:296898896-296899518
1	296951204	296954032	solo_LTR::1:296947051-296954032
1	297358030	297358559	solo_LTR::1:297357473-297358732
1	298253151	298255177	solo_LTR::1:298253150-298260152
1	298634735	298635629	solo_LTR::1:298634038-298641012
1	298713371	298716190	solo_LTR::1:298713370-298720462
1	298985632	298985744	solo_LTR::1:298985138-298989326
1	299094200	299094484	solo_LTR::1:299093110-299096129
1	299332768	299332892	solo_LTR::1:299330213-299333710
1	299533509	299534040	solo_LTR::1:299533324-299534572
1	299724937	299725136	solo_LTR::1:299720034-299726584
1	300757637	300758122	solo_LTR::1:300757479-300759856
1	301440045	301440743	solo_LTR::1:301437443-301441030
1	301464436	301467199	solo_LTR::1:301460232-301467256
1	302153124	302155080	solo_LTR::1:302152027-302158964
1	302311548	302312386	solo_LTR::1:302308512-302315343
1	302531092	302531599	solo_LTR::1:302530911-302532150
1	302640368	302641352	solo_LTR::1:302637406-302644304
1	303645366	303645690	solo_LTR::1:303643170-303645808
1	303688212	303689743	solo_LTR::1:303683238-303690249
1	303958442	303958619	solo_LTR::1:303958430-303963206
1	306877953	306878560	solo_LTR::1:306877808-306879080
10	314851	315387	solo_LTR::10:314322-315516
10	410168	412054	solo_LTR::10:409750-416697
10	492233	492922	solo_LTR::10:488934-495875
10	514473	515162	solo_LTR::10:511232-518118
10	626005	627972	solo_LTR::10:625590-632597
10	633021	635840	solo_LTR::10:628836-635840
10	649923	652742	solo_LTR::10:645738-652742
10	1835585	1835810	solo_LTR::10:1835584-1835810
10	1835662	1835887	solo_LTR::10:1835661-1835887
10	1880889	1881162	solo_LTR::10:1878057-1882088
10	2104373	2104798	solo_LTR::10:2102575-2105242
10	2387850	2388403	solo_LTR::10:2387690-2393347
10	2830282	2831015	solo_LTR::10:2830155-2833436
10	2832009	2832615	solo_LTR::10:2830155-2833436
10	3813363	3813777	solo_LTR::10:3806817-3813777
10	3894948	3897319	solo_LTR::10:3894947-3901957
10	4449037	4449311	solo_LTR::10:4446542-4449433
10	4586131	4588719	solo_LTR::10:4586130-4593111
10	5051747	5052213	solo_LTR::10:5051566-5058560
10	5243830	5245329	solo_LTR::10:5242743-5249711
10	5254337	5256046	solo_LTR::10:5251227-5258126
10	5326094	5328914	solo_LTR::10:5326093-5333049
10	5338002	5340809	solo_LTR::10:5338001-5344941
10	6451425	6452563	solo_LTR::10:6450163-6453406
10	6516245	6516450	solo_LTR::10:6512897-6517245
10	6555973	6556943	solo_LTR::10:6553023-6559921
10	6933353	6933790	solo_LTR::10:6932818-6933790
10	7905665	7905853	solo_LTR::10:7904877-7906962
10	8128163	8128819	solo_LTR::10:8124846-8131829
10	8410758	8412098	solo_LTR::10:8408804-8412385
10	8895014	8895717	solo_LTR::10:8892408-8896006
10	9309415	9309924	solo_LTR::10:9308907-9310072
10	10194998	10195127	solo_LTR::10:10192570-10196140
10	10195192	10195321	solo_LTR::10:10192570-10196140
10	10296308	10296456	solo_LTR::10:10294661-10298693
10	10297749	10297865	solo_LTR::10:10294661-10298693
10	10321851	10324432	solo_LTR::10:10321850-10328832
10	10519632	10521730	solo_LTR::10:10519631-10526611
10	10584233	10584717	solo_LTR::10:10582540-10584840
10	12613095	12615916	solo_LTR::10:12608891-12615916
10	13047875	13048384	solo_LTR::10:13047301-13048581
10	13169597	13170135	solo_LTR::10:13169446-13170695
10	13170415	13170540	solo_LTR::10:13169446-13170695
10	13462069	13464876	solo_LTR::10:13458020-13464958
10	13765131	13767823	solo_LTR::10:13764716-13771653
10	14250520	14251137	solo_LTR::10:14250234-14251631
10	15013925	15014152	solo_LTR::10:15013924-15014152
10	15164952	15165317	solo_LTR::10:15162215-15166256
10	15425395	15425947	solo_LTR::10:15425225-15426481
10	15591598	15591768	solo_LTR::10:15591540-15592017
10	15675083	15675271	solo_LTR::10:15675081-15675308
10	15848711	15848911	solo_LTR::10:15847664-15849065
10	16037381	16038231	solo_LTR::10:16034253-16041189
10	16090062	16090813	solo_LTR::10:16086879-16091485
10	16129199	16129416	solo_LTR::10:16129196-16129497
10	16204318	16204565	solo_LTR::10:16204090-16204565
10	16296681	16297063	solo_LTR::10:16296584-16297063
10	16343643	16344193	solo_LTR::10:16343119-16344376
10	16952790	16952990	solo_LTR::10:16948222-16952990
10	17118883	17119849	solo_LTR::10:17116968-17122787
10	17874363	17875359	solo_LTR::10:17872543-17879617
10	18553150	18553452	solo_LTR::10:18550356-18554393
10	18571370	18572451	solo_LTR::10:18566422-18573410
10	19344674	19344821	solo_LTR::10:19342321-19345822
10	20784538	20785040	solo_LTR::10:20784385-20785637
10	21424197	21424331	solo_LTR::10:21424176-21428351
10	21424790	21424966	solo_LTR::10:21424176-21428351
10	21718925	21719437	solo_LTR::10:21718225-21721774
10	22595312	22595426	solo_LTR::10:22595082-22596826
10	23202255	23205075	solo_LTR::10:23198074-23205075
10	23669355	23672176	solo_LTR::10:23669354-23676358
10	23814629	23815416	solo_LTR::10:23811426-23816100
10	24022187	24023811	solo_LTR::10:24022186-24029242
10	24141362	24142041	solo_LTR::10:24138091-24145010
10	24775951	24778567	solo_LTR::10:24771805-24778705
10	24800779	24803579	solo_LTR::10:24796632-24803592
10	26447880	26449124	solo_LTR::10:26444931-26449272
10	27572966	27573929	solo_LTR::10:27570000-27576928
10	27604432	27604600	solo_LTR::10:27601666-27605698
10	29049961	29051172	solo_LTR::10:29049394-29056404
10	30116871	30119684	solo_LTR::10:30112792-30119756
10	30259381	30259522	solo_LTR::10:30258389-30259663
10	30619694	30622515	solo_LTR::10:30619693-30626676
10	30739391	30742211	solo_LTR::10:30735208-30742211
10	31271638	31272632	solo_LTR::10:31268693-31275582
10	31285379	31286569	solo_LTR::10:31283094-31290131
10	31446161	31448238	solo_LTR::10:31446142-31453057
10	32697473	32698522	solo_LTR::10:32697072-32702720
10	33450462	33450672	solo_LTR::10:33449797-33454138
10	33498517	33501400	solo_LTR::10:33494436-33501406
10	33510680	33513564	solo_LTR::10:33506600-33513570
10	34356115	34358936	solo_LTR::10:34351933-34358936
10	35940312	35943110	solo_LTR::10:35936172-35943132
10	36845410	36845561	solo_LTR::10:36843794-36847816
10	37107173	37107470	solo_LTR::10:37105745-37109190
10	37234515	37235111	solo_LTR::10:37234506-37241519
10	37342923	37343066	solo_LTR::10:37341300-37345326
10	37813785	37813936	solo_LTR::10:37809176-37816080
10	38170179	38170480	solo_LTR::10:38166070-38170724
10	39236353	39239173	solo_LTR::10:39232191-39239173
10	39673080	39673661	solo_LTR::10:39672953-39674190
10	39775025	39775194	solo_LTR::10:39771272-39775977
10	40222992	40223174	solo_LTR::10:40222293-40226969
10	41413370	41413511	solo_LTR::10:41412945-41418881
10	42630600	42631045	solo_LTR::10:42630400-42637374
10	43601921	43602172	solo_LTR::10:43601561-43605758
10	44019219	44019623	solo_LTR::10:44017433-44019890
10	44280802	44281025	solo_LTR::10:44277803-44281998
10	44319213	44319395	solo_LTR::10:44315813-44320177
10	44361756	44362204	solo_LTR::10:44361557-44368529
10	44646430	44646540	solo_LTR::10:44646362-44653267
10	44647442	44647570	solo_LTR::10:44646362-44653267
10	44648829	44648946	solo_LTR::10:44646362-44653267
10	44649183	44649298	solo_LTR::10:44646362-44653267
10	44650815	44650934	solo_LTR::10:44646362-44653267
10	44670352	44670831	solo_LTR::10:44667175-44671515
10	44701938	44702462	solo_LTR::10:44698778-44703159
10	45079329	45079527	solo_LTR::10:45074429-45080318
10	47841380	47841590	solo_LTR::10:47840696-47845349
10	48425370	48425608	solo_LTR::10:48424713-48429077
10	48775318	48776021	solo_LTR::10:48771814-48776500
10	50217848	50217966	solo_LTR::10:50216219-50223208
10	50232406	50233169	solo_LTR::10:50229151-50233840
10	50721011	50721300	solo_LTR::10:50718113-50722466
10	50721306	50721753	solo_LTR::10:50718113-50722466
10	50746151	50748844	solo_LTR::10:50741968-50748970
10	51389879	51389999	solo_LTR::10:51389600-51390007
10	52394440	52395368	solo_LTR::10:52393891-52397024
10	52593080	52593359	solo_LTR::10:52592782-52593359
10	52911453	52911576	solo_LTR::10:52910393-52914751
10	53044110	53044812	solo_LTR::10:53040834-53046252
10	53061857	53064677	solo_LTR::10:53057696-53064677
10	53355853	53356084	solo_LTR::10:53354921-53358961
10	54312939	54313464	solo_LTR::10:54310913-54313981
10	54313579	54313749	solo_LTR::10:54310913-54313981
10	54419858	54420046	solo_LTR::10:54418449-54421586
10	54420274	54420447	solo_LTR::10:54418449-54421586
10	54840973	54841122	solo_LTR::10:54838787-54841383
10	54966646	54967137	solo_LTR::10:54966523-54968825
10	55169378	55169499	solo_LTR::10:55167186-55169684
10	55458043	55458248	solo_LTR::10:55452845-55458362
10	55733582	55733722	solo_LTR::10:55731138-55734653
10	55733800	55733951	solo_LTR::10:55731138-55734653
10	55845185	55847952	solo_LTR::10:55845134-55852091
10	55865837	55867398	solo_LTR::10:55865827-55872419
10	55886505	55889250	solo_LTR::10:55886454-55893432
10	56230803	56231544	solo_LTR::10:56227860-56232201
10	56426067	56426403	solo_LTR::10:56423794-56427229
10	57016694	57016813	solo_LTR::10:57014009-57017636
10	57124879	57125510	solo_LTR::10:57121488-57126935
10	57555416	57555688	solo_LTR::10:57552636-57556877
10	57877389	57877679	solo_LTR::10:57877388-57877679
10	58294978	58296258	solo_LTR::10:58289894-58296882
10	58297304	58300111	solo_LTR::10:58293142-58300124
10	59018157	59019640	solo_LTR::10:59017051-59024055
10	59060889	59063607	solo_LTR::10:59060472-59067483
10	59134655	59135227	solo_LTR::10:59134381-59135991
10	60302614	60305434	solo_LTR::10:60302613-60309629
10	60960321	60961808	solo_LTR::10:60959223-60966135
10	62000198	62000353	solo_LTR::10:61999777-62005066
10	62129132	62130097	solo_LTR::10:62126191-62133063
10	62245532	62246518	solo_LTR::10:62242576-62249545
10	62310610	62310802	solo_LTR::10:62309929-62314297
10	62946150	62947597	solo_LTR::10:62944566-62951461
10	63040820	63041121	solo_LTR::10:63038574-63042001
10	63041289	63041474	solo_LTR::10:63038574-63042001
10	63414338	63415324	solo_LTR::10:63411384-63418355
10	63633826	63634376	solo_LTR::10:63633013-63636167
10	64008139	64011015	solo_LTR::10:64004057-64011024
10	64237506	64237652	solo_LTR::10:64236663-64242287
10	64237815	64238207	solo_LTR::10:64236663-64242287
10	64238212	64238347	solo_LTR::10:64236663-64242287
10	64309276	64310768	solo_LTR::10:64308189-64315155
10	65064617	65067502	solo_LTR::10:65060547-65067508
10	66318341	66319216	solo_LTR::10:66315284-66322162
10	66809876	66810027	solo_LTR::10:66809188-66813860
10	68774358	68774724	solo_LTR::10:68771609-68775636
10	68944293	68944501	solo_LTR::10:68944234-68944714
10	69114404	69114601	solo_LTR::10:69113304-69117318
10	69114919	69115069	solo_LTR::10:69113304-69117318
10	69115100	69115285	solo_LTR::10:69113304-69117318
10	69395649	69395834	solo_LTR::10:69392300-69396622
10	70923771	70925698	solo_LTR::10:70922580-70929556
10	70929967	70932666	solo_LTR::10:70925815-70932797
10	71378591	71380373	solo_LTR::10:71373425-71380448
10	71810713	71812454	solo_LTR::10:71809611-71816615
10	71813411	71813936	solo_LTR::10:71812854-71819851
10	72193718	72195493	solo_LTR::10:72188649-72195568
10	72507386	72507588	solo_LTR::10:72506702-72511066
10	72753367	72756259	solo_LTR::10:72749346-72756259
10	72815360	72817079	solo_LTR::10:72814257-72821240
10	72821365	72822940	solo_LTR::10:72817500-72824476
10	73259959	73260866	solo_LTR::10:73256948-73263826
10	74209160	74209785	solo_LTR::10:74208745-74212206
10	74413195	74414204	solo_LTR::10:74412822-74414248
10	74779126	74780264	solo_LTR::10:74778709-74780304
10	74966381	74967004	solo_LTR::10:74965860-74967138
10	74981808	74981937	solo_LTR::10:74979522-74982949
10	74982342	74982459	solo_LTR::10:74979522-74982949
10	75792579	75794204	solo_LTR::10:75792578-75799657
10	76958568	76961102	solo_LTR::10:76958567-76965474
10	76977392	76977594	solo_LTR::10:76976292-76979881
10	76978937	76979068	solo_LTR::10:76976292-76979881
10	77841327	77842297	solo_LTR::10:77838374-77845359
10	78175451	78176614	solo_LTR::10:78173792-78180796
10	78594140	78594277	solo_LTR::10:78593735-78598006
10	78730615	78732442	solo_LTR::10:78725420-78732456
10	78811423	78811595	solo_LTR::10:78810914-78812145
10	78811614	78811795	solo_LTR::10:78810914-78812145
10	79067433	79069060	solo_LTR::10:79067432-79074435
10	79630611	79631517	solo_LTR::10:79627589-79634477
10	80297141	80298449	solo_LTR::10:80292070-80299064
10	80299486	80302306	solo_LTR::10:80295306-80302307
10	80885621	80885747	solo_LTR::10:80885564-80886143
10	81370247	81370890	solo_LTR::10:81370246-81377229
10	81394575	81395053	solo_LTR::10:81392200-81395477
10	81554276	81554388	solo_LTR::10:81553341-81554388
10	81563952	81564797	solo_LTR::10:81563594-81564869
10	82158177	82158520	solo_LTR::10:82157698-82160973
10	82345539	82348121	solo_LTR::10:82345538-82352471
10	82647481	82650303	solo_LTR::10:82643298-82650303
10	82881911	82882070	solo_LTR::10:82881362-82882149
10	82906853	82907694	solo_LTR::10:82903733-82910647
10	83191741	83191907	solo_LTR::10:83189126-83192327
10	83416611	83417063	solo_LTR::10:83416203-83417682
10	83439634	83440117	solo_LTR::10:83439254-83440737
10	83465872	83467447	solo_LTR::10:83461985-83468982
10	83803143	83803889	solo_LTR::10:83799943-83806889
10	84080324	84083156	solo_LTR::10:84076133-84083156
10	84105846	84108678	solo_LTR::10:84101686-84108678
10	84959803	84961014	solo_LTR::10:84954736-84961697
10	84962128	84964948	solo_LTR::10:84957968-84964948
10	85731885	85732248	solo_LTR::10:85731200-85733387
10	86428849	86430805	solo_LTR::10:86428432-86435414
10	87039816	87041300	solo_LTR::10:87038707-87045701
10	87078213	87078335	solo_LTR::10:87078072-87084178
10	87078634	87078759	solo_LTR::10:87078072-87084178
10	87081154	87081289	solo_LTR::10:87078072-87084178
10	87343034	87343208	solo_LTR::10:87342632-87347919
10	88018265	88018824	solo_LTR::10:88013640-88019027
10	89105422	89105580	solo_LTR::10:89103633-89106242
10	90349468	90349663	solo_LTR::10:90346143-90350461
10	90956005	90956900	solo_LTR::10:90952964-90959863
10	91622164	91622610	solo_LTR::10:91621821-91623415
10	91673752	91674208	solo_LTR::10:91672217-91674304
10	91707151	91709064	solo_LTR::10:91706053-91713014
10	91851607	91853622	solo_LTR::10:91851458-91858417
10	92181441	92181568	solo_LTR::10:92180412-92187290
10	92184004	92184114	solo_LTR::10:92180412-92187290
10	92402080	92403566	solo_LTR::10:92400977-92408002
10	92408292	92409943	solo_LTR::10:92404228-92411245
10	92443415	92443870	solo_LTR::10:92442886-92444052
10	92491144	92491761	solo_LTR::10:92486313-92493319
10	92699611	92701571	solo_LTR::10:92698524-92705439
10	92744523	92744643	solo_LTR::10:92744468-92745024
10	94107828	94107968	solo_LTR::10:94104972-94109013
10	94403148	94403352	solo_LTR::10:94402746-94409046
10	94404364	94404531	solo_LTR::10:94402746-94409046
10	94407558	94407838	solo_LTR::10:94402746-94409046
10	94641405	94641644	solo_LTR::10:94640391-94644438
10	95174141	95174947	solo_LTR::10:95170944-95175632
10	95674078	95674777	solo_LTR::10:95671111-95675476
10	96763667	96763779	solo_LTR::10:96762470-96764601
10	97076527	97077392	solo_LTR::10:97073468-97080355
10	98216537	98217430	solo_LTR::10:98213650-98218003
10	98655932	98656782	solo_LTR::10:98652771-98659735
10	99007781	99007970	solo_LTR::10:99007318-99007970
10	99513246	99513712	solo_LTR::10:99512900-99514516
10	99513949	99514141	solo_LTR::10:99512900-99514516
10	99862739	99862855	solo_LTR::10:99862368-99866513
10	100001040	100001280	solo_LTR::10:100000808-100001283
10	100291531	100294422	solo_LTR::10:100287503-100294422
10	100333335	100333833	solo_LTR::10:100330388-100337282
10	100377483	100378155	solo_LTR::10:100377357-100378684
10	100696025	100696164	solo_LTR::10:100693983-100696288
10	100843226	100843392	solo_LTR::10:100843191-100843392
10	101239938	101240050	solo_LTR::10:101239280-101242672
10	101372822	101375665	solo_LTR::10:101368706-101375665
10	101860437	101860681	solo_LTR::10:101857704-101861690
10	102078424	102079137	solo_LTR::10:102075480-102079817
10	102300636	102302370	solo_LTR::10:102299527-102306509
10	103685240	103685768	solo_LTR::10:103684680-103685948
10	104167835	104167949	solo_LTR::10:104167834-104167949
10	104283499	104284986	solo_LTR::10:104282397-104289398
10	104289525	104291420	solo_LTR::10:104285640-104292632
10	105571441	105571729	solo_LTR::10:105570776-105575108
10	106000990	106001241	solo_LTR::10:105999300-106001565
10	106004642	106004755	solo_LTR::10:106004268-106008457
10	106260432	106263252	solo_LTR::10:106256270-106263252
10	106695552	106696720	solo_LTR::10:106690928-106697935
10	106733874	106735370	solo_LTR::10:106732251-106739215
10	106737319	106738226	solo_LTR::10:106732251-106739215
10	106740899	106742466	solo_LTR::10:106735483-106742466
10	106811171	106812058	solo_LTR::10:106810962-106812102
10	107152401	107153316	solo_LTR::10:107149366-107156284
10	107210351	107210753	solo_LTR::10:107210289-107210763
10	107497451	107500272	solo_LTR::10:107497450-107504434
10	107504561	107506011	solo_LTR::10:107500701-107507666
10	107988750	107991641	solo_LTR::10:107988749-107995662
10	108332536	108332716	solo_LTR::10:108331927-108336120
10	109258421	109258890	solo_LTR::10:109257648-109259043
10	110504351	110504467	solo_LTR::10:110503980-110508167
10	110640101	110640720	solo_LTR::10:110640073-110647045
10	111859645	111861499	solo_LTR::10:111854496-111861499
10	111949167	111951392	solo_LTR::10:111944397-111951466
10	112367605	112369092	solo_LTR::10:112366502-112373504
10	112373649	112375437	solo_LTR::10:112369751-112376735
10	112421404	112421629	solo_LTR::10:112421403-112421629
10	112421481	112421708	solo_LTR::10:112421480-112421708
10	112701309	112703034	solo_LTR::10:112700219-112707276
10	113168666	113171361	solo_LTR::10:113166443-113173427
10	113412801	113413038	solo_LTR::10:113409917-113413955
10	113533560	113534263	solo_LTR::10:113533265-113534940
10	113592767	113593346	solo_LTR::10:113592261-113593470
10	114556830	114558426	solo_LTR::10:114556829-114558473
10	114832174	114832294	solo_LTR::10:114832173-114832377
10	115396701	115399582	solo_LTR::10:115392643-115399588
10	115725181	115725352	solo_LTR::10:115724563-115728752
10	116053545	116055390	solo_LTR::10:116053544-116056108
10	116444075	116445088	solo_LTR::10:116441188-116448061
10	117778050	117778182	solo_LTR::10:117777377-117781608
10	117898397	117898604	solo_LTR::10:117898277-117899509
10	117898790	117898960	solo_LTR::10:117898277-117899509
10	118350788	118353376	solo_LTR::10:118350787-118357769
10	118357896	118359255	solo_LTR::10:118354030-118360992
10	119043213	119043508	solo_LTR::10:119041243-119044024
10	119721497	119722038	solo_LTR::10:119715069-119722044
10	120746621	120747165	solo_LTR::10:120746081-120747340
10	121016272	121017762	solo_LTR::10:121015184-121022158
10	122873283	122874323	solo_LTR::10:122871825-122878853
10	122908436	122911257	solo_LTR::10:122904252-122911257
10	123719409	123722133	solo_LTR::10:123718993-123725981
10	123726397	123729149	solo_LTR::10:123722242-123729223
10	123882519	123882725	solo_LTR::10:123881979-123884827
10	123883809	123883955	solo_LTR::10:123881979-123884827
10	124290070	124290242	solo_LTR::10:124288437-124292467
10	124449586	124450437	solo_LTR::10:124446516-124453407
10	124887829	124888470	solo_LTR::10:124882998-124890003
10	125357205	125359947	solo_LTR::10:125352948-125360031
10	125541749	125543543	solo_LTR::10:125540652-125547575
10	125803519	125806348	solo_LTR::10:125799365-125806348
10	126359220	126359774	solo_LTR::10:126359219-126359774
10	126824355	126825946	solo_LTR::10:126820469-126827462
10	127237115	127239936	solo_LTR::10:127237114-127244063
10	127720849	127723728	solo_LTR::10:127716771-127723740
10	127779839	127782721	solo_LTR::10:127775811-127782730
10	127861810	127862038	solo_LTR::10:127860691-127864236
10	128107811	128110629	solo_LTR::10:128103735-128110705
10	128495366	128496099	solo_LTR::10:128492095-128496782
10	128739709	128741290	solo_LTR::10:128738186-128745141
10	128743212	128744179	solo_LTR::10:128738186-128745141
10	128745582	128748307	solo_LTR::10:128741401-128748384
10	129404572	129404729	solo_LTR::10:129403863-129408550
10	129461772	129462422	solo_LTR::10:129459795-129462618
10	130838284	130838886	solo_LTR::10:130831906-130838886
10	131176025	131176994	solo_LTR::10:131173081-131179990
10	131308363	131309124	solo_LTR::10:131308079-131309793
10	131829486	131830157	solo_LTR::10:131825468-131830682
10	132034782	132035436	solo_LTR::10:132034655-132037034
10	132248883	132249377	solo_LTR::10:132248731-132254185
10	133362001	133362949	solo_LTR::10:133357190-133364159
10	133380369	133381961	solo_LTR::10:133380368-133382049
10	133403005	133404527	solo_LTR::10:133400389-133405554
10	133644762	133646385	solo_LTR::10:133644761-133651710
10	134847715	134848807	solo_LTR::10:134847327-134848817
10	135032108	135034850	solo_LTR::10:135027905-135034929
10	135416866	135417448	solo_LTR::10:135414930-135418536
10	135417507	135418253	solo_LTR::10:135414930-135418536
10	135449439	135450425	solo_LTR::10:135446501-135453413
10	136097045	136097880	solo_LTR::10:136093911-136100853
10	136109035	136109871	solo_LTR::10:136105917-136112844
10	136290295	136291296	solo_LTR::10:136285522-136292509
10	136616505	136616864	solo_LTR::10:136609891-136616864
10	137051744	137053547	solo_LTR::10:137050657-137057597
10	137370486	137371387	solo_LTR::10:137367485-137374370
10	137524552	137526340	solo_LTR::10:137519396-137526392
10	137868600	137871326	solo_LTR::10:137868183-137875215
10	138238587	138238936	solo_LTR::10:138237894-138244888
10	138244458	138244888	solo_LTR::10:138237894-138244888
10	138406273	138407138	solo_LTR::10:138403212-138410098
10	139196837	139197158	solo_LTR::10:139195687-139197573
10	139523843	139524594	solo_LTR::10:139520842-139527807
10	139527934	139529737	solo_LTR::10:139524075-139531026
10	139593604	139596180	solo_LTR::10:139593603-139600554
10	140797966	140800554	solo_LTR::10:140797965-140804969
10	141276573	141279519	solo_LTR::10:141272607-141279519
10	141341750	141342616	solo_LTR::10:141338634-141345577
10	141476749	141477438	solo_LTR::10:141476285-141477986
10	141646479	141646653	solo_LTR::10:141641807-141647140
10	141688459	141688677	solo_LTR::10:141688345-141691504
10	141688838	141688961	solo_LTR::10:141688345-141691504
10	141689384	141689494	solo_LTR::10:141688345-141691504
10	141689899	141690010	solo_LTR::10:141688345-141691504
10	141828030	141829781	solo_LTR::10:141826939-141833938
10	142579563	142582306	solo_LTR::10:142575358-142582383
10	142672887	142673394	solo_LTR::10:142672332-142673554
10	143181717	143183572	solo_LTR::10:143176587-143183572
10	143993347	143993955	solo_LTR::10:143991352-143994143
10	143998220	143998333	solo_LTR::10:143997723-143998558
10	144143603	144146423	solo_LTR::10:144139460-144146423
10	144872309	144875194	solo_LTR::10:144868230-144875200
10	145032728	145035606	solo_LTR::10:145032727-145039702
10	145918308	145919282	solo_LTR::10:145915332-145922254
10	146989118	146989796	solo_LTR::10:146985866-146992761
10	147030589	147030955	solo_LTR::10:147029945-147036913
10	147175988	147178064	solo_LTR::10:147175968-147182853
10	147982833	147983136	solo_LTR::10:147982713-147983731
10	148005258	148005686	solo_LTR::10:148005245-148005947
10	149907128	149907248	solo_LTR::10:149906219-149910259
10	150124009	150124136	solo_LTR::10:150123666-150125900
10	150124982	150125095	solo_LTR::10:150123666-150125900
2	1036161	1037374	solo_LTR::2:1035063-1041978
2	1201391	1201972	solo_LTR::2:1200880-1202466
2	1325862	1326846	solo_LTR::2:1322905-1329770
2	3317729	3319443	solo_LTR::2:3314634-3321544
2	4091360	4093160	solo_LTR::2:4090262-4097180
2	5129372	5132130	solo_LTR::2:5125242-5132204
2	5402709	5403123	solo_LTR::2:5401019-5403261
2	6205769	6206334	solo_LTR::2:6205233-6206502
2	6583150	6583638	solo_LTR::2:6582997-6585167
2	6583937	6584056	solo_LTR::2:6582997-6585167
2	6584571	6584681	solo_LTR::2:6582997-6585167
2	6584781	6584892	solo_LTR::2:6582997-6585167
2	7172151	7173509	solo_LTR::2:7170526-7174179
2	7513412	7513626	solo_LTR::2:7508851-7513626
2	7584641	7585182	solo_LTR::2:7584481-7585711
2	7747247	7748033	solo_LTR::2:7742708-7749688
2	8743504	8746324	solo_LTR::2:8743503-8750484
2	9861410	9862715	solo_LTR::2:9859453-9863000
2	9934260	9934949	solo_LTR::2:9930959-9937892
2	10864170	10864786	solo_LTR::2:10863317-10866317
2	11232294	11232986	solo_LTR::2:11231784-11233115
2	11491391	11492076	solo_LTR::2:11491119-11492612
2	11849810	11852510	solo_LTR::2:11845622-11852642
2	12473376	12474754	solo_LTR::2:12469498-12476497
2	12674284	12674510	solo_LTR::2:12674283-12674510
2	12674361	12674589	solo_LTR::2:12674360-12674589
2	12674438	12674666	solo_LTR::2:12674437-12674666
2	12674595	12674821	solo_LTR::2:12674594-12674821
2	12674672	12674898	solo_LTR::2:12674671-12674898
2	13539934	13540506	solo_LTR::2:13539421-13540666
2	13661269	13662696	solo_LTR::2:13657334-13664338
2	13779282	13779412	solo_LTR::2:13777126-13780397
2	13830043	13830648	solo_LTR::2:13829888-13831175
2	14335573	14335812	solo_LTR::2:14335344-14335817
2	14381930	14382547	solo_LTR::2:14381416-14382710
2	14821642	14821940	solo_LTR::2:14818918-14822935
2	15629673	15630825	solo_LTR::2:15629354-15630940
2	15654099	15656931	solo_LTR::2:15649971-15656931
2	15959324	15962402	solo_LTR::2:15955487-15962402
2	16186601	16188703	solo_LTR::2:16186600-16193556
2	16333402	16334513	solo_LTR::2:16333054-16334558
2	16743229	16743340	solo_LTR::2:16743205-16743423
2	17487898	17488553	solo_LTR::2:17487775-17489081
2	17605255	17605461	solo_LTR::2:17603863-17607426
2	17922595	17923146	solo_LTR::2:17922436-17923496
2	17944318	17944502	solo_LTR::2:17944310-17949080
2	18115135	18117876	solo_LTR::2:18110954-18117955
2	19041569	19041853	solo_LTR::2:19041439-19041853
2	19923269	19923820	solo_LTR::2:19922737-19923992
2	20267076	20268623	solo_LTR::2:20263194-20270171
2	20383628	20383999	solo_LTR::2:20383609-20384083
2	20586863	20586973	solo_LTR::2:20586791-20588884
2	20587989	20588146	solo_LTR::2:20586791-20588884
2	20662189	20665056	solo_LTR::2:20658132-20665074
2	20902907	20905739	solo_LTR::2:20898736-20905739
2	21419522	21420360	solo_LTR::2:21416428-21423320
2	21505750	21506362	solo_LTR::2:21505200-21506487
2	21641827	21642359	solo_LTR::2:21641295-21642484
2	21795158	21795350	solo_LTR::2:21794521-21799775
2	22286745	22289550	solo_LTR::2:22282727-22289623
2	22758700	22759894	solo_LTR::2:22757062-22764156
2	22991823	22992136	solo_LTR::2:22986355-22993413
2	23056051	23057645	solo_LTR::2:23056050-23063010
2	23450813	23451567	solo_LTR::2:23449028-23451810
2	24012245	24012421	solo_LTR::2:24011963-24013192
2	24470150	24470633	solo_LTR::2:24469389-24470968
2	24472447	24473124	solo_LTR::2:24471933-24473239
2	24638503	24638694	solo_LTR::2:24636718-24640237
2	25294828	25295416	solo_LTR::2:25294345-25295546
2	25502823	25503809	solo_LTR::2:25499885-25506782
2	26246660	26246896	solo_LTR::2:26243891-26247916
2	26369437	26372237	solo_LTR::2:26365177-26372237
2	26451089	26451294	solo_LTR::2:26450685-26454050
2	27396793	27397369	solo_LTR::2:27393698-27400617
2	27576294	27579114	solo_LTR::2:27576293-27583298
2	27584202	27585333	solo_LTR::2:27579536-27586544
2	27919230	27920059	solo_LTR::2:27918126-27925135
2	28146485	28147471	solo_LTR::2:28143521-28150391
2	28190082	28191068	solo_LTR::2:28187148-28194009
2	28651454	28651690	solo_LTR::2:28651368-28652860
2	28994338	28994881	solo_LTR::2:28987914-28994886
2	29008875	29009417	solo_LTR::2:29002450-29009422
2	29528630	29529187	solo_LTR::2:29528629-29529187
2	29863010	29863157	solo_LTR::2:29860835-29864170
2	31153722	31154560	solo_LTR::2:31150653-31157543
2	31716562	31718124	solo_LTR::2:31716561-31723519
2	32184239	32187057	solo_LTR::2:32180184-32187127
2	32201436	32202756	solo_LTR::2:32196345-32203380
2	32203809	32206571	solo_LTR::2:32199602-32206623
2	32254320	32254820	solo_LTR::2:32253791-32254998
2	32457303	32458878	solo_LTR::2:32453457-32460420
2	33050941	33053833	solo_LTR::2:33046905-33053833
2	33227334	33228353	solo_LTR::2:33222516-33229560
2	33733918	33734134	solo_LTR::2:33733009-33735816
2	33734166	33734335	solo_LTR::2:33733009-33735816
2	33734781	33735119	solo_LTR::2:33733009-33735816
2	34253741	34254285	solo_LTR::2:34253193-34254464
2	35064474	35064586	solo_LTR::2:35064149-35065133
2	35064719	35064830	solo_LTR::2:35064149-35065133
2	35480024	35480212	solo_LTR::2:35477763-35480455
2	35792005	35792117	solo_LTR::2:35791761-35792399
2	35985306	35985791	solo_LTR::2:35985157-35986329
2	36006223	36007925	solo_LTR::2:36005123-36012168
2	36056852	36058559	solo_LTR::2:36051702-36058706
2	36265051	36266018	solo_LTR::2:36262087-36268990
2	37528930	37529235	solo_LTR::2:37528357-37532721
2	37856088	37856216	solo_LTR::2:37854166-37856216
2	38503910	38504048	solo_LTR::2:38500842-38504863
2	39124146	39126114	solo_LTR::2:39123059-39130000
2	39968739	39970365	solo_LTR::2:39968737-39975728
2	39980843	39982470	solo_LTR::2:39980842-39987833
2	40327779	40327929	solo_LTR::2:40326593-40332622
2	40327997	40328116	solo_LTR::2:40326593-40332622
2	40329406	40329535	solo_LTR::2:40326593-40332622
2	40550776	40550906	solo_LTR::2:40546061-40551323
2	40758449	40761265	solo_LTR::2:40754289-40761267
2	40774036	40776857	solo_LTR::2:40769875-40776857
2	40839338	40839576	solo_LTR::2:40837889-40840480
2	41376765	41376969	solo_LTR::2:41375615-41378425
2	41377612	41377739	solo_LTR::2:41375615-41378425
2	41487531	41489129	solo_LTR::2:41487530-41494493
2	41514882	41515306	solo_LTR::2:41512120-41516303
2	41917371	41920193	solo_LTR::2:41913230-41920193
2	42700363	42703051	solo_LTR::2:42696179-42703183
2	43012937	43013674	solo_LTR::2:43009656-43014345
2	43046587	43048292	solo_LTR::2:43045479-43052533
2	43220556	43221765	solo_LTR::2:43220555-43227450
2	44306855	44307040	solo_LTR::2:44306854-44307040
2	44840830	44841081	solo_LTR::2:44840068-44841081
2	44882663	44885550	solo_LTR::2:44878578-44885550
2	44908016	44908590	solo_LTR::2:44907872-44909119
2	44976982	44977481	solo_LTR::2:44976271-44979759
2	45651354	45654228	solo_LTR::2:45647331-45654237
2	45664815	45667696	solo_LTR::2:45660799-45667706
2	46144139	46144331	solo_LTR::2:46143111-46144704
2	46667330	46668000	solo_LTR::2:46666985-46668552
2	46899312	46899821	solo_LTR::2:46899156-46900363
2	47162205	47162352	solo_LTR::2:47161782-47162491
2	48235842	48237395	solo_LTR::2:48231996-48238927
2	49980904	49981109	solo_LTR::2:49977562-49981896
2	50645903	50646516	solo_LTR::2:50645395-50646644
2	50709403	50709529	solo_LTR::2:50708845-50713366
2	51908003	51910825	solo_LTR::2:51903819-51910825
2	52622700	52623572	solo_LTR::2:52619661-52626515
2	53582006	53582151	solo_LTR::2:53579750-53582371
2	53582200	53582325	solo_LTR::2:53579750-53582371
2	54095449	54098269	solo_LTR::2:54091266-54098270
2	54137715	54138102	solo_LTR::2:54134429-54141338
2	54138128	54138379	solo_LTR::2:54134429-54141338
2	54310683	54310946	solo_LTR::2:54310682-54311789
2	54722958	54723935	solo_LTR::2:54717897-54724899
2	54852205	54852453	solo_LTR::2:54851319-54854753
2	54995824	54995960	solo_LTR::2:54992884-54995990
2	55027909	55029989	solo_LTR::2:55027880-55034794
2	55476713	55477052	solo_LTR::2:55472863-55477063
2	55531796	55534639	solo_LTR::2:55531795-55538781
2	55613551	55613717	solo_LTR::2:55611304-55613896
2	55882147	55882594	solo_LTR::2:55881804-55883397
2	55882831	55883024	solo_LTR::2:55881804-55883397
2	55936489	55936713	solo_LTR::2:55933742-55937771
2	56278594	56280062	solo_LTR::2:56278445-56285535
2	56469881	56470355	solo_LTR::2:56468215-56470466
2	57038554	57038950	solo_LTR::2:57038370-57045385
2	57789077	57789913	solo_LTR::2:57785908-57792888
2	58084070	58084271	solo_LTR::2:58083374-58088071
2	59115839	59117147	solo_LTR::2:59110776-59117771
2	59118193	59121014	solo_LTR::2:59114011-59121014
2	59298601	59300204	solo_LTR::2:59298600-59305492
2	59459377	59459930	solo_LTR::2:59459252-59460461
2	60198963	60199460	solo_LTR::2:60198819-60199992
2	61080297	61081056	solo_LTR::2:61077407-61081733
2	61978979	61981720	solo_LTR::2:61974827-61981797
2	62037500	62038565	solo_LTR::2:62031895-62038858
2	62351498	62351711	solo_LTR::2:62350808-62355480
2	62354516	62354693	solo_LTR::2:62350808-62355480
2	62512223	62512736	solo_LTR::2:62512094-62512736
2	62816844	62817082	solo_LTR::2:62816622-62817094
2	63115628	63115775	solo_LTR::2:63111339-63116029
2	64047094	64047233	solo_LTR::2:64044664-64047352
2	64170450	64171435	solo_LTR::2:64167507-64174362
2	64934698	64934882	solo_LTR::2:64933998-64938689
2	65263208	65266028	solo_LTR::2:65263207-65270190
2	65951824	65953107	solo_LTR::2:65946753-65953730
2	65954152	65956973	solo_LTR::2:65949989-65956973
2	66301995	66302159	solo_LTR::2:66301671-66302615
2	66317854	66319481	solo_LTR::2:66317853-66324857
2	66440199	66440328	solo_LTR::2:66437731-66441328
2	66560458	66561055	solo_LTR::2:66559562-66566532
2	66739479	66739664	solo_LTR::2:66735374-66741355
2	66740402	66740553	solo_LTR::2:66735374-66741355
2	66844428	66847227	solo_LTR::2:66840162-66847227
2	67242519	67242694	solo_LTR::2:67239148-67243522
2	67879819	67880426	solo_LTR::2:67876636-67880994
2	69293908	69294892	solo_LTR::2:69290946-69297844
2	69403537	69403832	solo_LTR::2:69403358-69404627
2	69737891	69738493	solo_LTR::2:69737730-69739041
2	70683666	70684142	solo_LTR::2:70683241-70684637
2	70856253	70857807	solo_LTR::2:70856252-70863232
2	71597028	71597208	solo_LTR::2:71596313-71601004
2	71600503	71600756	solo_LTR::2:71596313-71601004
2	72484816	72485808	solo_LTR::2:72481869-72488795
2	72858108	72859504	solo_LTR::2:72856478-72863450
2	73567510	73570313	solo_LTR::2:73567509-73574515
2	73758237	73758408	solo_LTR::2:73757620-73761817
2	74042039	74044619	solo_LTR::2:74042038-74049044
2	74045844	74047206	solo_LTR::2:74045281-74052262
2	74159681	74159854	solo_LTR::2:74157915-74160597
2	74189329	74192080	solo_LTR::2:74185260-74192220
2	74251115	74251256	solo_LTR::2:74249893-74254256
2	74300829	74301343	solo_LTR::2:74297668-74302034
2	74709620	74712333	solo_LTR::2:74709204-74716188
2	74716616	74719418	solo_LTR::2:74712446-74719431
2	74879502	74882331	solo_LTR::2:74879501-74886487
2	75209750	75212591	solo_LTR::2:75205672-75212644
2	75611508	75612531	solo_LTR::2:75606708-75613740
2	75817013	75817291	solo_LTR::2:75814600-75818630
2	76543043	76543188	solo_LTR::2:76540731-76544194
2	76889343	76889566	solo_LTR::2:76888680-76893016
2	76892036	76892197	solo_LTR::2:76888680-76893016
2	78699060	78699253	solo_LTR::2:78698358-78703052
2	79565276	79567866	solo_LTR::2:79565275-79572281
2	80119587	80120492	solo_LTR::2:80116599-80123456
2	80154819	80155657	solo_LTR::2:80151728-80158619
2	80733953	80734397	solo_LTR::2:80730421-80735111
2	81526038	81527752	solo_LTR::2:81522943-81529853
2	81965160	81965650	solo_LTR::2:81964562-81966020
2	82978936	82981779	solo_LTR::2:82974859-82981832
2	83717619	83717951	solo_LTR::2:83713185-83719288
2	83829601	83829775	solo_LTR::2:83828987-83833178
2	84120194	84120344	solo_LTR::2:84117944-84122709
2	84160589	84160979	solo_LTR::2:84160588-84161063
2	84174546	84174837	solo_LTR::2:84174363-84175635
2	84561754	84561965	solo_LTR::2:84559612-84566510
2	85128509	85129501	solo_LTR::2:85125588-85132419
2	85145040	85147922	solo_LTR::2:85140957-85147928
2	85708827	85709032	solo_LTR::2:85705470-85709827
2	85827856	85828035	solo_LTR::2:85827855-85828035
2	86966069	86966291	solo_LTR::2:86965724-86966291
2	87062529	87062942	solo_LTR::2:87061885-87063443
2	87356550	87356666	solo_LTR::2:87356179-87360363
2	88299371	88300355	solo_LTR::2:88296440-88303370
2	88426998	88427984	solo_LTR::2:88424061-88430998
2	89436290	89439107	solo_LTR::2:89432229-89439179
2	89755308	89756032	solo_LTR::2:89752372-89756723
2	89814878	89816282	solo_LTR::2:89813223-89820189
2	90114817	90115449	solo_LTR::2:90114330-90115953
2	90314150	90314267	solo_LTR::2:90313691-90317151
2	91630450	91630731	solo_LTR::2:91629893-91634252
2	93803164	93803320	solo_LTR::2:93800942-93803505
2	94457709	94457955	solo_LTR::2:94456154-94460194
2	94713293	94713987	solo_LTR::2:94710331-94714668
2	95313220	95313352	solo_LTR::2:95312564-95316758
2	96456974	96457150	solo_LTR::2:96456292-96457213
2	96694328	96694814	solo_LTR::2:96692367-96695346
2	96815725	96816214	solo_LTR::2:96812536-96816916
2	96842180	96842302	solo_LTR::2:96842050-96842621
2	97309171	97309306	solo_LTR::2:97308977-97309456
2	98490411	98490585	solo_LTR::2:98490009-98495330
2	99699755	99700576	solo_LTR::2:99696815-99701167
2	99767736	99767884	solo_LTR::2:99767012-99769597
2	100042030	100042203	solo_LTR::2:100041129-100045152
2	101011224	101011402	solo_LTR::2:101007844-101012195
2	102487686	102487890	solo_LTR::2:102484334-102488678
2	103648584	103648706	solo_LTR::2:103648583-103651700
2	103649275	103649406	solo_LTR::2:103648583-103651700
2	103650700	103650822	solo_LTR::2:103648583-103651700
2	103886604	103887108	solo_LTR::2:103880763-103887737
2	104207176	104209930	solo_LTR::2:104202905-104210005
2	104350691	104353582	solo_LTR::2:104346623-104353582
2	105439203	105440169	solo_LTR::2:105436256-105443125
2	105528759	105528969	solo_LTR::2:105526588-105529144
2	106219301	106219485	solo_LTR::2:106218615-106223297
2	106222334	106222540	solo_LTR::2:106218615-106223297
2	109113430	109113607	solo_LTR::2:109112816-109117021
2	109935402	109935750	solo_LTR::2:109934739-109941723
2	110546437	110547137	solo_LTR::2:110544028-110547245
2	110855662	110856925	solo_LTR::2:110854033-110860979
2	111156774	111157624	solo_LTR::2:111153656-111160575
2	111883290	111883464	solo_LTR::2:111882888-111888174
2	111971778	111973192	solo_LTR::2:111971735-111973473
2	111997096	111998082	solo_LTR::2:111994160-112001051
2	112014023	112015009	solo_LTR::2:112011085-112017980
2	112668835	112669121	solo_LTR::2:112667620-112671976
2	112960694	112961540	solo_LTR::2:112956055-112963057
2	113144321	113144446	solo_LTR::2:113144282-113150570
2	113148766	113149117	solo_LTR::2:113144282-113150570
2	113476933	113479748	solo_LTR::2:113472850-113479821
2	113735676	113735987	solo_LTR::2:113735651-113742653
2	113740671	113740782	solo_LTR::2:113735651-113742653
2	114026138	114027196	solo_LTR::2:114020266-114027226
2	114318465	114321227	solo_LTR::2:114314434-114321355
2	114554471	114554958	solo_LTR::2:114553711-114555615
2	114639976	114640087	solo_LTR::2:114637293-114640820
2	114640195	114640307	solo_LTR::2:114637293-114640820
2	114718711	114720284	solo_LTR::2:114714848-114721822
2	115259208	115259667	solo_LTR::2:115258599-115260038
2	116584470	116584924	solo_LTR::2:116581504-116588406
2	116940526	116940716	solo_LTR::2:116938232-116940951
2	117076233	117077096	solo_LTR::2:117073091-117080065
2	117426528	117426839	solo_LTR::2:117426212-117433193
2	117563648	117564792	solo_LTR::2:117559033-117566003
2	117717148	117718713	solo_LTR::2:117717147-117718754
2	117962537	117965225	solo_LTR::2:117958398-117965357
2	118605400	118606179	solo_LTR::2:118604380-118609015
2	118633493	118633868	solo_LTR::2:118633289-118640275
2	119013002	119013462	solo_LTR::2:119009517-119014158
2	119290414	119290555	solo_LTR::2:119290413-119294752
2	119293764	119293895	solo_LTR::2:119290413-119294752
2	120275082	120275210	solo_LTR::2:120272821-120276856
2	120275662	120275814	solo_LTR::2:120272821-120276856
2	120438029	120438139	solo_LTR::2:120436247-120439675
2	120438323	120438448	solo_LTR::2:120436247-120439675
2	120438704	120438829	solo_LTR::2:120436247-120439675
2	120438889	120439095	solo_LTR::2:120436247-120439675
2	120787724	120788647	solo_LTR::2:120786064-120793046
2	121105990	121106131	solo_LTR::2:121104814-121109046
2	121106655	121106778	solo_LTR::2:121104814-121109046
2	121106836	121106995	solo_LTR::2:121104814-121109046
2	121124207	121124884	solo_LTR::2:121121834-121125868
2	121441392	121441951	solo_LTR::2:121440773-121444374
2	122100875	122103457	solo_LTR::2:122100874-122107858
2	122178382	122181202	solo_LTR::2:122178381-122185331
2	122185490	122186907	solo_LTR::2:122181631-122188534
2	122190268	122193075	solo_LTR::2:122190267-122197212
2	123324816	123325038	solo_LTR::2:123324572-123325047
2	123429323	123429502	solo_LTR::2:123428707-123432853
2	123919038	123919546	solo_LTR::2:123918506-123919706
2	125687391	125687582	solo_LTR::2:125684039-125688374
2	125706635	125707104	solo_LTR::2:125703108-125707793
2	126681311	126681583	solo_LTR::2:126678561-126684643
2	126770112	126770604	solo_LTR::2:126769950-126771131
2	127356205	127356556	solo_LTR::2:127355539-127356663
2	127573163	127574835	solo_LTR::2:127573162-127574874
2	128834194	128834404	solo_LTR::2:128830849-128835196
2	129006027	129006379	solo_LTR::2:129006026-129006493
2	129124250	129124362	solo_LTR::2:129123756-129127938
2	129145970	129146731	solo_LTR::2:129144645-129147424
2	129525365	129526661	solo_LTR::2:129520299-129527277
2	129527685	129530359	solo_LTR::2:129523533-129530490
2	129541661	129542899	solo_LTR::2:129536600-129543588
2	129541661	129542899	solo_LTR::2:129539826-129546831
2	129544977	129546699	solo_LTR::2:129539826-129546831
2	130312743	130314449	solo_LTR::2:130311633-130318694
2	130906652	130906803	solo_LTR::2:130905013-130909014
2	131633392	131633832	solo_LTR::2:131632561-131634490
2	133755720	133755847	solo_LTR::2:133755667-133756276
2	134723620	134723892	solo_LTR::2:134722739-134726746
2	134996732	134997832	solo_LTR::2:134991128-134998087
2	135479881	135482624	solo_LTR::2:135475698-135482701
2	135672929	135674642	solo_LTR::2:135671820-135678803
2	135989893	135990632	solo_LTR::2:135989326-135992287
2	136931606	136932591	solo_LTR::2:136928671-136935541
2	137121319	137124140	solo_LTR::2:137121318-137128320
2	137553736	137553910	solo_LTR::2:137553125-137557310
2	137755297	137755529	solo_LTR::2:137753169-137756694
2	137824159	137826127	solo_LTR::2:137823744-137830792
2	137852191	137852629	solo_LTR::2:137850460-137852750
2	139023435	139025153	solo_LTR::2:139020287-139027233
2	139121911	139122086	solo_LTR::2:139121584-139123000
2	139520051	139520236	solo_LTR::2:139518891-139522603
2	139520331	139520580	solo_LTR::2:139518891-139522603
2	139672888	139675691	solo_LTR::2:139668708-139675691
2	139988007	139988977	solo_LTR::2:139985055-139992056
2	139998387	140001805	solo_LTR::2:139996603-140003548
2	140230905	140231743	solo_LTR::2:140227830-140234664
2	140990061	140990206	solo_LTR::2:140986393-140991500
2	141088712	141091533	solo_LTR::2:141084457-141091533
2	141339183	141340739	solo_LTR::2:141339182-141340771
2	141360014	141361177	solo_LTR::2:141358356-141365336
2	141880572	141880903	solo_LTR::2:141874428-141881440
2	142795622	142795763	solo_LTR::2:142794639-142798958
2	142928520	142928704	solo_LTR::2:142925127-142929022
2	142978176	142979124	solo_LTR::2:142976540-142983487
2	144374198	144374384	solo_LTR::2:144372360-144377084
2	144375966	144376152	solo_LTR::2:144372360-144377084
2	144670810	144670919	solo_LTR::2:144668986-144671268
2	144671006	144671140	solo_LTR::2:144668986-144671268
2	144847954	144848066	solo_LTR::2:144847823-144850229
2	144848169	144848280	solo_LTR::2:144847823-144850229
2	144848917	144849032	solo_LTR::2:144847823-144850229
2	144968130	144968651	solo_LTR::2:144967942-144969192
2	144993266	144994748	solo_LTR::2:144992158-144999163
2	145000041	145001188	solo_LTR::2:144995400-145002411
2	146355973	146356370	solo_LTR::2:146355517-146358824
2	146440422	146441606	solo_LTR::2:146438761-146445713
2	146677450	146678430	solo_LTR::2:146674518-146681385
2	147214455	147215354	solo_LTR::2:147211449-147218339
2	147948406	147948599	solo_LTR::2:147948405-147948599
2	148623666	148624380	solo_LTR::2:148623192-148624501
2	148702572	148702921	solo_LTR::2:148699999-148703378
2	148855143	148856336	solo_LTR::2:148850075-148857017
2	148857436	148860126	solo_LTR::2:148853306-148860268
2	148887217	148887528	solo_LTR::2:148883760-148890687
2	148901752	148902008	solo_LTR::2:148898279-148905099
2	148902262	148902505	solo_LTR::2:148898279-148905099
2	149236311	149237149	solo_LTR::2:149233207-149240109
2	149344997	149345635	solo_LTR::2:149344866-149346160
2	149601587	149602432	solo_LTR::2:149600483-149607514
2	149605258	149606298	solo_LTR::2:149600483-149607514
2	149952548	149952779	solo_LTR::2:149952547-149953015
2	150276896	150277118	solo_LTR::2:150276229-150280909
2	150406372	150407273	solo_LTR::2:150403332-150410259
2	153618578	153619132	solo_LTR::2:153618417-153619683
2	153903299	153904760	solo_LTR::2:153902207-153909264
2	153970429	153971010	solo_LTR::2:153970304-153971539
2	154164196	154167080	solo_LTR::2:154160139-154167086
2	154695869	154696221	solo_LTR::2:154693888-154696686
2	154802120	154803079	solo_LTR::2:154801844-154803573
2	155254791	155255342	solo_LTR::2:155254658-155255757
2	155364584	155364808	solo_LTR::2:155363680-155367588
2	155581729	155581863	solo_LTR::2:155581271-155585726
2	156458321	156458433	solo_LTR::2:156457946-156462136
2	156458440	156458552	solo_LTR::2:156457946-156462136
2	156815099	156815677	solo_LTR::2:156811883-156816250
2	156892976	156895547	solo_LTR::2:156892975-156899980
2	157078494	157081546	solo_LTR::2:157078493-157085454
2	157106261	157108832	solo_LTR::2:157105761-157112702
2	157113132	157115562	solo_LTR::2:157108986-157115953
2	157545342	157545855	solo_LTR::2:157538861-157545858
2	157842929	157844861	solo_LTR::2:157841736-157848714
2	158454242	158455828	solo_LTR::2:158452705-158459638
2	158741292	158741616	solo_LTR::2:158740280-158744632
2	159202490	159202801	solo_LTR::2:159200244-159202914
2	159728346	159729900	solo_LTR::2:159728345-159735346
2	159729933	159731189	solo_LTR::2:159728345-159735346
2	159735473	159737280	solo_LTR::2:159731596-159738576
2	159985625	159988526	solo_LTR::2:159981567-159988526
2	160558326	160558506	solo_LTR::2:160558060-160558544
2	160576681	160576992	solo_LTR::2:160576680-160577246
2	160622097	160622746	solo_LTR::2:160621967-160623273
2	162231927	162234696	solo_LTR::2:162227671-162234770
2	162336796	162339376	solo_LTR::2:162336795-162343797
2	162620273	162620485	solo_LTR::2:162620019-162621232
2	163372854	163373148	solo_LTR::2:163372670-163373944
2	164078264	164078375	solo_LTR::2:164074811-164079248
2	164480186	164481772	solo_LTR::2:164478884-164485847
2	164608986	164609565	solo_LTR::2:164608985-164609565
2	164629530	164629662	solo_LTR::2:164629454-164630262
2	164630022	164630166	solo_LTR::2:164629454-164630262
2	164898372	164898591	solo_LTR::2:164898135-164898610
2	167406881	167407646	solo_LTR::2:167404010-167408339
2	167824071	167824295	solo_LTR::2:167822566-167826056
2	168010442	168010755	solo_LTR::2:168009871-168011147
2	168157456	168158019	solo_LTR::2:168156940-168159371
2	168296220	168297805	solo_LTR::2:168296170-168297855
2	168771052	168772739	solo_LTR::2:168771048-168772786
2	169711813	169712345	solo_LTR::2:169711288-169712453
2	169729239	169729769	solo_LTR::2:169728712-169729941
2	170073441	170074425	solo_LTR::2:170070481-170077341
2	171139584	171142325	solo_LTR::2:171135426-171142404
2	171490290	171490987	solo_LTR::2:171489861-171491102
2	171609208	171611741	solo_LTR::2:171609207-171616210
2	171786226	171786464	solo_LTR::2:171782743-171786490
2	171889922	171890119	solo_LTR::2:171888306-171892323
2	171963184	171964621	solo_LTR::2:171962087-171969003
2	171981609	171982022	solo_LTR::2:171978868-171982891
2	172183621	172186365	solo_LTR::2:172179458-172186438
2	172360730	172361492	solo_LTR::2:172357841-172362169
2	172718567	172721453	solo_LTR::2:172714488-172721453
2	172738831	172741719	solo_LTR::2:172734756-172741719
2	174400367	174401307	solo_LTR::2:174396825-174402328
2	174401343	174402328	solo_LTR::2:174396825-174402328
2	175084823	175084997	solo_LTR::2:175084421-175089750
2	175272729	175273273	solo_LTR::2:175272192-175273443
2	175389010	175390116	solo_LTR::2:175384579-175391074
2	175620427	175621327	solo_LTR::2:175617263-175624310
2	176012584	176015296	solo_LTR::2:176012172-176019174
2	176019602	176022343	solo_LTR::2:176015413-176022417
2	176181962	176182114	solo_LTR::2:176181961-176182577
2	176185522	176185714	solo_LTR::2:176184820-176189504
2	176320259	176320972	solo_LTR::2:176317933-176321653
2	177018632	177021452	solo_LTR::2:177014559-177021524
2	177961221	177961332	solo_LTR::2:177961156-177961827
2	178112404	178113949	solo_LTR::2:178112403-178119331
2	178320632	178321154	solo_LTR::2:178320086-178321328
2	178522299	178522470	solo_LTR::2:178521305-178525620
2	178640599	178640833	solo_LTR::2:178639934-178644627
2	179244227	179245008	solo_LTR::2:179241003-179245691
2	179914761	179915420	solo_LTR::2:179914239-179915549
2	180115636	180116118	solo_LTR::2:180115290-180116915
2	180317475	180318271	solo_LTR::2:180314281-180318966
2	180573653	180573815	solo_LTR::2:180570294-180574641
2	180655505	180657051	solo_LTR::2:180653907-180660914
2	180698544	180698710	solo_LTR::2:180696303-180698883
2	180916169	180916354	solo_LTR::2:180914097-180916354
2	181344299	181347409	solo_LTR::2:181344298-181351307
2	181472212	181473702	solo_LTR::2:181471125-181478092
2	181720537	181720729	solo_LTR::2:181719688-181720887
2	182472244	182473213	solo_LTR::2:182469295-182476249
2	182635062	182635452	solo_LTR::2:182634919-182636230
2	182635921	182636081	solo_LTR::2:182634919-182636230
2	183034786	183035859	solo_LTR::2:183034785-183041769
2	183044690	183047396	solo_LTR::2:183044274-183051246
2	183051669	183054486	solo_LTR::2:183047505-183054489
2	183756570	183756852	solo_LTR::2:183753704-183757723
2	183888357	183888611	solo_LTR::2:183884184-183888866
2	183965453	183966023	solo_LTR::2:183965324-183966557
2	184216794	184217514	solo_LTR::2:184214207-184217800
2	185190208	185192632	solo_LTR::2:185188395-185195372
2	186556703	186556876	solo_LTR::2:186552468-186559349
2	188437175	188437737	solo_LTR::2:188437174-188437990
2	189264800	189264952	solo_LTR::2:189264799-189265410
2	189422944	189423439	solo_LTR::2:189421171-189423902
2	189613477	189616296	solo_LTR::2:189609295-189616296
2	190388706	190391429	solo_LTR::2:190388290-190395303
2	190566819	190568443	solo_LTR::2:190566818-190573799
2	190573926	190575718	solo_LTR::2:190570068-190577031
2	190719818	190721553	solo_LTR::2:190719412-190726378
2	191093572	191093805	solo_LTR::2:191093334-191093809
2	191177350	191177645	solo_LTR::2:191177349-191177950
2	192202419	192202887	solo_LTR::2:192200958-192203775
2	192203013	192203342	solo_LTR::2:192200958-192203775
2	193784016	193785164	solo_LTR::2:193779377-193786372
2	194151492	194153317	solo_LTR::2:194150405-194157350
2	194577830	194578514	solo_LTR::2:194576830-194578619
2	194869843	194871123	solo_LTR::2:194864775-194871739
2	194872169	194874988	solo_LTR::2:194868007-194874988
2	195861256	195864022	solo_LTR::2:195856979-195864096
2	196284977	196285086	solo_LTR::2:196284955-196289189
2	196285611	196285756	solo_LTR::2:196284955-196289189
2	196430845	196431551	solo_LTR::2:196427622-196432224
2	196509438	196509607	solo_LTR::2:196508731-196513418
2	196734653	196735886	solo_LTR::2:196732998-196739967
2	197385154	197385271	solo_LTR::2:197385048-197385747
2	197390349	197391975	solo_LTR::2:197390348-197397329
2	198204573	198204936	solo_LTR::2:198203888-198206075
2	198569783	198570032	solo_LTR::2:198569383-198570035
2	198611853	198614441	solo_LTR::2:198611852-198618833
2	198892940	198893481	solo_LTR::2:198892787-198894433
2	199617813	199620578	solo_LTR::2:199613653-199620633
2	200545652	200546883	solo_LTR::2:200544554-200551469
2	200714737	200715819	solo_LTR::2:200714736-200721783
2	200826279	200826408	solo_LTR::2:200824001-200827414
2	200826474	200826616	solo_LTR::2:200824001-200827414
2	200826811	200826923	solo_LTR::2:200824001-200827414
2	200951307	200952222	solo_LTR::2:200948169-200955191
2	202689925	202691122	solo_LTR::2:202689924-202696811
2	203357198	203358691	solo_LTR::2:203357191-203364198
2	203373357	203373472	solo_LTR::2:203370883-203374488
2	203501369	203504173	solo_LTR::2:203497158-203504189
2	204666475	204669295	solo_LTR::2:204662294-204669296
2	204686060	204686899	solo_LTR::2:204682980-204689863
2	205203082	205203658	solo_LTR::2:205202568-205203785
2	205880577	205881403	solo_LTR::2:205875506-205882481
2	205882905	205885706	solo_LTR::2:205878742-205885706
2	206019240	206019370	solo_LTR::2:206019143-206019623
2	206208934	206209418	solo_LTR::2:206208404-206209569
2	206454218	206455843	solo_LTR::2:206454217-206461219
2	209438205	209438373	solo_LTR::2:209437594-209441779
2	209699997	209702720	solo_LTR::2:209699582-209706590
2	209707012	209709756	solo_LTR::2:209702829-209709833
2	210364468	210367347	solo_LTR::2:210360401-210367353
2	210616965	210617358	solo_LTR::2:210613717-210618844
2	211114711	211114981	solo_LTR::2:211114095-211118448
2	211117453	211117650	solo_LTR::2:211114095-211118448
2	211271192	211271700	solo_LTR::2:211270652-211271863
2	211325667	211325952	solo_LTR::2:211325397-211330087
2	212400222	212402912	solo_LTR::2:212400221-212405895
2	212474868	212476495	solo_LTR::2:212474867-212481850
2	212496357	212498932	solo_LTR::2:212496356-212503311
2	212530297	212531230	solo_LTR::2:212528639-212535639
2	212665316	212666076	solo_LTR::2:212663768-212666573
2	213446127	213447752	solo_LTR::2:213446126-213453108
2	213584768	213586331	solo_LTR::2:213584767-213591790
2	213592835	213593492	solo_LTR::2:213588010-213595027
2	213593493	213593812	solo_LTR::2:213588010-213595027
2	213925551	213928373	solo_LTR::2:213925550-213932529
2	214000282	214000518	solo_LTR::2:214000039-214000518
2	214461795	214464615	solo_LTR::2:214457613-214464615
2	215098506	215098712	solo_LTR::2:215097409-215100676
2	215505673	215505901	solo_LTR::2:215504554-215508137
2	215983671	215983853	solo_LTR::2:215981897-215985376
2	216285112	216287932	solo_LTR::2:216280950-216287932
2	216435981	216436104	solo_LTR::2:216433044-216437087
2	216436953	216437087	solo_LTR::2:216433044-216437087
2	216874687	216875206	solo_LTR::2:216873925-216875547
2	217219672	217222493	solo_LTR::2:217219671-217226651
2	217224090	217224825	solo_LTR::2:217222914-217229887
2	217378777	217378943	solo_LTR::2:217376532-217379119
2	217572071	217572209	solo_LTR::2:217571421-217575600
2	218693927	218696749	solo_LTR::2:218693926-218700908
2	218785986	218788795	solo_LTR::2:218781781-218788805
2	218904901	218907590	solo_LTR::2:218900742-218907722
2	219251367	219254277	solo_LTR::2:219247335-219254277
2	219679907	219680523	solo_LTR::2:219676744-219681096
2	219749160	219750640	solo_LTR::2:219748059-219755040
2	219755924	219757049	solo_LTR::2:219751301-219758276
2	221217867	221218387	solo_LTR::2:221217691-221218937
2	222742768	222745662	solo_LTR::2:222738748-222745662
2	223474458	223476790	solo_LTR::2:223473986-223480951
2	224146609	224148390	solo_LTR::2:224143603-224150470
2	224346758	224346898	solo_LTR::2:224343766-224350161
2	224347596	224347731	solo_LTR::2:224343766-224350161
2	224349876	224350018	solo_LTR::2:224343766-224350161
2	224922316	224922635	solo_LTR::2:224921969-224923203
2	225966023	225966700	solo_LTR::2:225965605-225967232
2	226073776	226074308	solo_LTR::2:226073020-226074647
2	226258215	226258345	solo_LTR::2:226258095-226260402
2	226529890	226532921	solo_LTR::2:226529889-226536788
2	226605996	226606533	solo_LTR::2:226604534-226607385
2	227181374	227184193	solo_LTR::2:227177297-227184265
2	228409948	228412768	solo_LTR::2:228405808-228412769
2	228547737	228547884	solo_LTR::2:228546925-228548193
2	228887534	228889032	solo_LTR::2:228887533-228894514
2	229948788	229950387	solo_LTR::2:229947259-229954239
2	232351544	232353397	solo_LTR::2:232346503-232353397
2	232720631	232722493	solo_LTR::2:232716757-232723672
2	232733537	232735435	solo_LTR::2:232729652-232736647
2	232754652	232757462	solo_LTR::2:232750505-232757462
2	234029639	234030001	solo_LTR::2:234029433-234030001
2	234041019	234041178	solo_LTR::2:234041013-234041383
2	234842735	234845556	solo_LTR::2:234838553-234845556
2	235745767	235746153	solo_LTR::2:235743970-235746610
2	239325393	239325728	solo_LTR::2:239322215-239325728
2	239648409	239648961	solo_LTR::2:239648223-239649495
2	239862454	239863107	solo_LTR::2:239862328-239863642
2	239958834	239961602	solo_LTR::2:239954619-239961654
2	240402014	240404905	solo_LTR::2:240397991-240404905
2	240426416	240426715	solo_LTR::2:240425713-240428933
2	241076912	241078808	solo_LTR::2:241073025-241080021
2	241603876	241604530	solo_LTR::2:241603364-241604660
2	241726398	241727381	solo_LTR::2:241723472-241730317
2	242088495	242088612	solo_LTR::2:242087783-242088904
2	243272077	243272763	solo_LTR::2:243271565-243272873
2	243873559	243873699	solo_LTR::2:243871236-243874717
2	243873771	243873936	solo_LTR::2:243871236-243874717
2	244080845	244080979	solo_LTR::2:244079249-244082758
2	244194767	244195050	solo_LTR::2:244192027-244196058
3	286080	286552	solo_LTR::3:286076-287479
3	308983	309110	solo_LTR::3:308658-312876
3	1377853	1378785	solo_LTR::3:1374887-1381775
3	1722406	1725298	solo_LTR::3:1718387-1725298
3	1821027	1821623	solo_LTR::3:1819978-1823364
3	2882928	2883533	solo_LTR::3:2882428-2885692
3	3730375	3730940	solo_LTR::3:3729824-3731111
3	3955218	3957532	solo_LTR::3:3955217-3962198
3	4296259	4297245	solo_LTR::3:4293301-4300258
3	4362831	4365537	solo_LTR::3:4362415-4369393
3	4369815	4372562	solo_LTR::3:4365654-4372636
3	4388352	4391099	solo_LTR::3:4384188-4391173
3	4700876	4701079	solo_LTR::3:4698176-4702057
3	4998685	5001064	solo_LTR::3:4998684-5005710
3	5037475	5040290	solo_LTR::3:5033286-5040290
3	5134673	5137670	solo_LTR::3:5130824-5137750
3	5612455	5612844	solo_LTR::3:5612454-5612844
3	8080785	8083663	solo_LTR::3:8076748-8083663
3	9179878	9182700	solo_LTR::3:9175820-9182773
3	9661955	9662618	solo_LTR::3:9661661-9663358
3	9867168	9870061	solo_LTR::3:9863115-9870061
3	10911627	10912608	solo_LTR::3:10908668-10915559
3	11434493	11437210	solo_LTR::3:11432663-11439622
3	11612310	11612821	solo_LTR::3:11611666-11613594
3	11821919	11822080	solo_LTR::3:11821918-11822526
3	11856724	11857163	solo_LTR::3:11856116-11857391
3	11961532	11961829	solo_LTR::3:11958344-11962476
3	12655411	12656680	solo_LTR::3:12650333-12657346
3	12657777	12660597	solo_LTR::3:12653577-12660597
3	12840985	12841108	solo_LTR::3:12840280-12842819
3	12842534	12842644	solo_LTR::3:12840280-12842819
3	12890819	12892626	solo_LTR::3:12885625-12892628
3	13872852	13873347	solo_LTR::3:13872317-13873523
3	13960542	13963427	solo_LTR::3:13956542-13963433
3	14926551	14929442	solo_LTR::3:14922494-14929442
3	15220640	15221589	solo_LTR::3:15218984-15226058
3	16434478	16435200	solo_LTR::3:16431198-16435846
3	17579718	17580680	solo_LTR::3:17576751-17583667
3	18721483	18721672	solo_LTR::3:18720777-18725478
3	18724506	18724681	solo_LTR::3:18720777-18725478
3	18725042	18725231	solo_LTR::3:18720777-18725478
3	18947420	18949316	solo_LTR::3:18943530-18950528
3	19488661	19489513	solo_LTR::3:19488660-19489569
3	19520054	19520195	solo_LTR::3:19519935-19522639
3	19520286	19520418	solo_LTR::3:19519935-19522639
3	19970492	19970608	solo_LTR::3:19970121-19974305
3	20164340	20164456	solo_LTR::3:20164339-20164456
3	20188772	20188901	solo_LTR::3:20188771-20189358
3	20189179	20189321	solo_LTR::3:20188771-20189358
3	21113260	21113809	solo_LTR::3:21112709-21113979
3	21541378	21543433	solo_LTR::3:21541330-21548252
3	21850908	21851648	solo_LTR::3:21848353-21851933
3	22010856	22012638	solo_LTR::3:22005724-22012638
3	22259328	22260976	solo_LTR::3:22257106-22264073
3	22491517	22492475	solo_LTR::3:22491241-22493026
3	23214926	23216233	solo_LTR::3:23212980-23216529
3	23259604	23259724	solo_LTR::3:23259603-23259930
3	24021011	24021297	solo_LTR::3:24020741-24025424
3	24056909	24057019	solo_LTR::3:24056814-24057019
3	25163412	25163586	solo_LTR::3:25161797-25165820
3	25234449	25235018	solo_LTR::3:25228050-25235018
3	25929108	25929622	solo_LTR::3:25928353-25929966
3	26695637	26697090	solo_LTR::3:26693686-26697376
3	27031387	27031566	solo_LTR::3:27030347-27034370
3	27245425	27245704	solo_LTR::3:27243506-27246515
3	27816618	27817530	solo_LTR::3:27813573-27820476
3	28571363	28571588	solo_LTR::3:28571362-28571588
3	28571517	28571733	solo_LTR::3:28571516-28571742
3	28571594	28571819	solo_LTR::3:28571593-28571819
3	29304320	29305921	solo_LTR::3:29304319-29311345
3	29394401	29394542	solo_LTR::3:29393678-29397999
3	29397483	29397721	solo_LTR::3:29393678-29397999
3	29512253	29513095	solo_LTR::3:29509174-29516049
3	29880234	29881005	solo_LTR::3:29877342-29881700
3	30121331	30121448	solo_LTR::3:30121310-30121676
3	30269987	30270276	solo_LTR::3:30265912-30271726
3	30271355	30271597	solo_LTR::3:30265912-30271726
3	30396313	30397937	solo_LTR::3:30396311-30397984
3	30610252	30612225	solo_LTR::3:30609835-30616822
3	30830977	30831535	solo_LTR::3:30830853-30832085
3	32282596	32285485	solo_LTR::3:32278511-32285485
3	34474596	34477294	solo_LTR::3:34474183-34481192
3	34481614	34484357	solo_LTR::3:34477430-34484435
3	34702644	34703227	solo_LTR::3:34702157-34703339
3	35134876	35135666	solo_LTR::3:35133402-35136186
3	35438894	35439997	solo_LTR::3:35434994-35442031
3	36515710	36515828	solo_LTR::3:36514499-36518748
3	36516356	36516478	solo_LTR::3:36514499-36518748
3	36517572	36517710	solo_LTR::3:36514499-36518748
3	36643066	36643403	solo_LTR::3:36643004-36643486
3	36760686	36761484	solo_LTR::3:36757486-36762175
3	37625741	37626098	solo_LTR::3:37624999-37627038
3	37811653	37812185	solo_LTR::3:37811473-37812717
3	38387875	38388444	solo_LTR::3:38387379-38389002
3	38704490	38707260	solo_LTR::3:38700469-38707381
3	39120721	39120850	solo_LTR::3:39120662-39120945
3	39810039	39812860	solo_LTR::3:39805896-39812860
3	39857993	39858554	solo_LTR::3:39856824-39861549
[truncated: 3,608 more rows]
