# Supplementary material for: miRNA-like secondary structures in maize (Zea mays) genes and transposable elements correlate with small RNAs, methylation, and expression
Source: Genome Res. 2023 Nov;33(11):1932–46. doi: 10.1101/gr.277459.122 (PMC10760457; doi:10.1101/gr.277459.122)
Supplement: Supplement 3 [file Supplemental_Files.zip › Supplemental_Files/Low MFE regions annotations/SRP_RNA_MFE.sorted.bed]

1	19960674	19960879	SRP_RNA::1:19960621-19960931
1	229766168	229766437	SRP_RNA::1:229766138-229766442
10	3675314	3675439	SRP_RNA::10:3675250-3675554
10	3743136	3743284	SRP_RNA::10:3743096-3743400
10	3745016	3745157	SRP_RNA::10:3744968-3745272
10	3746897	3747018	SRP_RNA::10:3746837-3747141
10	3748765	3748886	SRP_RNA::10:3748705-3749009
10	3750621	3750762	SRP_RNA::10:3750573-3750877
10	3752493	3752629	SRP_RNA::10:3752440-3752744
10	3754355	3754496	SRP_RNA::10:3754307-3754611
10	3756224	3756365	SRP_RNA::10:3756176-3756480
10	3758093	3758234	SRP_RNA::10:3758045-3758349
10	3759946	3760096	SRP_RNA::10:3759907-3760211
10	3761827	3761968	SRP_RNA::10:3761779-3762083
10	3763707	3763832	SRP_RNA::10:3763647-3763951
10	3765548	3765699	SRP_RNA::10:3765510-3765814
10	3767428	3767569	SRP_RNA::10:3767380-3767684
10	3769303	3769438	SRP_RNA::10:3769249-3769553
10	3771165	3771308	SRP_RNA::10:3771117-3771421
10	3773027	3773168	SRP_RNA::10:3772987-3773290
10	3774903	3775044	SRP_RNA::10:3774855-3775158
10	3776771	3776912	SRP_RNA::10:3776723-3777027
10	3787572	3787723	SRP_RNA::10:3787534-3787838
10	3789470	3789586	SRP_RNA::10:3789405-3789709
10	3790535	3790705	SRP_RNA::10:3790515-3790819
10	3792445	3792570	SRP_RNA::10:3792381-3792685
10	3793532	3793649	SRP_RNA::10:3793492-3793796
10	3795400	3795538	SRP_RNA::10:3795363-3795665
10	3796449	3796614	SRP_RNA::10:3796440-3796744
10	107307385	107307497	SRP_RNA::10:107307365-107307668
10	107308919	107309054	SRP_RNA::10:107308882-107309185
10	107315774	107315907	SRP_RNA::10:107315734-107316038
10	107402204	107402342	SRP_RNA::10:107402166-107402470
10	107410937	107411073	SRP_RNA::10:107410898-107411202
10	107412676	107412821	SRP_RNA::10:107412639-107412943
10	107414504	107414636	SRP_RNA::10:107414503-107414807
10	107416396	107416547	SRP_RNA::10:107416358-107416662
10	107428217	107428353	SRP_RNA::10:107428178-107428482
10	107429957	107430102	SRP_RNA::10:107429920-107430224
10	107431785	107431917	SRP_RNA::10:107431784-107432088
10	107433676	107433827	SRP_RNA::10:107433638-107433942
2	210284925	210285062	SRP_RNA::2:210284838-210285074
7	158600944	158601186	SRP_RNA::7:158600943-158601252
8	173033092	173033327	SRP_RNA::8:173033091-173033395
8	173051376	173051542	SRP_RNA::8:173051328-173051632
8	173076611	173076908	SRP_RNA::8:173076610-173076913
8	173115654	173115885	SRP_RNA::8:173115653-173115956
8	173130571	173130800	SRP_RNA::8:173130568-173130871
8	173149032	173149267	SRP_RNA::8:173149031-173149335
8	173200943	173201178	SRP_RNA::8:173200942-173201246
8	173219640	173219875	SRP_RNA::8:173219639-173219943
9	9254888	9255017	SRP_RNA::9:9254646-9255088
9	20238218	20238477	SRP_RNA::9:20238189-20238493
9	20239503	20239712	SRP_RNA::9:20239476-20239781
9	20240124	20240342	SRP_RNA::9:20240099-20240395
9	20383583	20383738	SRP_RNA::9:20383582-20383890
9	20386334	20386454	SRP_RNA::9:20386227-20386550
