# Supplementary material for: miRNA-like secondary structures in maize (Zea mays) genes and transposable elements correlate with small RNAs, methylation, and expression
Source: Genome Res. 2023 Nov;33(11):1932–46. doi: 10.1101/gr.277459.122 (PMC10760457; doi:10.1101/gr.277459.122)
Supplement: Supplement 3 [file Supplemental_Files.zip › Supplemental_Files/Low MFE regions annotations/terminal_inverted_repeat_element_MFE.sorted.bed]

1	42173	42583	terminal_inverted_repeat_element::1:37696-42585
1	418560	418739	terminal_inverted_repeat_element::1:417745-418771
1	563006	563132	terminal_inverted_repeat_element::1:563005-563132
1	567645	567918	terminal_inverted_repeat_element::1:567644-571590
1	701387	701598	terminal_inverted_repeat_element::1:701386-702281
1	1422975	1423152	terminal_inverted_repeat_element::1:1422642-1423152
1	1708879	1709010	terminal_inverted_repeat_element::1:1708878-1709010
1	1941700	1941864	terminal_inverted_repeat_element::1:1941378-1941864
1	2203144	2203323	terminal_inverted_repeat_element::1:2203074-2204144
1	3050664	3050838	terminal_inverted_repeat_element::1:3050651-3050846
1	3159212	3159339	terminal_inverted_repeat_element::1:3159211-3159583
1	3159451	3159583	terminal_inverted_repeat_element::1:3159211-3159583
1	3481876	3481990	terminal_inverted_repeat_element::1:3481478-3482004
1	3962157	3962535	terminal_inverted_repeat_element::1:3961665-3962718
1	4095999	4096362	terminal_inverted_repeat_element::1:4095998-4096362
1	4126859	4127031	terminal_inverted_repeat_element::1:4126855-4127893
1	4188405	4188517	terminal_inverted_repeat_element::1:4188291-4190038
1	4628975	4629104	terminal_inverted_repeat_element::1:4628383-4636352
1	4730914	4731046	terminal_inverted_repeat_element::1:4730913-4731046
1	5417513	5417644	terminal_inverted_repeat_element::1:5417453-5417644
1	5592153	5592270	terminal_inverted_repeat_element::1:5592120-5592299
1	6302944	6303146	terminal_inverted_repeat_element::1:6302111-6306125
1	6421284	6421395	terminal_inverted_repeat_element::1:6421283-6421931
1	6531412	6531538	terminal_inverted_repeat_element::1:6531411-6531539
1	6535555	6535689	terminal_inverted_repeat_element::1:6535523-6535715
1	7253260	7253457	terminal_inverted_repeat_element::1:7253259-7254066
1	7704214	7704332	terminal_inverted_repeat_element::1:7704014-7704332
1	8103907	8104018	terminal_inverted_repeat_element::1:8103649-8104320
1	8123516	8123627	terminal_inverted_repeat_element::1:8123515-8123643
1	8241885	8242044	terminal_inverted_repeat_element::1:8241718-8242044
1	8357341	8357453	terminal_inverted_repeat_element::1:8357331-8357459
1	8390376	8390509	terminal_inverted_repeat_element::1:8390352-8390886
1	8390693	8390883	terminal_inverted_repeat_element::1:8390352-8390886
1	8611704	8611860	terminal_inverted_repeat_element::1:8611198-8611860
1	8919587	8919714	terminal_inverted_repeat_element::1:8919586-8919714
1	9207939	9208448	terminal_inverted_repeat_element::1:9207938-9208462
1	9369068	9369184	terminal_inverted_repeat_element::1:9369067-9369184
1	9494946	9495163	terminal_inverted_repeat_element::1:9494861-9496157
1	9495949	9496144	terminal_inverted_repeat_element::1:9494861-9496157
1	9626292	9626408	terminal_inverted_repeat_element::1:9626291-9626408
1	9705291	9705532	terminal_inverted_repeat_element::1:9705283-9706228
1	9705923	9706172	terminal_inverted_repeat_element::1:9705283-9706228
1	9745359	9745517	terminal_inverted_repeat_element::1:9745158-9745517
1	9752551	9752829	terminal_inverted_repeat_element::1:9752519-9753845
1	9753538	9753814	terminal_inverted_repeat_element::1:9752519-9753845
1	9887314	9887523	terminal_inverted_repeat_element::1:9887120-9887523
1	10106724	10106834	terminal_inverted_repeat_element::1:10106176-10106834
1	10153101	10153215	terminal_inverted_repeat_element::1:10153100-10153215
1	10163305	10163425	terminal_inverted_repeat_element::1:10163143-10164058
1	10688757	10688876	terminal_inverted_repeat_element::1:10688756-10689075
1	10862029	10862143	terminal_inverted_repeat_element::1:10861777-10862361
1	10991251	10991475	terminal_inverted_repeat_element::1:10991250-10991931
1	10991814	10991931	terminal_inverted_repeat_element::1:10991250-10991931
1	11018035	11018171	terminal_inverted_repeat_element::1:11018034-11018171
1	11069383	11069788	terminal_inverted_repeat_element::1:11069382-11069788
1	11407767	11407880	terminal_inverted_repeat_element::1:11407764-11407880
1	11495489	11495667	terminal_inverted_repeat_element::1:11495488-11496018
1	11495805	11496018	terminal_inverted_repeat_element::1:11495488-11496018
1	11509975	11510155	terminal_inverted_repeat_element::1:11509818-11510165
1	11580580	11580944	terminal_inverted_repeat_element::1:11580579-11580944
1	11741115	11741235	terminal_inverted_repeat_element::1:11740688-11741248
1	12675388	12675576	terminal_inverted_repeat_element::1:12675038-12675576
1	12724950	12725192	terminal_inverted_repeat_element::1:12724949-12725581
1	12725323	12725581	terminal_inverted_repeat_element::1:12724949-12725581
1	12837946	12838273	terminal_inverted_repeat_element::1:12837945-12838273
1	13116887	13117119	terminal_inverted_repeat_element::1:13116886-13117119
1	13142001	13142120	terminal_inverted_repeat_element::1:13142000-13142319
1	13154326	13154493	terminal_inverted_repeat_element::1:13154317-13155355
1	13239431	13239697	terminal_inverted_repeat_element::1:13239133-13243638
1	13255935	13256131	terminal_inverted_repeat_element::1:13255934-13256495
1	13352237	13352446	terminal_inverted_repeat_element::1:13352236-13352454
1	13358220	13358416	terminal_inverted_repeat_element::1:13358219-13358780
1	13387824	13387949	terminal_inverted_repeat_element::1:13387823-13387949
1	13424211	13424460	terminal_inverted_repeat_element::1:13424210-13424460
1	14012048	14012506	terminal_inverted_repeat_element::1:14012007-14012523
1	14069676	14069891	terminal_inverted_repeat_element::1:14069674-14069891
1	14324035	14324145	terminal_inverted_repeat_element::1:14323999-14324178
1	14368196	14368627	terminal_inverted_repeat_element::1:14368195-14368627
1	14584407	14584585	terminal_inverted_repeat_element::1:14584406-14584599
1	14836671	14836806	terminal_inverted_repeat_element::1:14836670-14836806
1	14905700	14905996	terminal_inverted_repeat_element::1:14902983-14911843
1	15013692	15013861	terminal_inverted_repeat_element::1:15013665-15013861
1	15156115	15156225	terminal_inverted_repeat_element::1:15155847-15156251
1	15322118	15322335	terminal_inverted_repeat_element::1:15322103-15322847
1	15322620	15322847	terminal_inverted_repeat_element::1:15322103-15322847
1	15452336	15452456	terminal_inverted_repeat_element::1:15452335-15452456
1	15505848	15506212	terminal_inverted_repeat_element::1:15505847-15506224
1	15758058	15758633	terminal_inverted_repeat_element::1:15756265-15759157
1	16139873	16140002	terminal_inverted_repeat_element::1:16139868-16140005
1	16483603	16483980	terminal_inverted_repeat_element::1:16483602-16483980
1	16742312	16742539	terminal_inverted_repeat_element::1:16742311-16744300
1	16742679	16742828	terminal_inverted_repeat_element::1:16742311-16744300
1	16742949	16743145	terminal_inverted_repeat_element::1:16742311-16744300
1	16871715	16871835	terminal_inverted_repeat_element::1:16871672-16872023
1	16955520	16955737	terminal_inverted_repeat_element::1:16955215-16955747
1	17197965	17198128	terminal_inverted_repeat_element::1:17197648-17198172
1	17345172	17345507	terminal_inverted_repeat_element::1:17345171-17345507
1	17366986	17367220	terminal_inverted_repeat_element::1:17366952-17368187
1	17367878	17368122	terminal_inverted_repeat_element::1:17366952-17368187
1	17669597	17669726	terminal_inverted_repeat_element::1:17669591-17669726
1	17957112	17957345	terminal_inverted_repeat_element::1:17956666-17958185
1	17985663	17985848	terminal_inverted_repeat_element::1:17985662-17986109
1	18027977	18028089	terminal_inverted_repeat_element::1:18023637-18028169
1	18085280	18085440	terminal_inverted_repeat_element::1:18085279-18085774
1	18085575	18085774	terminal_inverted_repeat_element::1:18085279-18085774
1	18454344	18454621	terminal_inverted_repeat_element::1:18454343-18455259
1	18458927	18459207	terminal_inverted_repeat_element::1:18457816-18459361
1	18470527	18470656	terminal_inverted_repeat_element::1:18470323-18470656
1	18501910	18502105	terminal_inverted_repeat_element::1:18501909-18502590
1	18523825	18523937	terminal_inverted_repeat_element::1:18523811-18523986
1	18599222	18599372	terminal_inverted_repeat_element::1:18599221-18599832
1	18746378	18746760	terminal_inverted_repeat_element::1:18746377-18746760
1	18923784	18924182	terminal_inverted_repeat_element::1:18923783-18924182
1	19329481	19329669	terminal_inverted_repeat_element::1:19326796-19329741
1	19331820	19332217	terminal_inverted_repeat_element::1:19331675-19332266
1	19386544	19386671	terminal_inverted_repeat_element::1:19386543-19386671
1	19414375	19414709	terminal_inverted_repeat_element::1:19414374-19419350
1	19439230	19439392	terminal_inverted_repeat_element::1:19439206-19439712
1	19439543	19439654	terminal_inverted_repeat_element::1:19439206-19439712
1	19640582	19641103	terminal_inverted_repeat_element::1:19640581-19641518
1	19788195	19788327	terminal_inverted_repeat_element::1:19788192-19788327
1	19829690	19829800	terminal_inverted_repeat_element::1:19829680-19829817
1	20279377	20279571	terminal_inverted_repeat_element::1:20279376-20279571
1	20738892	20739006	terminal_inverted_repeat_element::1:20738890-20739006
1	20826482	20826645	terminal_inverted_repeat_element::1:20826481-20827100
1	20885760	20885945	terminal_inverted_repeat_element::1:20885759-20886079
1	21010476	21010777	terminal_inverted_repeat_element::1:21010460-21010777
1	21184889	21185020	terminal_inverted_repeat_element::1:21184522-21185053
1	21525567	21525722	terminal_inverted_repeat_element::1:21525566-21525758
1	21862083	21862240	terminal_inverted_repeat_element::1:21861920-21862240
1	22004794	22005162	terminal_inverted_repeat_element::1:22004393-22006256
1	22014306	22014587	terminal_inverted_repeat_element::1:22014271-22015795
1	22015490	22015764	terminal_inverted_repeat_element::1:22014271-22015795
1	22260135	22260448	terminal_inverted_repeat_element::1:22260134-22260448
1	22597181	22597302	terminal_inverted_repeat_element::1:22597180-22597489
1	22604397	22604514	terminal_inverted_repeat_element::1:22604194-22604514
1	22745438	22745600	terminal_inverted_repeat_element::1:22745263-22745626
1	22814765	22815005	terminal_inverted_repeat_element::1:22814467-22815010
1	22905383	22905522	terminal_inverted_repeat_element::1:22905382-22905651
1	22960879	22960994	terminal_inverted_repeat_element::1:22960878-22960994
1	22973013	22973144	terminal_inverted_repeat_element::1:22972681-22973144
1	22990860	22990974	terminal_inverted_repeat_element::1:22990859-22991456
1	22991069	22991179	terminal_inverted_repeat_element::1:22990859-22991456
1	23201841	23202102	terminal_inverted_repeat_element::1:23201840-23202102
1	23272517	23272649	terminal_inverted_repeat_element::1:23272516-23272949
1	23272776	23272949	terminal_inverted_repeat_element::1:23272516-23272949
1	23285281	23285436	terminal_inverted_repeat_element::1:23285031-23285436
1	24057283	24057436	terminal_inverted_repeat_element::1:24056908-24057508
1	24133372	24133675	terminal_inverted_repeat_element::1:24133106-24133675
1	24527086	24527605	terminal_inverted_repeat_element::1:24527085-24527605
1	24556411	24556690	terminal_inverted_repeat_element::1:24556382-24557769
1	24557463	24557744	terminal_inverted_repeat_element::1:24556382-24557769
1	24668219	24668390	terminal_inverted_repeat_element::1:24668218-24668711
1	24668549	24668706	terminal_inverted_repeat_element::1:24668218-24668711
1	24872275	24872386	terminal_inverted_repeat_element::1:24872239-24872418
1	24888845	24889171	terminal_inverted_repeat_element::1:24888844-24889171
1	25192414	25192528	terminal_inverted_repeat_element::1:25192403-25192537
1	25246228	25246413	terminal_inverted_repeat_element::1:25246227-25246413
1	25769088	25769211	terminal_inverted_repeat_element::1:25769029-25769211
1	25803614	25803792	terminal_inverted_repeat_element::1:25803613-25804206
1	26033964	26034079	terminal_inverted_repeat_element::1:26033963-26034287
1	26036796	26036952	terminal_inverted_repeat_element::1:26036549-26037079
1	26514763	26515359	terminal_inverted_repeat_element::1:26514362-26517744
1	27137238	27137518	terminal_inverted_repeat_element::1:27137207-27138451
1	27310769	27310901	terminal_inverted_repeat_element::1:27310768-27310903
1	27325220	27325338	terminal_inverted_repeat_element::1:27324613-27325449
1	27415713	27415836	terminal_inverted_repeat_element::1:27415701-27416658
1	27891516	27891635	terminal_inverted_repeat_element::1:27891515-27891635
1	27946484	27946670	terminal_inverted_repeat_element::1:27946177-27946714
1	27949617	27949769	terminal_inverted_repeat_element::1:27949125-27949769
1	27970287	27970413	terminal_inverted_repeat_element::1:27970254-27970433
1	28168509	28168620	terminal_inverted_repeat_element::1:28168499-28168627
1	28591475	28591590	terminal_inverted_repeat_element::1:28591473-28591590
1	28818741	28818965	terminal_inverted_repeat_element::1:28818726-28819265
1	29296028	29296306	terminal_inverted_repeat_element::1:29295994-29297220
1	29429173	29429382	terminal_inverted_repeat_element::1:29429172-29429662
1	29429494	29429662	terminal_inverted_repeat_element::1:29429172-29429662
1	29669060	29669638	terminal_inverted_repeat_element::1:29664319-29669667
1	29680836	29680979	terminal_inverted_repeat_element::1:29680551-29680979
1	29756369	29756574	terminal_inverted_repeat_element::1:29756279-29756577
1	29841599	29841756	terminal_inverted_repeat_element::1:29841438-29841756
1	29864560	29864774	terminal_inverted_repeat_element::1:29863381-29864774
1	30132503	30132630	terminal_inverted_repeat_element::1:30132502-30132630
1	30250009	30250155	terminal_inverted_repeat_element::1:30249722-30250155
1	30510395	30510526	terminal_inverted_repeat_element::1:30510336-30511022
1	30634697	30634904	terminal_inverted_repeat_element::1:30634696-30635365
1	30635205	30635365	terminal_inverted_repeat_element::1:30634696-30635365
1	30651693	30651957	terminal_inverted_repeat_element::1:30649013-30655206
1	31062532	31062780	terminal_inverted_repeat_element::1:31061521-31062780
1	31247777	31248119	terminal_inverted_repeat_element::1:31247765-31248131
1	31682837	31682958	terminal_inverted_repeat_element::1:31682714-31683372
1	31715976	31716109	terminal_inverted_repeat_element::1:31715975-31716337
1	31748766	31748887	terminal_inverted_repeat_element::1:31748716-31748934
1	32048810	32048935	terminal_inverted_repeat_element::1:32048807-32048935
1	32602031	32602164	terminal_inverted_repeat_element::1:32602002-32602762
1	32856018	32856415	terminal_inverted_repeat_element::1:32856017-32856940
1	33121647	33121816	terminal_inverted_repeat_element::1:33121646-33122349
1	33122212	33122346	terminal_inverted_repeat_element::1:33121646-33122349
1	33756625	33756788	terminal_inverted_repeat_element::1:33756606-33756802
1	34114631	34114772	terminal_inverted_repeat_element::1:34114442-34114772
1	34581127	34581248	terminal_inverted_repeat_element::1:34581126-34581249
1	34775517	34775699	terminal_inverted_repeat_element::1:34775487-34775723
1	35130028	35130143	terminal_inverted_repeat_element::1:35130027-35130143
1	35276871	35276986	terminal_inverted_repeat_element::1:35276870-35277393
1	35298619	35298820	terminal_inverted_repeat_element::1:35298618-35299191
1	35298940	35299191	terminal_inverted_repeat_element::1:35298618-35299191
1	35781422	35781590	terminal_inverted_repeat_element::1:35781421-35781989
1	35821833	35821951	terminal_inverted_repeat_element::1:35821832-35821951
1	36044286	36044448	terminal_inverted_repeat_element::1:36044285-36044688
1	36142858	36143002	terminal_inverted_repeat_element::1:36142857-36143002
1	36161837	36162393	terminal_inverted_repeat_element::1:36158602-36169653
1	36397914	36398359	terminal_inverted_repeat_element::1:36397913-36400573
1	36585325	36585647	terminal_inverted_repeat_element::1:36585324-36585647
1	36608702	36608910	terminal_inverted_repeat_element::1:36608701-36608910
1	38098155	38098317	terminal_inverted_repeat_element::1:38097912-38098317
1	38379635	38379784	terminal_inverted_repeat_element::1:38379629-38379784
1	39400313	39400441	terminal_inverted_repeat_element::1:39399255-39400524
1	39433771	39434260	terminal_inverted_repeat_element::1:39430987-39434260
1	39460583	39460760	terminal_inverted_repeat_element::1:39460582-39460946
1	39557873	39559049	terminal_inverted_repeat_element::1:39557615-39563175
1	39929036	39929147	terminal_inverted_repeat_element::1:39929027-39929155
1	40041097	40041550	terminal_inverted_repeat_element::1:40039483-40041777
1	40116224	40116610	terminal_inverted_repeat_element::1:40116223-40116610
1	40553932	40554214	terminal_inverted_repeat_element::1:40552460-40558214
1	41142142	41142746	terminal_inverted_repeat_element::1:41142141-41144475
1	41164238	41164379	terminal_inverted_repeat_element::1:41164211-41164390
1	42246850	42246960	terminal_inverted_repeat_element::1:42246849-42246960
1	42403739	42403969	terminal_inverted_repeat_element::1:42403738-42404276
1	42565791	42566021	terminal_inverted_repeat_element::1:42565790-42566350
1	42566111	42566350	terminal_inverted_repeat_element::1:42565790-42566350
1	42747772	42747892	terminal_inverted_repeat_element::1:42747742-42747921
1	43365596	43365788	terminal_inverted_repeat_element::1:43365595-43365994
1	43365850	43365994	terminal_inverted_repeat_element::1:43365595-43365994
1	43453133	43453496	terminal_inverted_repeat_element::1:43453129-43453496
1	43649165	43649441	terminal_inverted_repeat_element::1:43649164-43649709
1	43649509	43649709	terminal_inverted_repeat_element::1:43649164-43649709
1	43937323	43937544	terminal_inverted_repeat_element::1:43937017-43937550
1	44079806	44080035	terminal_inverted_repeat_element::1:44079805-44080035
1	44920584	44920822	terminal_inverted_repeat_element::1:44920196-44920822
1	45226772	45226883	terminal_inverted_repeat_element::1:45226771-45227049
1	45278920	45279077	terminal_inverted_repeat_element::1:45278907-45279441
1	45560244	45560370	terminal_inverted_repeat_element::1:45560040-45560378
1	45568418	45568543	terminal_inverted_repeat_element::1:45568417-45568543
1	45862673	45862895	terminal_inverted_repeat_element::1:45862663-45863210
1	46198362	46198712	terminal_inverted_repeat_element::1:46198349-46198712
1	46715591	46715839	terminal_inverted_repeat_element::1:46715445-46715839
1	46868458	46868613	terminal_inverted_repeat_element::1:46868085-46868685
1	47293373	47293552	terminal_inverted_repeat_element::1:47293341-47293552
1	47580792	47580924	terminal_inverted_repeat_element::1:47580774-47580940
1	47604379	47604523	terminal_inverted_repeat_element::1:47604378-47604717
1	47979159	47979286	terminal_inverted_repeat_element::1:47979158-47979286
1	48599775	48599887	terminal_inverted_repeat_element::1:48599774-48600406
1	48830079	48830366	terminal_inverted_repeat_element::1:48830078-48830366
1	49045713	49045928	terminal_inverted_repeat_element::1:49045465-49050983
1	49179626	49179739	terminal_inverted_repeat_element::1:49179406-49179751
1	49465527	49465657	terminal_inverted_repeat_element::1:49465490-49469041
1	50141206	50141323	terminal_inverted_repeat_element::1:50141203-50141522
1	50230832	50230945	terminal_inverted_repeat_element::1:50230429-50231029
1	50465325	50465576	terminal_inverted_repeat_element::1:50465324-50465965
1	50465740	50465965	terminal_inverted_repeat_element::1:50465324-50465965
1	50507078	50507299	terminal_inverted_repeat_element::1:50507077-50511254
1	50510846	50510965	terminal_inverted_repeat_element::1:50507077-50511254
1	50510985	50511254	terminal_inverted_repeat_element::1:50507077-50511254
1	50561090	50561297	terminal_inverted_repeat_element::1:50561087-50561620
1	50779598	50779732	terminal_inverted_repeat_element::1:50779565-50779739
1	50905261	50905388	terminal_inverted_repeat_element::1:50905260-50905388
1	51417504	51417671	terminal_inverted_repeat_element::1:51417494-51417987
1	51471352	51471475	terminal_inverted_repeat_element::1:51471351-51471479
1	51587173	51587302	terminal_inverted_repeat_element::1:51587172-51587336
1	51588447	51588570	terminal_inverted_repeat_element::1:51588446-51588692
1	51721588	51721754	terminal_inverted_repeat_element::1:51721587-51721792
1	51852129	51852252	terminal_inverted_repeat_element::1:51852121-51852258
1	52161959	52162160	terminal_inverted_repeat_element::1:52161948-52162469
1	52312623	52312838	terminal_inverted_repeat_element::1:52312263-52312838
1	52996601	52996744	terminal_inverted_repeat_element::1:52996200-52996744
1	53757853	53758010	terminal_inverted_repeat_element::1:53757692-53758010
1	54038094	54038228	terminal_inverted_repeat_element::1:54037921-54038228
1	54214304	54214441	terminal_inverted_repeat_element::1:54214303-54214456
1	54255616	54255729	terminal_inverted_repeat_element::1:54255390-54255735
1	54289373	54289504	terminal_inverted_repeat_element::1:54289184-54289504
1	55175332	55175592	terminal_inverted_repeat_element::1:55175283-55177131
1	55181882	55181997	terminal_inverted_repeat_element::1:55181881-55182126
1	56135067	56135199	terminal_inverted_repeat_element::1:56135066-56135896
1	56135474	56135588	terminal_inverted_repeat_element::1:56135066-56135896
1	56223957	56224102	terminal_inverted_repeat_element::1:56223393-56224200
1	56739782	56740050	terminal_inverted_repeat_element::1:56739192-56740050
1	56998276	56998657	terminal_inverted_repeat_element::1:56998275-56998657
1	57255596	57255726	terminal_inverted_repeat_element::1:57255592-57255728
1	57591865	57591982	terminal_inverted_repeat_element::1:57587163-57592936
1	57591994	57592113	terminal_inverted_repeat_element::1:57587163-57592936
1	58421870	58422207	terminal_inverted_repeat_element::1:58421869-58422207
1	59025350	59025500	terminal_inverted_repeat_element::1:59025284-59025505
1	59820323	59820443	terminal_inverted_repeat_element::1:59820322-59820640
1	59879816	59880104	terminal_inverted_repeat_element::1:59878902-59880136
1	60184267	60184425	terminal_inverted_repeat_element::1:60184107-60184425
1	60343130	60343248	terminal_inverted_repeat_element::1:60343098-60343277
1	60749094	60749227	terminal_inverted_repeat_element::1:60749093-60749619
1	60749351	60749583	terminal_inverted_repeat_element::1:60749093-60749619
1	61093382	61093505	terminal_inverted_repeat_element::1:61093109-61093596
1	61333436	61333851	terminal_inverted_repeat_element::1:61333435-61333851
1	61665688	61665823	terminal_inverted_repeat_element::1:61665686-61665823
1	61703301	61703623	terminal_inverted_repeat_element::1:61703300-61703623
1	61732366	61732512	terminal_inverted_repeat_element::1:61731718-61732512
1	62486547	62486764	terminal_inverted_repeat_element::1:62486368-62486764
1	62728201	62728556	terminal_inverted_repeat_element::1:62727641-62728581
1	62761337	62761463	terminal_inverted_repeat_element::1:62761319-62761463
1	63251364	63251510	terminal_inverted_repeat_element::1:63249341-63256593
1	63251950	63252076	terminal_inverted_repeat_element::1:63249341-63256593
1	63254657	63256385	terminal_inverted_repeat_element::1:63249341-63256593
1	63477995	63478179	terminal_inverted_repeat_element::1:63477819-63478241
1	63715393	63715527	terminal_inverted_repeat_element::1:63715365-63715543
1	63930480	63930597	terminal_inverted_repeat_element::1:63930479-63930669
1	64035619	64035800	terminal_inverted_repeat_element::1:64035387-64036076
1	64357739	64357924	terminal_inverted_repeat_element::1:64357586-64358061
1	64418761	64418946	terminal_inverted_repeat_element::1:64418760-64418946
1	64442727	64442852	terminal_inverted_repeat_element::1:64442723-64442852
1	64524042	64524176	terminal_inverted_repeat_element::1:64524041-64524807
1	65202501	65202756	terminal_inverted_repeat_element::1:65201221-65208083
1	65234983	65235137	terminal_inverted_repeat_element::1:65223680-65239216
1	65318904	65319263	terminal_inverted_repeat_element::1:65318903-65319263
1	65489131	65489437	terminal_inverted_repeat_element::1:65489130-65489437
1	65615001	65615538	terminal_inverted_repeat_element::1:65610402-65615666
1	65792585	65793137	terminal_inverted_repeat_element::1:65786904-65793137
1	65848020	65848508	terminal_inverted_repeat_element::1:65847968-65848508
1	66018980	66019597	terminal_inverted_repeat_element::1:66018849-66022868
1	66020493	66020649	terminal_inverted_repeat_element::1:66018849-66022868
1	66572948	66573061	terminal_inverted_repeat_element::1:66572870-66573061
1	66674808	66675171	terminal_inverted_repeat_element::1:66670250-66676539
1	66829745	66829860	terminal_inverted_repeat_element::1:66829209-66829860
1	66936852	66937000	terminal_inverted_repeat_element::1:66936816-66937059
1	66945535	66945719	terminal_inverted_repeat_element::1:66945534-66945719
1	67195476	67195635	terminal_inverted_repeat_element::1:67195475-67195635
1	67214283	67214639	terminal_inverted_repeat_element::1:67204651-67215093
1	67584092	67584331	terminal_inverted_repeat_element::1:67584091-67584639
1	67584501	67584639	terminal_inverted_repeat_element::1:67584091-67584639
1	67773538	67773671	terminal_inverted_repeat_element::1:67773537-67773674
1	67776152	67776281	terminal_inverted_repeat_element::1:67776144-67776281
1	67785559	67785938	terminal_inverted_repeat_element::1:67785297-67787172
1	67787768	67787896	terminal_inverted_repeat_element::1:67787762-67787899
1	69385032	69385387	terminal_inverted_repeat_element::1:69385031-69385387
1	69626145	69626272	terminal_inverted_repeat_element::1:69626139-69626276
1	69637969	69638150	terminal_inverted_repeat_element::1:69637632-69638171
1	69748456	69748583	terminal_inverted_repeat_element::1:69748455-69748583
1	69790509	69790907	terminal_inverted_repeat_element::1:69790508-69791421
1	69911238	69911350	terminal_inverted_repeat_element::1:69910951-69911350
1	70376093	70376241	terminal_inverted_repeat_element::1:70376092-70376545
1	70621341	70621467	terminal_inverted_repeat_element::1:70621340-70621467
1	70810848	70810984	terminal_inverted_repeat_element::1:70810514-70813441
1	71401845	71401972	terminal_inverted_repeat_element::1:71401844-71401972
1	71779322	71779432	terminal_inverted_repeat_element::1:71779287-71779465
1	71823064	71823250	terminal_inverted_repeat_element::1:71822390-71823718
1	71998814	71998980	terminal_inverted_repeat_element::1:71998512-72000829
1	72005378	72005496	terminal_inverted_repeat_element::1:72005372-72005701
1	72416663	72416799	terminal_inverted_repeat_element::1:72416662-72416841
1	72598080	72598191	terminal_inverted_repeat_element::1:72598064-72598201
1	72954428	72954648	terminal_inverted_repeat_element::1:72953287-72954765
1	73173602	73173731	terminal_inverted_repeat_element::1:73173601-73173731
1	73242459	73242572	terminal_inverted_repeat_element::1:73242298-73242637
1	73837798	73837936	terminal_inverted_repeat_element::1:73837797-73838201
1	73838058	73838201	terminal_inverted_repeat_element::1:73837797-73838201
1	74009040	74009251	terminal_inverted_repeat_element::1:74007754-74009261
1	74503063	74505165	terminal_inverted_repeat_element::1:74503062-74505213
1	74505973	74506135	terminal_inverted_repeat_element::1:74505948-74506147
1	74696326	74696643	terminal_inverted_repeat_element::1:74696325-74696643
1	74747421	74747538	terminal_inverted_repeat_element::1:74747390-74747567
1	75172168	75172321	terminal_inverted_repeat_element::1:75172157-75172327
1	75239748	75240014	terminal_inverted_repeat_element::1:75239747-75240023
1	75659844	75660001	terminal_inverted_repeat_element::1:75659517-75660050
1	75695444	75695585	terminal_inverted_repeat_element::1:75695232-75695585
1	75711757	75711949	terminal_inverted_repeat_element::1:75711740-75711949
1	76133234	76133452	terminal_inverted_repeat_element::1:76130329-76133588
1	76597718	76597939	terminal_inverted_repeat_element::1:76597701-76602592
1	77257826	77258408	terminal_inverted_repeat_element::1:77257621-77258408
1	78030829	78030971	terminal_inverted_repeat_element::1:78030828-78031147
1	78066762	78066892	terminal_inverted_repeat_element::1:78066734-78066915
1	78838535	78838714	terminal_inverted_repeat_element::1:78838534-78838942
1	78838828	78838939	terminal_inverted_repeat_element::1:78838534-78838942
1	79067860	79068224	terminal_inverted_repeat_element::1:79067859-79069115
1	79666037	79666152	terminal_inverted_repeat_element::1:79666012-79668395
1	80762039	80762153	terminal_inverted_repeat_element::1:80762006-80762183
1	81025312	81025514	terminal_inverted_repeat_element::1:81025311-81025514
1	81101689	81101846	terminal_inverted_repeat_element::1:81101665-81101846
1	81459017	81459319	terminal_inverted_repeat_element::1:81459016-81459336
1	81603203	81603396	terminal_inverted_repeat_element::1:81602936-81603695
1	81611309	81611467	terminal_inverted_repeat_element::1:81611076-81612246
1	81633265	81633394	terminal_inverted_repeat_element::1:81633103-81633422
1	81673256	81673378	terminal_inverted_repeat_element::1:81673255-81673478
1	81896700	81896813	terminal_inverted_repeat_element::1:81896685-81896813
1	81897151	81897358	terminal_inverted_repeat_element::1:81897150-81897669
1	81897512	81897669	terminal_inverted_repeat_element::1:81897150-81897669
1	81916179	81916292	terminal_inverted_repeat_element::1:81916164-81916292
1	81916630	81916837	terminal_inverted_repeat_element::1:81916629-81917148
1	81916991	81917148	terminal_inverted_repeat_element::1:81916629-81917148
1	82554708	82554904	terminal_inverted_repeat_element::1:82554556-82554904
1	82607498	82607676	terminal_inverted_repeat_element::1:82607347-82607676
1	83820459	83820647	terminal_inverted_repeat_element::1:83820285-83820647
1	84240459	84240630	terminal_inverted_repeat_element::1:84240458-84240975
1	84336135	84336282	terminal_inverted_repeat_element::1:84336116-84336284
1	84452340	84452495	terminal_inverted_repeat_element::1:84452339-84452673
1	85003860	85004033	terminal_inverted_repeat_element::1:84997561-85004942
1	85136031	85136146	terminal_inverted_repeat_element::1:85135833-85136146
1	85248721	85249119	terminal_inverted_repeat_element::1:85246238-85249796
1	85464228	85464338	terminal_inverted_repeat_element::1:85464217-85464345
1	85819610	85819723	terminal_inverted_repeat_element::1:85819555-85819876
1	85819736	85819851	terminal_inverted_repeat_element::1:85819555-85819876
1	85971069	85971199	terminal_inverted_repeat_element::1:85971036-85971214
1	86008089	86008300	terminal_inverted_repeat_element::1:86007220-86009361
1	86454563	86454695	terminal_inverted_repeat_element::1:86454559-86454696
1	86570577	86570713	terminal_inverted_repeat_element::1:86570533-86570713
1	86735922	86736046	terminal_inverted_repeat_element::1:86735914-86736051
1	86746877	86746995	terminal_inverted_repeat_element::1:86746845-86747024
1	87756088	87756520	terminal_inverted_repeat_element::1:87752672-87756617
1	88030500	88030652	terminal_inverted_repeat_element::1:88030012-88030659
1	88234312	88234880	terminal_inverted_repeat_element::1:88230313-88237161
1	88454174	88454314	terminal_inverted_repeat_element::1:88454173-88454314
1	88997145	88997325	terminal_inverted_repeat_element::1:88997144-89001991
1	88999410	88999533	terminal_inverted_repeat_element::1:88997144-89001991
1	89000915	89001088	terminal_inverted_repeat_element::1:88997144-89001991
1	89014290	89014509	terminal_inverted_repeat_element::1:89013954-89014512
1	89161285	89161420	terminal_inverted_repeat_element::1:89161284-89162755
1	89161814	89161924	terminal_inverted_repeat_element::1:89161284-89162755
1	89162545	89162755	terminal_inverted_repeat_element::1:89161284-89162755
1	89311513	89311647	terminal_inverted_repeat_element::1:89311512-89311647
1	89359940	89360159	terminal_inverted_repeat_element::1:89359932-89360543
1	89866096	89866498	terminal_inverted_repeat_element::1:89866095-89866558
1	89977022	89977179	terminal_inverted_repeat_element::1:89976835-89977198
1	90327001	90327971	terminal_inverted_repeat_element::1:90325754-90329222
1	90663464	90663636	terminal_inverted_repeat_element::1:90663160-90663682
1	90859720	90859849	terminal_inverted_repeat_element::1:90859719-90859849
1	91991708	91991853	terminal_inverted_repeat_element::1:91991673-91991853
1	92089616	92089738	terminal_inverted_repeat_element::1:92089615-92089738
1	92312252	92312585	terminal_inverted_repeat_element::1:92312251-92312585
1	92411153	92411282	terminal_inverted_repeat_element::1:92411148-92411285
1	92836997	92837120	terminal_inverted_repeat_element::1:92836989-92837126
1	93189775	93189900	terminal_inverted_repeat_element::1:93189438-93189974
1	93333519	93333641	terminal_inverted_repeat_element::1:93333518-93333837
1	94399781	94400057	terminal_inverted_repeat_element::1:94399780-94400094
1	94524081	94524413	terminal_inverted_repeat_element::1:94524080-94524425
1	94936354	94936563	terminal_inverted_repeat_element::1:94936088-94936563
1	95004633	95004830	terminal_inverted_repeat_element::1:95004302-95004831
1	95005848	95006230	terminal_inverted_repeat_element::1:95005847-95006230
1	95214831	95215005	terminal_inverted_repeat_element::1:95214830-95215295
1	95215169	95215295	terminal_inverted_repeat_element::1:95214830-95215295
1	95215621	95215732	terminal_inverted_repeat_element::1:95215606-95215796
1	95660916	95661042	terminal_inverted_repeat_element::1:95660915-95661291
1	95661158	95661291	terminal_inverted_repeat_element::1:95660915-95661291
1	95736870	95737002	terminal_inverted_repeat_element::1:95736867-95737003
1	95814305	95814579	terminal_inverted_repeat_element::1:95814268-95815545
1	95844150	95844435	terminal_inverted_repeat_element::1:95844119-95845696
1	96088332	96088463	terminal_inverted_repeat_element::1:96088331-96088784
1	96088614	96088784	terminal_inverted_repeat_element::1:96088331-96088784
1	96642141	96642358	terminal_inverted_repeat_element::1:96642127-96642862
1	96684527	96684773	terminal_inverted_repeat_element::1:96684526-96684957
1	96762620	96762830	terminal_inverted_repeat_element::1:96759252-96763095
1	97211900	97212054	terminal_inverted_repeat_element::1:97211888-97212645
1	97370891	97371124	terminal_inverted_repeat_element::1:97369695-97372121
1	98387096	98387318	terminal_inverted_repeat_element::1:98384901-98389449
1	98791514	98791648	terminal_inverted_repeat_element::1:98791330-98791648
1	98964505	98964621	terminal_inverted_repeat_element::1:98964504-98964621
1	99568540	99568696	terminal_inverted_repeat_element::1:99568539-99568696
1	99991989	99992310	terminal_inverted_repeat_element::1:99991988-99992310
1	101032758	101032896	terminal_inverted_repeat_element::1:101032737-101032938
1	101472033	101472153	terminal_inverted_repeat_element::1:101471809-101472153
1	101755426	101755636	terminal_inverted_repeat_element::1:101754634-101757037
1	101883657	101883866	terminal_inverted_repeat_element::1:101883656-101884215
1	101978474	101978651	terminal_inverted_repeat_element::1:101977892-101978651
1	102398949	102399820	terminal_inverted_repeat_element::1:102396978-102399820
1	102826980	102827122	terminal_inverted_repeat_element::1:102826937-102827173
1	102998746	102998926	terminal_inverted_repeat_element::1:102998745-102999278
1	103167582	103167805	terminal_inverted_repeat_element::1:103167324-103167989
1	103661558	103661966	terminal_inverted_repeat_element::1:103661557-103661966
1	103780361	103780490	terminal_inverted_repeat_element::1:103780356-103780493
1	104342217	104342351	terminal_inverted_repeat_element::1:104342216-104342351
1	104420946	104421126	terminal_inverted_repeat_element::1:104420798-104422265
1	104422111	104422265	terminal_inverted_repeat_element::1:104420798-104422265
1	104838729	104839071	terminal_inverted_repeat_element::1:104837644-104839870
1	105937147	105937472	terminal_inverted_repeat_element::1:105937146-105938674
1	107770201	107770357	terminal_inverted_repeat_element::1:107769869-107770357
1	108225884	108225994	terminal_inverted_repeat_element::1:108225883-108226005
1	109637445	109637652	terminal_inverted_repeat_element::1:109637166-109637710
1	109640361	109640568	terminal_inverted_repeat_element::1:109640360-109640623
1	110349711	110349894	terminal_inverted_repeat_element::1:110348668-110349894
1	110833859	110834051	terminal_inverted_repeat_element::1:110833589-110834067
1	112408001	112408183	terminal_inverted_repeat_element::1:112407996-112408186
1	112531736	112531909	terminal_inverted_repeat_element::1:112531381-112531920
1	113985766	113985937	terminal_inverted_repeat_element::1:113984955-113985937
1	114088382	114088539	terminal_inverted_repeat_element::1:114088381-114088700
1	114675024	114675178	terminal_inverted_repeat_element::1:114675023-114675719
1	114675603	114675714	terminal_inverted_repeat_element::1:114675023-114675719
1	118466441	118466766	terminal_inverted_repeat_element::1:118466440-118466766
1	118619114	118619329	terminal_inverted_repeat_element::1:118618625-118626453
1	118625670	118625848	terminal_inverted_repeat_element::1:118618625-118626453
1	118853819	118853969	terminal_inverted_repeat_element::1:118853818-118854328
1	119676266	119676724	terminal_inverted_repeat_element::1:119672982-119676757
1	119954116	119954237	terminal_inverted_repeat_element::1:119953305-119954237
1	119999863	119999982	terminal_inverted_repeat_element::1:119999045-119999982
1	120451137	120451261	terminal_inverted_repeat_element::1:120451136-120451565
1	120451417	120451565	terminal_inverted_repeat_element::1:120451136-120451565
1	120789277	120789398	terminal_inverted_repeat_element::1:120789246-120790112
1	120809549	120809675	terminal_inverted_repeat_element::1:120809548-120810110
1	121362527	121363109	terminal_inverted_repeat_element::1:121355021-121363328
1	121462655	121462787	terminal_inverted_repeat_element::1:121462650-121462787
1	121506452	121506623	terminal_inverted_repeat_element::1:121506436-121506630
1	121508496	121508653	terminal_inverted_repeat_element::1:121507246-121509496
1	121574450	121574746	terminal_inverted_repeat_element::1:121574449-121574746
1	121824469	121825100	terminal_inverted_repeat_element::1:121822848-121825201
1	122052442	122052555	terminal_inverted_repeat_element::1:122052440-122052555
1	122954593	122954932	terminal_inverted_repeat_element::1:122954385-122959098
1	123166483	123166941	terminal_inverted_repeat_element::1:123159045-123166941
1	123278284	123278411	terminal_inverted_repeat_element::1:123278283-123278411
1	123391605	123391734	terminal_inverted_repeat_element::1:123391604-123391734
1	123471002	123471219	terminal_inverted_repeat_element::1:123470924-123471219
1	123478186	123478297	terminal_inverted_repeat_element::1:123478182-123478619
1	124573924	124574056	terminal_inverted_repeat_element::1:124573923-124574263
1	124574153	124574263	terminal_inverted_repeat_element::1:124573923-124574263
1	126005348	126005478	terminal_inverted_repeat_element::1:126005347-126005687
1	126101447	126101559	terminal_inverted_repeat_element::1:126101446-126101570
1	126975781	126975892	terminal_inverted_repeat_element::1:126975768-126975903
1	127539821	127539981	terminal_inverted_repeat_element::1:127539820-127540452
1	127964256	127964383	terminal_inverted_repeat_element::1:127964249-127964387
1	127969327	127969456	terminal_inverted_repeat_element::1:127969323-127969460
1	128503255	128503489	terminal_inverted_repeat_element::1:128503178-128503489
1	128512987	128513177	terminal_inverted_repeat_element::1:128512826-128513177
1	129928822	129928972	terminal_inverted_repeat_element::1:129928510-129928972
1	130253922	130254099	terminal_inverted_repeat_element::1:130253888-130254124
1	130357231	130357532	terminal_inverted_repeat_element::1:130355894-130361188
1	131209132	131209360	terminal_inverted_repeat_element::1:131209128-131209360
1	131546145	131546396	terminal_inverted_repeat_element::1:131546144-131546785
1	131546559	131546785	terminal_inverted_repeat_element::1:131546144-131546785
1	133325702	133326094	terminal_inverted_repeat_element::1:133321524-133343812
1	134735347	134735553	terminal_inverted_repeat_element::1:134735346-134735553
1	136864351	136864672	terminal_inverted_repeat_element::1:136864325-136867289
1	136866028	136866183	terminal_inverted_repeat_element::1:136864325-136867289
1	137978666	137978777	terminal_inverted_repeat_element::1:137978379-137978777
1	138340963	138341287	terminal_inverted_repeat_element::1:138340699-138348485
1	139368275	139368869	terminal_inverted_repeat_element::1:139368274-139374672
1	139374296	139374672	terminal_inverted_repeat_element::1:139368274-139374672
1	139439404	139439527	terminal_inverted_repeat_element::1:139439396-139439533
1	139625060	139625333	terminal_inverted_repeat_element::1:139625059-139625684
1	141256536	141256707	terminal_inverted_repeat_element::1:141256535-141256958
1	141361730	141361854	terminal_inverted_repeat_element::1:141361599-141361854
1	142195741	142195903	terminal_inverted_repeat_element::1:142195725-142195904
1	143552883	143552996	terminal_inverted_repeat_element::1:143552882-143552996
1	143772701	143772829	terminal_inverted_repeat_element::1:143772692-143773234
1	143773046	143773234	terminal_inverted_repeat_element::1:143772692-143773234
1	143991669	143991779	terminal_inverted_repeat_element::1:143991668-143992361
1	143991800	143991943	terminal_inverted_repeat_element::1:143991668-143992361
1	144914723	144914906	terminal_inverted_repeat_element::1:144914722-144915159
1	144915023	144915159	terminal_inverted_repeat_element::1:144914722-144915159
1	145091761	145091890	terminal_inverted_repeat_element::1:145091756-145091893
1	146921434	146921572	terminal_inverted_repeat_element::1:146921433-146921572
1	147453719	147453901	terminal_inverted_repeat_element::1:147453718-147454245
1	147454039	147454245	terminal_inverted_repeat_element::1:147453718-147454245
1	147870475	147870924	terminal_inverted_repeat_element::1:147870474-147870924
1	147954264	147954456	terminal_inverted_repeat_element::1:147953722-147961665
1	147959149	147959320	terminal_inverted_repeat_element::1:147953722-147961665
1	147960834	147960990	terminal_inverted_repeat_element::1:147953722-147961665
1	147961223	147961665	terminal_inverted_repeat_element::1:147953722-147961665
1	148056190	148056320	terminal_inverted_repeat_element::1:148056187-148056324
1	148319318	148319854	terminal_inverted_repeat_element::1:148319017-148319869
1	148498739	148498849	terminal_inverted_repeat_element::1:148498703-148498881
1	148693047	148693185	terminal_inverted_repeat_element::1:148692756-148693731
1	148784605	148784784	terminal_inverted_repeat_element::1:148782795-148791949
1	148790637	148791253	terminal_inverted_repeat_element::1:148782795-148791949
1	148870822	148870941	terminal_inverted_repeat_element::1:148870813-148870941
1	149187407	149187559	terminal_inverted_repeat_element::1:149187375-149187569
1	149444574	149444953	terminal_inverted_repeat_element::1:149444573-149444953
1	149696982	149697151	terminal_inverted_repeat_element::1:149696974-149697467
1	150358662	150358901	terminal_inverted_repeat_element::1:150358661-150359201
1	150358983	150359093	terminal_inverted_repeat_element::1:150358661-150359201
1	151152377	151152503	terminal_inverted_repeat_element::1:151152315-151152848
1	151152620	151152827	terminal_inverted_repeat_element::1:151152315-151152848
1	151683580	151683698	terminal_inverted_repeat_element::1:151683579-151683698
1	152991406	152991521	terminal_inverted_repeat_element::1:152991405-152991748
1	154095228	154095346	terminal_inverted_repeat_element::1:154095227-154095346
1	154109936	154110076	terminal_inverted_repeat_element::1:154109935-154110261
1	154383861	154383974	terminal_inverted_repeat_element::1:154383412-154383974
1	154927552	154927679	terminal_inverted_repeat_element::1:154927546-154927683
1	155198690	155198873	terminal_inverted_repeat_element::1:155198604-155200101
1	155199851	155200101	terminal_inverted_repeat_element::1:155198604-155200101
1	155968954	155969153	terminal_inverted_repeat_element::1:155968953-155969427
1	155969293	155969427	terminal_inverted_repeat_element::1:155968953-155969427
1	156354636	156354758	terminal_inverted_repeat_element::1:156354630-156354758
1	156407479	156407775	terminal_inverted_repeat_element::1:156407441-156408851
1	156408552	156408824	terminal_inverted_repeat_element::1:156407441-156408851
1	156496507	156496640	terminal_inverted_repeat_element::1:156496503-156496640
1	156788591	156788845	terminal_inverted_repeat_element::1:156788590-156790808
1	157121503	157121680	terminal_inverted_repeat_element::1:157121182-157121680
1	157321631	157321833	terminal_inverted_repeat_element::1:157321408-157321842
1	158250328	158250568	terminal_inverted_repeat_element::1:158249862-158251034
1	158430415	158430538	terminal_inverted_repeat_element::1:158430409-158430551
1	158656069	158656261	terminal_inverted_repeat_element::1:158654761-158667347
1	158667118	158667313	terminal_inverted_repeat_element::1:158654761-158667347
1	159226031	159226204	terminal_inverted_repeat_element::1:159226030-159226512
1	159226391	159226512	terminal_inverted_repeat_element::1:159226030-159226512
1	159438205	159438399	terminal_inverted_repeat_element::1:159438051-159438399
1	159582606	159582762	terminal_inverted_repeat_element::1:159582589-159582768
1	159980401	159980700	terminal_inverted_repeat_element::1:159977610-159986606
1	160072979	160073112	terminal_inverted_repeat_element::1:160072977-160073114
1	160327289	160327559	terminal_inverted_repeat_element::1:160327220-160328545
1	160328304	160328512	terminal_inverted_repeat_element::1:160327220-160328545
1	160350719	160350893	terminal_inverted_repeat_element::1:160350718-160351052
1	161556853	161556983	terminal_inverted_repeat_element::1:161556849-161556985
1	161711582	161711742	terminal_inverted_repeat_element::1:161711505-161712678
1	161712482	161712594	terminal_inverted_repeat_element::1:161711505-161712678
1	161762785	161762919	terminal_inverted_repeat_element::1:161762784-161763219
1	162237277	162237584	terminal_inverted_repeat_element::1:162236105-162238780
1	162327811	162328050	terminal_inverted_repeat_element::1:162327810-162328349
1	162328117	162328349	terminal_inverted_repeat_element::1:162327810-162328349
1	162467865	162468145	terminal_inverted_repeat_element::1:162467864-162469338
1	162469121	162469333	terminal_inverted_repeat_element::1:162467864-162469338
1	162716083	162716240	terminal_inverted_repeat_element::1:162716082-162716258
1	163135349	163135726	terminal_inverted_repeat_element::1:163135348-163135726
1	163153874	163154047	terminal_inverted_repeat_element::1:163153868-163154053
1	163160834	163160953	terminal_inverted_repeat_element::1:163160628-163160989
1	163285975	163286116	terminal_inverted_repeat_element::1:163285974-163286116
1	164578591	164579307	terminal_inverted_repeat_element::1:164578561-164579314
1	164634676	164634830	terminal_inverted_repeat_element::1:164634662-164635860
1	164913507	164913619	terminal_inverted_repeat_element::1:164913031-164913619
1	165000098	165000618	terminal_inverted_repeat_element::1:165000097-165000618
1	165225438	165225850	terminal_inverted_repeat_element::1:165224910-165225850
1	165429919	165430160	terminal_inverted_repeat_element::1:165429838-165430160
1	165539410	165539569	terminal_inverted_repeat_element::1:165539409-165539569
1	165797328	165797666	terminal_inverted_repeat_element::1:165797324-165797666
1	165869826	165870043	terminal_inverted_repeat_element::1:165869641-165870043
1	166602759	166603116	terminal_inverted_repeat_element::1:166599450-166613837
1	167178610	167178746	terminal_inverted_repeat_element::1:167178609-167178746
1	167225962	167226622	terminal_inverted_repeat_element::1:167219030-167226622
1	168049220	168049389	terminal_inverted_repeat_element::1:168048685-168049393
1	168404613	168404792	terminal_inverted_repeat_element::1:168404602-168404797
1	168569191	168569315	terminal_inverted_repeat_element::1:168569190-168569315
1	168579490	168579608	terminal_inverted_repeat_element::1:168579289-168579608
1	168588280	168588893	terminal_inverted_repeat_element::1:168579708-168588916
1	168929539	168930082	terminal_inverted_repeat_element::1:168929069-168930702
1	169483121	169483338	terminal_inverted_repeat_element::1:169480780-169484882
1	169589106	169589315	terminal_inverted_repeat_element::1:169589105-169589470
1	169644204	169644354	terminal_inverted_repeat_element::1:169644175-169644354
1	170009484	170009673	terminal_inverted_repeat_element::1:170009483-170009983
1	170053742	170054305	terminal_inverted_repeat_element::1:170046522-170054309
1	170171853	170171989	terminal_inverted_repeat_element::1:170171826-170172005
1	170452469	170452719	terminal_inverted_repeat_element::1:170452067-170453389
1	171068556	171068735	terminal_inverted_repeat_element::1:171068501-171068885
1	171927301	171927420	terminal_inverted_repeat_element::1:171927300-171927420
1	171931620	171931761	terminal_inverted_repeat_element::1:171931326-171932075
1	172367156	172367266	terminal_inverted_repeat_element::1:172357528-172367893
1	172367754	172367881	terminal_inverted_repeat_element::1:172357528-172367893
1	172731759	172731872	terminal_inverted_repeat_element::1:172731751-172731877
1	172969935	172970625	terminal_inverted_repeat_element::1:172968308-172970651
1	173081704	173081959	terminal_inverted_repeat_element::1:173081386-173087740
1	173086876	173087054	terminal_inverted_repeat_element::1:173081386-173087740
1	173395597	173395807	terminal_inverted_repeat_element::1:173395596-173396143
1	173395906	173396143	terminal_inverted_repeat_element::1:173395596-173396143
1	174151522	174151712	terminal_inverted_repeat_element::1:174151521-174152188
1	174152019	174152141	terminal_inverted_repeat_element::1:174151521-174152188
1	174715244	174715356	terminal_inverted_repeat_element::1:174715167-174715356
1	174840686	174840796	terminal_inverted_repeat_element::1:174840594-174840916
1	175410322	175410530	terminal_inverted_repeat_element::1:175410022-175413764
1	175812082	175812195	terminal_inverted_repeat_element::1:175811856-175812201
1	175872359	175872703	terminal_inverted_repeat_element::1:175866629-175878152
1	175978998	175979132	terminal_inverted_repeat_element::1:175978985-175979144
1	175988360	175988577	terminal_inverted_repeat_element::1:175988359-175992323
1	176001997	176002116	terminal_inverted_repeat_element::1:176001996-176002116
1	176147960	176148072	terminal_inverted_repeat_element::1:176147954-176148274
1	176331290	176331462	terminal_inverted_repeat_element::1:176331289-176331502
1	176428258	176428585	terminal_inverted_repeat_element::1:176428257-176428812
1	176971949	176972059	terminal_inverted_repeat_element::1:176971775-176972144
1	177502849	177503116	terminal_inverted_repeat_element::1:177502487-177503153
1	177563213	177563416	terminal_inverted_repeat_element::1:177562909-177563421
1	177601458	177601631	terminal_inverted_repeat_element::1:177595859-177603922
1	178027643	178027802	terminal_inverted_repeat_element::1:178027246-178027866
1	178168553	178168742	terminal_inverted_repeat_element::1:178168548-178169292
1	179698918	179699075	terminal_inverted_repeat_element::1:179698757-179699075
1	179702957	179703172	terminal_inverted_repeat_element::1:179702757-179703364
1	179703454	179703581	terminal_inverted_repeat_element::1:179703453-179703581
1	179886750	179887379	terminal_inverted_repeat_element::1:179883559-179887437
1	180016302	180016671	terminal_inverted_repeat_element::1:180015681-180016671
1	180276688	180276813	terminal_inverted_repeat_element::1:180276659-180276838
1	180440065	180440195	terminal_inverted_repeat_element::1:180440064-180440522
1	180440357	180440522	terminal_inverted_repeat_element::1:180440064-180440522
1	180468284	180468393	terminal_inverted_repeat_element::1:180468279-180468972
1	180468810	180468964	terminal_inverted_repeat_element::1:180468279-180468972
1	180659760	180659887	terminal_inverted_repeat_element::1:180659566-180660812
1	181070884	181071028	terminal_inverted_repeat_element::1:181070883-181071277
1	181636346	181636775	terminal_inverted_repeat_element::1:181636345-181637534
1	181637123	181637534	terminal_inverted_repeat_element::1:181636345-181637534
1	181912048	181912428	terminal_inverted_repeat_element::1:181912047-181912428
1	182102126	182102331	terminal_inverted_repeat_element::1:182101702-182102331
1	182309211	182309322	terminal_inverted_repeat_element::1:182309075-182309465
1	182330367	182330495	terminal_inverted_repeat_element::1:182330343-182330521
1	182943933	182944123	terminal_inverted_repeat_element::1:182943729-182944132
1	183458081	183458241	terminal_inverted_repeat_element::1:183458068-183458263
1	183690636	183690753	terminal_inverted_repeat_element::1:183690635-183691061
1	183690914	183691061	terminal_inverted_repeat_element::1:183690635-183691061
1	183835084	183835319	terminal_inverted_repeat_element::1:183834616-183847252
1	184153334	184153780	terminal_inverted_repeat_element::1:184153333-184161351
1	184160814	184161351	terminal_inverted_repeat_element::1:184153333-184161351
1	184162933	184163109	terminal_inverted_repeat_element::1:184162873-184163454
1	184281208	184281320	terminal_inverted_repeat_element::1:184280931-184281365
1	184353428	184353543	terminal_inverted_repeat_element::1:184353426-184353545
1	184434633	184434750	terminal_inverted_repeat_element::1:184434632-184434750
1	184561997	184562611	terminal_inverted_repeat_element::1:184561992-184564830
1	184756444	184756577	terminal_inverted_repeat_element::1:184755077-184756673
1	185322543	185322657	terminal_inverted_repeat_element::1:185322093-185322657
1	188052063	188052280	terminal_inverted_repeat_element::1:188051878-188052280
1	188413809	188413926	terminal_inverted_repeat_element::1:188413808-188414622
1	188508208	188508594	terminal_inverted_repeat_element::1:188508207-188508594
1	188651354	188651786	terminal_inverted_repeat_element::1:188646676-188651787
1	189418010	189418127	terminal_inverted_repeat_element::1:189417981-189418359
1	189809410	189809562	terminal_inverted_repeat_element::1:189809398-189809577
1	190236560	190236670	terminal_inverted_repeat_element::1:190236286-190236688
1	190258805	190258995	terminal_inverted_repeat_element::1:190258803-190258995
1	190373742	190373903	terminal_inverted_repeat_element::1:190373726-190373920
1	191268162	191268307	terminal_inverted_repeat_element::1:191268106-191268737
1	192362610	192362770	terminal_inverted_repeat_element::1:192362196-192362770
1	192901076	192901195	terminal_inverted_repeat_element::1:192900974-192901508
1	193622975	193623249	terminal_inverted_repeat_element::1:193622940-193624096
1	194171410	194171932	terminal_inverted_repeat_element::1:194171317-194171960
1	194901846	194902552	terminal_inverted_repeat_element::1:194895232-194910232
1	195412268	195412593	terminal_inverted_repeat_element::1:195412267-195412593
1	195808533	195808644	terminal_inverted_repeat_element::1:195808532-195808707
1	196128213	196128491	terminal_inverted_repeat_element::1:196128181-196129508
1	196129202	196129477	terminal_inverted_repeat_element::1:196128181-196129508
1	196176859	196176995	terminal_inverted_repeat_element::1:196176858-196176995
1	196517320	196517464	terminal_inverted_repeat_element::1:196517313-196517464
1	196572800	196573013	terminal_inverted_repeat_element::1:196572606-196573064
1	196664952	196665064	terminal_inverted_repeat_element::1:196664946-196665265
1	196820614	196820927	terminal_inverted_repeat_element::1:196820613-196820927
1	197067995	197068174	terminal_inverted_repeat_element::1:197067986-197068479
1	197104318	197104552	terminal_inverted_repeat_element::1:197103500-197104620
1	197419962	197420089	terminal_inverted_repeat_element::1:197419961-197420287
1	197542895	197543067	terminal_inverted_repeat_element::1:197542579-197543070
1	197870599	197870809	terminal_inverted_repeat_element::1:197870593-197870825
1	198218504	198218614	terminal_inverted_repeat_element::1:198218319-198218639
1	198341532	198341870	terminal_inverted_repeat_element::1:198341531-198341870
1	198613423	198613555	terminal_inverted_repeat_element::1:198613412-198613555
1	199195872	199196005	terminal_inverted_repeat_element::1:199195588-199196292
1	199649891	199650001	terminal_inverted_repeat_element::1:199649880-199650008
1	199722466	199722591	terminal_inverted_repeat_element::1:199722465-199722591
1	199934025	199934321	terminal_inverted_repeat_element::1:199934024-199934321
1	199974093	199974396	terminal_inverted_repeat_element::1:199974092-199974396
1	199989950	199990060	terminal_inverted_repeat_element::1:199989914-199990093
1	200035595	200036584	terminal_inverted_repeat_element::1:200033692-200038291
1	200084072	200084191	terminal_inverted_repeat_element::1:200082868-200084296
1	200203626	200203924	terminal_inverted_repeat_element::1:200203235-200204557
1	200662435	200663239	terminal_inverted_repeat_element::1:200654314-200663363
1	200888957	200889148	terminal_inverted_repeat_element::1:200887428-200892232
1	201020809	201020941	terminal_inverted_repeat_element::1:201020805-201020942
1	202175521	202175648	terminal_inverted_repeat_element::1:202175520-202175894
1	202187341	202187671	terminal_inverted_repeat_element::1:202186621-202190187
1	202287529	202287851	terminal_inverted_repeat_element::1:202287452-202288163
1	202470328	202470507	terminal_inverted_repeat_element::1:202470021-202470507
1	202728171	202728323	terminal_inverted_repeat_element::1:202728010-202728355
1	202878359	202878664	terminal_inverted_repeat_element::1:202878358-202878664
1	202898130	202898256	terminal_inverted_repeat_element::1:202898129-202898310
1	202917904	202918236	terminal_inverted_repeat_element::1:202917799-202918236
1	203215138	203215263	terminal_inverted_repeat_element::1:203214805-203218448
1	203217374	203217523	terminal_inverted_repeat_element::1:203214805-203218448
1	203946480	203946631	terminal_inverted_repeat_element::1:203946479-203946868
1	204351791	204351901	terminal_inverted_repeat_element::1:204351563-204351907
1	204526323	204526466	terminal_inverted_repeat_element::1:204526147-204526466
1	204541021	204541452	terminal_inverted_repeat_element::1:204541020-204541452
1	204972817	204972974	terminal_inverted_repeat_element::1:204972560-204972974
1	205123248	205123614	terminal_inverted_repeat_element::1:205123247-205123614
1	205255877	205255991	terminal_inverted_repeat_element::1:205255810-205256001
1	205333845	205333959	terminal_inverted_repeat_element::1:205333843-205333959
1	205341301	205341740	terminal_inverted_repeat_element::1:205341300-205341740
1	206214641	206214853	terminal_inverted_repeat_element::1:206214398-206214853
1	206369953	206370108	terminal_inverted_repeat_element::1:206369952-206370108
1	206473444	206473772	terminal_inverted_repeat_element::1:206473291-206474520
1	206474339	206474520	terminal_inverted_repeat_element::1:206473291-206474520
1	207127346	207127507	terminal_inverted_repeat_element::1:207127324-207127991
1	207800873	207801000	terminal_inverted_repeat_element::1:207800872-207801000
1	207947339	207947514	terminal_inverted_repeat_element::1:207947251-207947573
1	208007329	208007477	terminal_inverted_repeat_element::1:208007217-208007545
1	208027659	208028315	terminal_inverted_repeat_element::1:208026001-208028356
1	208071351	208071483	terminal_inverted_repeat_element::1:208071350-208071487
1	208214797	208215076	terminal_inverted_repeat_element::1:208213083-208215078
1	208255146	208255274	terminal_inverted_repeat_element::1:208255034-208256103
1	208534740	208534887	terminal_inverted_repeat_element::1:208533779-208535429
1	208535000	208535429	terminal_inverted_repeat_element::1:208533779-208535429
1	208579288	208579510	terminal_inverted_repeat_element::1:208579109-208579510
1	208926269	208926446	terminal_inverted_repeat_element::1:208926268-208926446
1	208987146	208987264	terminal_inverted_repeat_element::1:208987131-208987267
1	209022608	209022797	terminal_inverted_repeat_element::1:209022552-209022971
1	209266828	209266981	terminal_inverted_repeat_element::1:209266827-209266981
1	209534350	209534581	terminal_inverted_repeat_element::1:209530742-209534807
1	209556305	209556582	terminal_inverted_repeat_element::1:209556270-209557558
1	209557251	209557528	terminal_inverted_repeat_element::1:209556270-209557558
1	209944378	209944547	terminal_inverted_repeat_element::1:209944366-209944552
1	209950627	209950864	terminal_inverted_repeat_element::1:209950626-209951173
1	209950955	209951173	terminal_inverted_repeat_element::1:209950626-209951173
1	210137006	210137373	terminal_inverted_repeat_element::1:210137005-210137387
1	210158380	210158491	terminal_inverted_repeat_element::1:210158379-210158884
1	210158643	210158884	terminal_inverted_repeat_element::1:210158379-210158884
1	210202374	210202494	terminal_inverted_repeat_element::1:210202246-210202494
1	210360707	210361042	terminal_inverted_repeat_element::1:210360706-210361042
1	210369033	210369406	terminal_inverted_repeat_element::1:210369032-210369406
1	210517463	210517575	terminal_inverted_repeat_element::1:210517130-210517625
1	210707642	210708206	terminal_inverted_repeat_element::1:210707641-210708206
1	210913380	210913695	terminal_inverted_repeat_element::1:210913312-210913699
1	210937727	210937908	terminal_inverted_repeat_element::1:210937726-210937938
1	211192552	211192766	terminal_inverted_repeat_element::1:211192491-211193087
1	211192924	211193087	terminal_inverted_repeat_element::1:211192491-211193087
1	211630621	211630732	terminal_inverted_repeat_element::1:211630620-211631155
1	211630928	211631105	terminal_inverted_repeat_element::1:211630620-211631155
1	211791041	211791230	terminal_inverted_repeat_element::1:211790962-211792746
1	211953041	211953205	terminal_inverted_repeat_element::1:211953010-211953420
1	212682886	212683311	terminal_inverted_repeat_element::1:212682885-212683311
1	213265697	213265849	terminal_inverted_repeat_element::1:213265696-213266138
1	213265975	213266138	terminal_inverted_repeat_element::1:213265696-213266138
1	213485356	213485484	terminal_inverted_repeat_element::1:213485355-213485485
1	213504606	213504734	terminal_inverted_repeat_element::1:213504605-213504735
1	213520281	213520548	terminal_inverted_repeat_element::1:213520245-213520790
1	213792835	213793113	terminal_inverted_repeat_element::1:213792802-213794047
1	213822305	213822424	terminal_inverted_repeat_element::1:213822304-213822448
1	214439968	214440171	terminal_inverted_repeat_element::1:214439666-214443454
1	214575866	214576005	terminal_inverted_repeat_element::1:214575830-214576280
1	214647387	214647627	terminal_inverted_repeat_element::1:214647250-214647665
1	214767457	214767606	terminal_inverted_repeat_element::1:214766945-214767606
1	214993469	214993641	terminal_inverted_repeat_element::1:214993453-214994598
1	215218553	215218770	terminal_inverted_repeat_element::1:215212912-215218966
1	215235385	215235609	terminal_inverted_repeat_element::1:215235358-215235897
1	215235723	215235877	terminal_inverted_repeat_element::1:215235358-215235897
1	215237110	215237233	terminal_inverted_repeat_element::1:215237109-215237237
1	215423667	215423799	terminal_inverted_repeat_element::1:215423631-215424462
1	215424311	215424462	terminal_inverted_repeat_element::1:215423631-215424462
1	215453697	215453838	terminal_inverted_repeat_element::1:215453674-215454235
1	215453880	215454070	terminal_inverted_repeat_element::1:215453674-215454235
1	215599676	215599891	terminal_inverted_repeat_element::1:215599675-215600241
1	215600043	215600241	terminal_inverted_repeat_element::1:215599675-215600241
1	215696368	215696639	terminal_inverted_repeat_element::1:215695996-215696639
1	215905046	215905178	terminal_inverted_repeat_element::1:215904998-215905512
1	215905303	215905454	terminal_inverted_repeat_element::1:215904998-215905512
1	216007313	216007426	terminal_inverted_repeat_element::1:216007312-216007968
1	216209944	216210202	terminal_inverted_repeat_element::1:216209713-216210625
1	216298533	216298674	terminal_inverted_repeat_element::1:216298517-216299881
1	216533656	216534069	terminal_inverted_repeat_element::1:216533655-216539425
1	216680340	216680505	terminal_inverted_repeat_element::1:216680322-216680515
1	217157987	217158097	terminal_inverted_repeat_element::1:217157970-217158113
1	217442481	217442890	terminal_inverted_repeat_element::1:217442439-217445907
1	217611395	217611507	terminal_inverted_repeat_element::1:217611394-217611507
1	217649639	217649766	terminal_inverted_repeat_element::1:217649638-217649766
1	217796698	217796910	terminal_inverted_repeat_element::1:217796697-217797231
1	217797034	217797231	terminal_inverted_repeat_element::1:217796697-217797231
1	217840363	217840795	terminal_inverted_repeat_element::1:217840362-217840795
1	217942221	217942346	terminal_inverted_repeat_element::1:217942196-217942351
1	218161087	218161297	terminal_inverted_repeat_element::1:218161086-218161486
1	218308287	218308400	terminal_inverted_repeat_element::1:218308061-218308406
1	219621205	219621331	terminal_inverted_repeat_element::1:219621204-219621331
1	219630498	219630672	terminal_inverted_repeat_element::1:219630460-219630697
1	219728473	219728590	terminal_inverted_repeat_element::1:219728115-219728801
1	219768100	219768237	terminal_inverted_repeat_element::1:219768047-219768615
1	219823658	219823773	terminal_inverted_repeat_element::1:219823449-219823782
1	220012124	220012339	terminal_inverted_repeat_element::1:220011866-220012339
1	220101229	220101347	terminal_inverted_repeat_element::1:220101197-220101378
1	220495741	220496015	terminal_inverted_repeat_element::1:220494801-220496047
1	221075016	221075248	terminal_inverted_repeat_element::1:221074810-221076117
1	221161274	221161680	terminal_inverted_repeat_element::1:221161273-221161680
1	221936703	221936859	terminal_inverted_repeat_element::1:221936332-221936859
1	222029139	222029320	terminal_inverted_repeat_element::1:222028783-222029322
1	222095562	222095719	terminal_inverted_repeat_element::1:222095561-222095879
1	222127379	222127527	terminal_inverted_repeat_element::1:222127031-222130054
1	222177511	222177889	terminal_inverted_repeat_element::1:222177510-222177889
1	222197045	222197212	terminal_inverted_repeat_element::1:222197044-222197623
1	222398106	222398304	terminal_inverted_repeat_element::1:222396497-222398516
1	222956891	222957121	terminal_inverted_repeat_element::1:222956890-222957419
1	222957218	222957419	terminal_inverted_repeat_element::1:222956890-222957419
1	223040197	223040317	terminal_inverted_repeat_element::1:223040196-223040324
1	223127315	223127648	terminal_inverted_repeat_element::1:223127312-223128044
1	223241861	223241999	terminal_inverted_repeat_element::1:223241831-223242010
1	223609128	223609248	terminal_inverted_repeat_element::1:223609030-223609272
1	223944036	223944154	terminal_inverted_repeat_element::1:223944035-223944154
1	224024648	224024807	terminal_inverted_repeat_element::1:224024647-224025176
1	224169740	224170116	terminal_inverted_repeat_element::1:224169360-224170116
1	224691842	224691956	terminal_inverted_repeat_element::1:224691841-224692406
1	224850206	224850360	terminal_inverted_repeat_element::1:224850155-224850776
1	225307706	225307995	terminal_inverted_repeat_element::1:225307643-225308305
1	225308108	225308305	terminal_inverted_repeat_element::1:225307643-225308305
1	225524414	225524912	terminal_inverted_repeat_element::1:225515849-225524960
1	225537720	225537860	terminal_inverted_repeat_element::1:225537667-225538201
1	225547599	225547771	terminal_inverted_repeat_element::1:225547307-225547777
1	225984633	225984809	terminal_inverted_repeat_element::1:225984632-225985010
1	226080658	226080768	terminal_inverted_repeat_element::1:226080648-226080785
1	226122792	226123230	terminal_inverted_repeat_element::1:226122791-226123230
1	226193440	226193737	terminal_inverted_repeat_element::1:226193439-226193737
1	226377355	226377476	terminal_inverted_repeat_element::1:226377344-226377533
1	226421592	226421711	terminal_inverted_repeat_element::1:226420785-226421711
1	226845639	226845814	terminal_inverted_repeat_element::1:226845627-226845821
1	226953772	226954001	terminal_inverted_repeat_element::1:226953771-226954316
1	227364563	227364744	terminal_inverted_repeat_element::1:227364562-227365137
1	227364935	227365137	terminal_inverted_repeat_element::1:227364562-227365137
1	227644362	227644524	terminal_inverted_repeat_element::1:227644011-227644535
1	227712117	227712243	terminal_inverted_repeat_element::1:227712116-227712263
1	227807548	227807777	terminal_inverted_repeat_element::1:227807545-227808084
1	227807908	227808026	terminal_inverted_repeat_element::1:227807545-227808084
1	227960254	227960383	terminal_inverted_repeat_element::1:227960248-227960384
1	228119177	228119491	terminal_inverted_repeat_element::1:228119106-228119491
1	228445247	228445387	terminal_inverted_repeat_element::1:228445214-228446062
1	228623956	228624179	terminal_inverted_repeat_element::1:228623955-228624179
1	228685253	228685460	terminal_inverted_repeat_element::1:228685194-228685460
1	229283663	229284038	terminal_inverted_repeat_element::1:229283662-229284038
1	229288963	229289433	terminal_inverted_repeat_element::1:229287382-229289733
1	229514662	229514798	terminal_inverted_repeat_element::1:229514661-229514798
1	229625924	229626087	terminal_inverted_repeat_element::1:229620659-229628685
1	229626496	229626655	terminal_inverted_repeat_element::1:229620659-229628685
1	229657922	229658186	terminal_inverted_repeat_element::1:229655277-229663900
1	229759690	229759810	terminal_inverted_repeat_element::1:229759689-229759810
1	229875477	229875678	terminal_inverted_repeat_element::1:229875476-229875870
1	230532838	230533233	terminal_inverted_repeat_element::1:230532837-230533233
1	231086446	231086780	terminal_inverted_repeat_element::1:231086445-231087796
1	231210867	231211015	terminal_inverted_repeat_element::1:231210866-231211015
1	231393025	231393208	terminal_inverted_repeat_element::1:231393024-231393626
1	232017906	232018033	terminal_inverted_repeat_element::1:232017905-232018033
1	232246973	232247178	terminal_inverted_repeat_element::1:232246972-232247178
1	232262481	232262634	terminal_inverted_repeat_element::1:232262353-232263337
1	232723889	232724028	terminal_inverted_repeat_element::1:232723888-232724619
1	232724477	232724619	terminal_inverted_repeat_element::1:232723888-232724619
1	232780709	232780921	terminal_inverted_repeat_element::1:232780599-232782162
1	232781997	232782162	terminal_inverted_repeat_element::1:232780599-232782162
1	232866563	232866752	terminal_inverted_repeat_element::1:232866562-232866846
1	233230805	233230932	terminal_inverted_repeat_element::1:233230798-233230935
1	233406910	233407065	terminal_inverted_repeat_element::1:233406909-233407534
1	233554217	233554342	terminal_inverted_repeat_element::1:233554216-233554617
1	233554439	233554617	terminal_inverted_repeat_element::1:233554216-233554617
1	233752997	233753144	terminal_inverted_repeat_element::1:233752977-233753641
1	233753506	233753641	terminal_inverted_repeat_element::1:233752977-233753641
1	233760659	233760817	terminal_inverted_repeat_element::1:233760656-233760857
1	234054066	234054302	terminal_inverted_repeat_element::1:234054065-234054545
1	234054381	234054545	terminal_inverted_repeat_element::1:234054065-234054545
1	234153627	234153983	terminal_inverted_repeat_element::1:234153615-234153983
1	234342866	234343064	terminal_inverted_repeat_element::1:234342865-234344462
1	234343302	234343465	terminal_inverted_repeat_element::1:234342865-234344462
1	234485453	234485667	terminal_inverted_repeat_element::1:234485180-234489202
1	234571748	234572201	terminal_inverted_repeat_element::1:234570866-234585544
1	235168842	235169269	terminal_inverted_repeat_element::1:235168841-235169269
1	235660893	235661051	terminal_inverted_repeat_element::1:235660892-235661067
1	235801172	235801448	terminal_inverted_repeat_element::1:235801111-235802314
1	235802034	235802311	terminal_inverted_repeat_element::1:235801111-235802314
1	235994875	235994990	terminal_inverted_repeat_element::1:235994592-235995260
1	236119167	236119404	terminal_inverted_repeat_element::1:236118143-236119442
1	236641252	236641414	terminal_inverted_repeat_element::1:236641251-236641874
1	237130003	237130125	terminal_inverted_repeat_element::1:237130002-237130125
1	237412303	237412450	terminal_inverted_repeat_element::1:237411809-237415849
1	237412548	237412826	terminal_inverted_repeat_element::1:237411809-237415849
1	237932783	237932939	terminal_inverted_repeat_element::1:237932600-237932939
1	238050374	238050610	terminal_inverted_repeat_element::1:238045423-238053285
1	238121984	238122109	terminal_inverted_repeat_element::1:238121794-238122109
1	238123856	238123994	terminal_inverted_repeat_element::1:238123501-238124035
1	238125846	238125970	terminal_inverted_repeat_element::1:238125845-238125971
1	238330972	238331089	terminal_inverted_repeat_element::1:238330918-238331095
1	238631452	238631572	terminal_inverted_repeat_element::1:238631451-238631770
1	238658537	238658653	terminal_inverted_repeat_element::1:238658536-238658982
1	238675116	238675345	terminal_inverted_repeat_element::1:238674703-238675345
1	239177479	239177614	terminal_inverted_repeat_element::1:239177478-239177615
1	239409408	239409624	terminal_inverted_repeat_element::1:239409199-239409624
1	240099551	240100121	terminal_inverted_repeat_element::1:240099550-240100121
1	240115902	240116023	terminal_inverted_repeat_element::1:240115893-240116030
1	240180894	240181095	terminal_inverted_repeat_element::1:240170576-240181296
1	241028414	241028541	terminal_inverted_repeat_element::1:241028413-241028541
1	241192089	241192205	terminal_inverted_repeat_element::1:241192088-241192205
1	241235498	241235610	terminal_inverted_repeat_element::1:241235497-241235610
1	241356839	241357354	terminal_inverted_repeat_element::1:241355737-241357426
1	242119578	242119734	terminal_inverted_repeat_element::1:242119572-242119750
1	242291813	242292196	terminal_inverted_repeat_element::1:242291812-242292196
1	242410115	242410238	terminal_inverted_repeat_element::1:242410114-242410238
1	242701562	242701710	terminal_inverted_repeat_element::1:242701561-242701753
1	242759536	242759662	terminal_inverted_repeat_element::1:242759535-242759662
1	242948508	242948719	terminal_inverted_repeat_element::1:242948295-242951871
1	242969316	242969640	terminal_inverted_repeat_element::1:242969315-242970804
1	242970621	242970804	terminal_inverted_repeat_element::1:242969315-242970804
1	243649202	243649409	terminal_inverted_repeat_element::1:243649024-243649409
1	243951451	243951595	terminal_inverted_repeat_element::1:243950902-243951595
1	244118485	244118762	terminal_inverted_repeat_element::1:244118484-244122034
1	244343656	244343900	terminal_inverted_repeat_element::1:244343645-244344485
1	244344318	244344485	terminal_inverted_repeat_element::1:244343645-244344485
1	244383747	244384064	terminal_inverted_repeat_element::1:244383746-244384064
1	244386838	244387520	terminal_inverted_repeat_element::1:244386837-244388997
1	244388698	244388997	terminal_inverted_repeat_element::1:244386837-244388997
1	244627918	244628240	terminal_inverted_repeat_element::1:244627804-244628240
1	244647233	244647773	terminal_inverted_repeat_element::1:244647232-244647773
1	244946810	244947014	terminal_inverted_repeat_element::1:244943429-244947324
1	245174981	245175124	terminal_inverted_repeat_element::1:245174633-245175136
1	245434869	245435023	terminal_inverted_repeat_element::1:245434653-245435023
1	245547480	245547596	terminal_inverted_repeat_element::1:245546473-245547703
1	245614565	245614942	terminal_inverted_repeat_element::1:245614061-245615076
1	245629932	245630174	terminal_inverted_repeat_element::1:245629806-245630847
1	245990570	245990810	terminal_inverted_repeat_element::1:245990569-245991116
1	245990917	245991116	terminal_inverted_repeat_element::1:245990569-245991116
1	246151172	246151511	terminal_inverted_repeat_element::1:246151171-246151511
1	246219459	246219588	terminal_inverted_repeat_element::1:246219458-246220157
1	246426891	246427116	terminal_inverted_repeat_element::1:246426583-246427120
1	247108153	247108529	terminal_inverted_repeat_element::1:247108152-247108529
1	247115341	247115654	terminal_inverted_repeat_element::1:247115340-247115654
1	247527735	247527914	terminal_inverted_repeat_element::1:247527734-247528615
1	247755813	247755933	terminal_inverted_repeat_element::1:247755812-247756219
1	247755974	247756087	terminal_inverted_repeat_element::1:247755812-247756219
1	249247484	249248304	terminal_inverted_repeat_element::1:249244429-249248304
1	249597690	249597817	terminal_inverted_repeat_element::1:249597689-249597817
1	249678149	249678262	terminal_inverted_repeat_element::1:249678148-249678700
1	249949304	249949522	terminal_inverted_repeat_element::1:249949268-249950497
1	249950214	249950462	terminal_inverted_repeat_element::1:249949268-249950497
1	249994512	249994730	terminal_inverted_repeat_element::1:249994511-249994730
1	250338621	250338735	terminal_inverted_repeat_element::1:250338619-250338735
1	251438705	251438857	terminal_inverted_repeat_element::1:251438690-251438868
1	251570587	251570721	terminal_inverted_repeat_element::1:251570429-251570749
1	252528449	252528608	terminal_inverted_repeat_element::1:252528448-252528649
1	252676991	252677528	terminal_inverted_repeat_element::1:252676854-252677541
1	252810985	252811129	terminal_inverted_repeat_element::1:252810783-252811131
1	252825500	252825728	terminal_inverted_repeat_element::1:252825195-252825734
1	253355934	253356059	terminal_inverted_repeat_element::1:253355933-253356264
1	253730424	253730602	terminal_inverted_repeat_element::1:253729850-253730602
1	254179857	254180189	terminal_inverted_repeat_element::1:254179856-254181896
1	254401086	254401233	terminal_inverted_repeat_element::1:254401085-254401263
1	254428300	254428494	terminal_inverted_repeat_element::1:254427484-254428658
1	254433225	254433360	terminal_inverted_repeat_element::1:254433224-254433360
1	255300689	255300799	terminal_inverted_repeat_element::1:255300654-255300832
1	255391588	255391862	terminal_inverted_repeat_element::1:255391554-255392909
1	255392604	255392882	terminal_inverted_repeat_element::1:255391554-255392909
1	255506631	255506835	terminal_inverted_repeat_element::1:255506630-255507669
1	255751362	255751472	terminal_inverted_repeat_element::1:255751361-255751669
1	255862637	255862807	terminal_inverted_repeat_element::1:255862636-255863174
1	256070397	256070578	terminal_inverted_repeat_element::1:256070394-256070726
1	256309895	256310059	terminal_inverted_repeat_element::1:256309689-256310199
1	256606570	256606683	terminal_inverted_repeat_element::1:256606426-256606718
1	256621808	256622002	terminal_inverted_repeat_element::1:256621805-256622266
1	256674892	256675286	terminal_inverted_repeat_element::1:256674340-256675540
1	256736670	256736786	terminal_inverted_repeat_element::1:256736669-256736786
1	256926407	256926544	terminal_inverted_repeat_element::1:256925996-256926544
1	256926796	256927013	terminal_inverted_repeat_element::1:256926795-256927331
1	256927108	256927331	terminal_inverted_repeat_element::1:256926795-256927331
1	257154380	257154514	terminal_inverted_repeat_element::1:257154315-257154825
1	257432176	257432299	terminal_inverted_repeat_element::1:257431195-257432412
1	257717967	257718141	terminal_inverted_repeat_element::1:257717966-257718501
1	257779198	257779515	terminal_inverted_repeat_element::1:257777004-257779639
1	258368567	258368686	terminal_inverted_repeat_element::1:258368566-258368888
1	258930788	258931010	terminal_inverted_repeat_element::1:258930787-258931503
1	259324681	259324911	terminal_inverted_repeat_element::1:259324378-259324917
1	259336037	259336180	terminal_inverted_repeat_element::1:259335920-259336242
1	259498681	259498808	terminal_inverted_repeat_element::1:259498680-259498808
1	259763333	259763448	terminal_inverted_repeat_element::1:259763231-259763605
1	260083897	260084078	terminal_inverted_repeat_element::1:260083598-260085326
1	260558898	260559060	terminal_inverted_repeat_element::1:260558626-260559069
1	260562050	260562212	terminal_inverted_repeat_element::1:260561778-260562221
1	260642925	260643187	terminal_inverted_repeat_element::1:260636031-260646911
1	260989189	260989316	terminal_inverted_repeat_element::1:260989188-260989316
1	261373173	261373392	terminal_inverted_repeat_element::1:261372910-261373392
1	261422106	261422905	terminal_inverted_repeat_element::1:261415339-261422905
1	261732445	261732973	terminal_inverted_repeat_element::1:261732444-261732973
1	261814803	261815021	terminal_inverted_repeat_element::1:261814417-261815382
1	261824771	261824881	terminal_inverted_repeat_element::1:261824770-261824898
1	261912372	261912730	terminal_inverted_repeat_element::1:261911747-261915100
1	262149693	262149805	terminal_inverted_repeat_element::1:262149670-262149825
1	262277079	262277370	terminal_inverted_repeat_element::1:262277005-262278537
1	262278368	262278537	terminal_inverted_repeat_element::1:262277005-262278537
1	262393593	262393947	terminal_inverted_repeat_element::1:262392888-262397140
1	262405708	262405834	terminal_inverted_repeat_element::1:262405707-262405834
1	262820955	262821095	terminal_inverted_repeat_element::1:262820954-262821767
1	263020444	263020644	terminal_inverted_repeat_element::1:263019753-263021884
1	263827797	263827913	terminal_inverted_repeat_element::1:263826659-263827919
1	263855518	263855635	terminal_inverted_repeat_element::1:263855517-263855837
1	263855984	263856096	terminal_inverted_repeat_element::1:263855983-263856096
1	264086952	264087066	terminal_inverted_repeat_element::1:264086934-264087071
1	264218746	264219044	terminal_inverted_repeat_element::1:264215957-264222722
1	264405364	264405496	terminal_inverted_repeat_element::1:264405305-264405496
1	264463407	264463521	terminal_inverted_repeat_element::1:264463406-264463982
1	264880770	264880916	terminal_inverted_repeat_element::1:264880720-264882173
1	264881906	264882165	terminal_inverted_repeat_element::1:264880720-264882173
1	265341921	265342093	terminal_inverted_repeat_element::1:265341674-265342093
1	265498108	265498248	terminal_inverted_repeat_element::1:265498107-265498248
1	265818592	265818908	terminal_inverted_repeat_element::1:265818591-265818908
1	265983674	265983860	terminal_inverted_repeat_element::1:265983425-265983860
1	266004564	266004736	terminal_inverted_repeat_element::1:266004544-266005074
1	267069592	267069798	terminal_inverted_repeat_element::1:267069591-267069798
1	267978961	267979091	terminal_inverted_repeat_element::1:267978704-267979091
1	268063828	268063937	terminal_inverted_repeat_element::1:268063432-268064168
1	268064035	268064168	terminal_inverted_repeat_element::1:268063432-268064168
1	268108266	268108390	terminal_inverted_repeat_element::1:268108262-268108392
1	268439735	268439937	terminal_inverted_repeat_element::1:268439717-268440250
1	269326623	269326736	terminal_inverted_repeat_element::1:269326529-269326745
1	269456050	269456353	terminal_inverted_repeat_element::1:269456049-269456353
1	269992034	269992164	terminal_inverted_repeat_element::1:269992033-269992164
1	270250536	270250647	terminal_inverted_repeat_element::1:270250497-270250652
1	270253835	270253949	terminal_inverted_repeat_element::1:270253832-270253949
1	270280890	270281139	terminal_inverted_repeat_element::1:270278203-270287366
1	270325823	270326140	terminal_inverted_repeat_element::1:270325700-270326140
1	270860435	270860557	terminal_inverted_repeat_element::1:270860434-270860560
1	270865023	270865302	terminal_inverted_repeat_element::1:270864994-270866446
1	270866141	270866422	terminal_inverted_repeat_element::1:270864994-270866446
1	270871675	270871927	terminal_inverted_repeat_element::1:270871674-270871990
1	270872233	270872549	terminal_inverted_repeat_element::1:270872202-270873524
1	270873220	270873491	terminal_inverted_repeat_element::1:270872202-270873524
1	271236112	271236286	terminal_inverted_repeat_element::1:271236110-271236311
1	271249699	271249936	terminal_inverted_repeat_element::1:271247106-271251712
1	271706961	271707078	terminal_inverted_repeat_element::1:271706950-271707224
1	272293079	272293206	terminal_inverted_repeat_element::1:272293078-272293206
1	272320619	272320747	terminal_inverted_repeat_element::1:272320618-272321120
1	272522760	272523100	terminal_inverted_repeat_element::1:272522759-272523100
1	273172394	273172532	terminal_inverted_repeat_element::1:273172385-273172564
1	273175209	273175353	terminal_inverted_repeat_element::1:273175046-273175880
1	273880903	273881017	terminal_inverted_repeat_element::1:273880616-273881059
1	274183799	274183980	terminal_inverted_repeat_element::1:274183315-274184573
1	274185455	274185699	terminal_inverted_repeat_element::1:274185244-274187108
1	274217927	274218189	terminal_inverted_repeat_element::1:274217926-274218248
1	274684460	274684609	terminal_inverted_repeat_element::1:274684459-274684776
1	275185514	275185766	terminal_inverted_repeat_element::1:275185513-275186305
1	275460786	275460913	terminal_inverted_repeat_element::1:275460785-275460913
1	275582657	275582842	terminal_inverted_repeat_element::1:275582656-275582842
1	275714833	275715184	terminal_inverted_repeat_element::1:275714832-275725842
1	275816146	275816284	terminal_inverted_repeat_element::1:275815919-275816284
1	275849029	275849303	terminal_inverted_repeat_element::1:275848992-275850481
1	275850172	275850452	terminal_inverted_repeat_element::1:275848992-275850481
1	276151357	276152050	terminal_inverted_repeat_element::1:276149732-276152114
1	276345749	276345960	terminal_inverted_repeat_element::1:276345748-276346522
1	276513755	276513922	terminal_inverted_repeat_element::1:276513735-276513932
1	276734211	276734805	terminal_inverted_repeat_element::1:276734210-276736530
1	276758544	276758691	terminal_inverted_repeat_element::1:276758543-276758856
1	276817724	276817849	terminal_inverted_repeat_element::1:276817659-276818191
1	276886279	276886473	terminal_inverted_repeat_element::1:276886278-276886835
1	276886630	276886835	terminal_inverted_repeat_element::1:276886278-276886835
1	277200866	277201197	terminal_inverted_repeat_element::1:277200865-277201197
1	278010065	278010233	terminal_inverted_repeat_element::1:278010064-278010586
1	278010387	278010586	terminal_inverted_repeat_element::1:278010064-278010586
1	278063835	278064097	terminal_inverted_repeat_element::1:278063503-278064294
1	278298444	278298570	terminal_inverted_repeat_element::1:278298443-278298570
1	278342380	278342670	terminal_inverted_repeat_element::1:278342379-278342670
1	278405951	278406109	terminal_inverted_repeat_element::1:278405732-278406109
1	278617516	278617789	terminal_inverted_repeat_element::1:278616621-278617822
1	278641217	278641333	terminal_inverted_repeat_element::1:278641216-278641333
1	278670630	278670775	terminal_inverted_repeat_element::1:278670447-278670786
1	279075969	279076110	terminal_inverted_repeat_element::1:279075968-279076445
1	279109656	279109770	terminal_inverted_repeat_element::1:279109382-279109784
1	279120248	279120589	terminal_inverted_repeat_element::1:279109988-279120772
1	279292963	279293099	terminal_inverted_repeat_element::1:279292911-279293450
1	279293215	279293397	terminal_inverted_repeat_element::1:279292911-279293450
1	279831751	279831867	terminal_inverted_repeat_element::1:279831750-279831867
1	279947280	279947523	terminal_inverted_repeat_element::1:279947019-279949284
1	280479308	280479471	terminal_inverted_repeat_element::1:280479137-280480573
1	280548205	280548332	terminal_inverted_repeat_element::1:280548204-280548332
1	280554229	280554445	terminal_inverted_repeat_element::1:280554228-280554825
1	280554621	280554825	terminal_inverted_repeat_element::1:280554228-280554825
1	280652370	280652978	terminal_inverted_repeat_element::1:280652348-280660187
1	280655864	280656164	terminal_inverted_repeat_element::1:280652348-280660187
1	280926688	280926869	terminal_inverted_repeat_element::1:280926465-280929921
1	281223176	281223289	terminal_inverted_repeat_element::1:281223175-281223303
1	281827970	281828095	terminal_inverted_repeat_element::1:281827882-281828132
1	282129246	282129366	terminal_inverted_repeat_element::1:282129245-282129556
1	282130122	282130662	terminal_inverted_repeat_element::1:282129976-282130859
1	282399924	282400055	terminal_inverted_repeat_element::1:282399799-282400055
1	282584655	282584790	terminal_inverted_repeat_element::1:282584654-282585094
1	282584935	282585094	terminal_inverted_repeat_element::1:282584654-282585094
1	282781981	282782217	terminal_inverted_repeat_element::1:282781717-282782217
1	283035290	283035453	terminal_inverted_repeat_element::1:283035073-283038434
1	283058871	283058982	terminal_inverted_repeat_element::1:283058861-283058989
1	283079263	283079378	terminal_inverted_repeat_element::1:283079257-283079394
1	283083521	283083735	terminal_inverted_repeat_element::1:283083505-283085020
1	283084737	283085006	terminal_inverted_repeat_element::1:283083505-283085020
1	283763508	283763618	terminal_inverted_repeat_element::1:283762248-283764253
1	283763677	283763792	terminal_inverted_repeat_element::1:283762248-283764253
1	283825060	283825178	terminal_inverted_repeat_element::1:283824859-283825178
1	283923444	283923775	terminal_inverted_repeat_element::1:283923426-283927341
1	283926893	283927341	terminal_inverted_repeat_element::1:283923426-283927341
1	284026724	284026876	terminal_inverted_repeat_element::1:284026533-284026881
1	284185532	284185755	terminal_inverted_repeat_element::1:284185481-284186905
1	284246009	284246284	terminal_inverted_repeat_element::1:284245944-284247332
1	284247051	284247330	terminal_inverted_repeat_element::1:284245944-284247332
1	284599515	284599628	terminal_inverted_repeat_element::1:284599514-284599628
1	284683912	284684038	terminal_inverted_repeat_element::1:284683911-284684038
1	284800635	284800838	terminal_inverted_repeat_element::1:284797923-284803579
1	285174266	285174486	terminal_inverted_repeat_element::1:285174265-285174787
1	285212135	285212321	terminal_inverted_repeat_element::1:285212134-285212628
1	285701156	285701289	terminal_inverted_repeat_element::1:285701155-285701597
1	285704976	285705109	terminal_inverted_repeat_element::1:285704975-285705417
1	285818886	285819002	terminal_inverted_repeat_element::1:285818336-285819002
1	285872246	285872541	terminal_inverted_repeat_element::1:285872245-285872553
1	286168058	286168217	terminal_inverted_repeat_element::1:286168015-286168254
1	286309252	286309369	terminal_inverted_repeat_element::1:286309219-286309398
1	286334657	286334793	terminal_inverted_repeat_element::1:286334335-286334836
1	286811974	286812135	terminal_inverted_repeat_element::1:286811673-286812192
1	286884893	286885084	terminal_inverted_repeat_element::1:286884885-286885423
1	286939494	286939718	terminal_inverted_repeat_element::1:286939437-286940650
1	287449842	287449958	terminal_inverted_repeat_element::1:287449841-287449958
1	287566844	287567340	terminal_inverted_repeat_element::1:287566843-287567340
1	287738270	287738386	terminal_inverted_repeat_element::1:287738258-287738601
1	287977455	287977600	terminal_inverted_repeat_element::1:287977454-287977874
1	287977713	287977874	terminal_inverted_repeat_element::1:287977454-287977874
1	288349005	288349144	terminal_inverted_repeat_element::1:288349004-288349383
1	288505860	288506053	terminal_inverted_repeat_element::1:288505016-288506053
1	288564265	288564544	terminal_inverted_repeat_element::1:288564234-288565401
1	288671839	288671972	terminal_inverted_repeat_element::1:288671838-288671972
1	288689678	288690056	terminal_inverted_repeat_element::1:288683062-288690064
1	288717187	288717479	terminal_inverted_repeat_element::1:288717096-288717479
1	288838121	288838315	terminal_inverted_repeat_element::1:288838110-288838641
1	288838436	288838641	terminal_inverted_repeat_element::1:288838110-288838641
1	289010023	289010136	terminal_inverted_repeat_element::1:289009824-289010150
1	289065388	289065738	terminal_inverted_repeat_element::1:289065319-289070751
1	289070437	289070714	terminal_inverted_repeat_element::1:289065319-289070751
1	289417819	289418046	terminal_inverted_repeat_element::1:289417493-289418046
1	289595175	289595365	terminal_inverted_repeat_element::1:289594652-289595378
1	289631595	289631738	terminal_inverted_repeat_element::1:289631579-289631780
1	290184864	290184998	terminal_inverted_repeat_element::1:290184861-290184998
1	290210187	290210366	terminal_inverted_repeat_element::1:290210186-290210964
1	290216203	290216328	terminal_inverted_repeat_element::1:290216202-290216328
1	290355338	290355507	terminal_inverted_repeat_element::1:290355337-290355573
1	290682231	290682413	terminal_inverted_repeat_element::1:290682201-290682437
1	290778464	290778617	terminal_inverted_repeat_element::1:290778463-290778792
1	290799906	290800186	terminal_inverted_repeat_element::1:290798915-290800607
1	290894079	290894189	terminal_inverted_repeat_element::1:290894078-290894189
1	290900332	290900463	terminal_inverted_repeat_element::1:290900331-290900463
1	291278859	291279171	terminal_inverted_repeat_element::1:291276104-291279490
1	291279721	291279857	terminal_inverted_repeat_element::1:291279713-291279913
1	291326350	291326499	terminal_inverted_repeat_element::1:291326238-291326560
1	291478135	291478337	terminal_inverted_repeat_element::1:291477720-291478479
1	291478342	291478479	terminal_inverted_repeat_element::1:291477720-291478479
1	291511288	291511420	terminal_inverted_repeat_element::1:291511287-291511465
1	291656269	291656476	terminal_inverted_repeat_element::1:291656268-291656476
1	292243608	292243744	terminal_inverted_repeat_element::1:292243607-292243930
1	292462686	292462831	terminal_inverted_repeat_element::1:292462681-292463005
1	292611505	292611636	terminal_inverted_repeat_element::1:292611501-292611638
1	292631448	292631630	terminal_inverted_repeat_element::1:292631447-292631975
1	292773946	292774075	terminal_inverted_repeat_element::1:292773941-292774078
1	292947692	292947816	terminal_inverted_repeat_element::1:292947645-292947816
1	293105660	293105886	terminal_inverted_repeat_element::1:293105354-293105886
1	293125719	293125957	terminal_inverted_repeat_element::1:293125433-293125957
1	293160176	293160423	terminal_inverted_repeat_element::1:293160175-293160423
1	293199931	293200041	terminal_inverted_repeat_element::1:293199895-293200074
1	293247961	293248073	terminal_inverted_repeat_element::1:293247960-293248073
1	293338251	293338378	terminal_inverted_repeat_element::1:293338250-293338378
1	293615277	293615438	terminal_inverted_repeat_element::1:293615269-293615838
1	294009876	294010454	terminal_inverted_repeat_element::1:294000202-294010661
1	294254690	294254884	terminal_inverted_repeat_element::1:294254464-294254884
1	294256152	294256461	terminal_inverted_repeat_element::1:294255038-294256461
1	294324311	294324490	terminal_inverted_repeat_element::1:294324301-294324490
1	294336870	294337136	terminal_inverted_repeat_element::1:294336841-294340731
1	294337198	294337406	terminal_inverted_repeat_element::1:294336841-294340731
1	294337747	294337912	terminal_inverted_repeat_element::1:294336841-294340731
1	294339694	294339839	terminal_inverted_repeat_element::1:294336841-294340731
1	294340405	294340719	terminal_inverted_repeat_element::1:294336841-294340731
1	294458047	294458160	terminal_inverted_repeat_element::1:294457531-294458204
1	294900669	294900898	terminal_inverted_repeat_element::1:294897990-294900912
1	295102780	295102900	terminal_inverted_repeat_element::1:295102593-295102900
1	295468492	295468611	terminal_inverted_repeat_element::1:295468292-295468611
1	295782094	295782388	terminal_inverted_repeat_element::1:295781503-295782742
1	296173145	296173257	terminal_inverted_repeat_element::1:296172713-296173261
1	296442493	296442627	terminal_inverted_repeat_element::1:296442492-296442880
1	296442654	296442880	terminal_inverted_repeat_element::1:296442492-296442880
1	296889112	296889238	terminal_inverted_repeat_element::1:296889111-296889238
1	296929513	296929635	terminal_inverted_repeat_element::1:296929506-296929641
1	297229520	297229694	terminal_inverted_repeat_element::1:297229349-297229694
1	297400620	297400747	terminal_inverted_repeat_element::1:297400619-297400747
1	297759239	297759367	terminal_inverted_repeat_element::1:297759238-297759367
1	297790471	297790702	terminal_inverted_repeat_element::1:297790168-297790707
1	297937705	297937815	terminal_inverted_repeat_element::1:297937337-297938273
1	297937864	297937987	terminal_inverted_repeat_element::1:297937337-297938273
1	297955836	297956040	terminal_inverted_repeat_element::1:297955835-297956325
1	298033184	298033415	terminal_inverted_repeat_element::1:298033183-298033415
1	298239915	298240046	terminal_inverted_repeat_element::1:298239726-298240046
1	298410695	298410824	terminal_inverted_repeat_element::1:298410694-298410824
1	298699168	298699525	terminal_inverted_repeat_element::1:298699167-298699525
1	298798811	298798953	terminal_inverted_repeat_element::1:298798806-298798954
1	298850976	298851087	terminal_inverted_repeat_element::1:298850975-298851087
1	298961232	298961677	terminal_inverted_repeat_element::1:298961231-298961677
1	299003973	299004150	terminal_inverted_repeat_element::1:299003614-299004150
1	299062203	299062414	terminal_inverted_repeat_element::1:299062202-299062679
1	299216224	299216357	terminal_inverted_repeat_element::1:299216220-299216357
1	299449894	299450083	terminal_inverted_repeat_element::1:299449893-299450246
1	299450093	299450246	terminal_inverted_repeat_element::1:299449893-299450246
1	299634751	299634861	terminal_inverted_repeat_element::1:299634661-299634866
1	299673404	299673531	terminal_inverted_repeat_element::1:299673403-299673531
1	300251542	300251660	terminal_inverted_repeat_element::1:300251065-300251817
1	300611367	300611514	terminal_inverted_repeat_element::1:300611265-300611812
1	301007316	301007759	terminal_inverted_repeat_element::1:301005007-301007920
1	301127851	301128242	terminal_inverted_repeat_element::1:301127813-301130741
1	301129983	301130741	terminal_inverted_repeat_element::1:301127813-301130741
1	301233553	301234041	terminal_inverted_repeat_element::1:301233485-301236946
1	301649544	301649671	terminal_inverted_repeat_element::1:301649543-301649671
1	301750205	301750341	terminal_inverted_repeat_element::1:301750204-301750341
1	302587533	302587646	terminal_inverted_repeat_element::1:302587532-302587646
1	302662902	302663199	terminal_inverted_repeat_element::1:302662617-302663463
1	302968185	302968301	terminal_inverted_repeat_element::1:302968184-302968301
1	302969747	302969857	terminal_inverted_repeat_element::1:302969746-302969857
1	303727868	303728306	terminal_inverted_repeat_element::1:303726469-303728306
1	303728969	303729080	terminal_inverted_repeat_element::1:303728964-303729382
1	303729208	303729382	terminal_inverted_repeat_element::1:303728964-303729382
1	303768853	303768969	terminal_inverted_repeat_element::1:303768852-303768969
1	303793813	303793954	terminal_inverted_repeat_element::1:303793786-303793984
1	303794145	303794270	terminal_inverted_repeat_element::1:303794062-303795275
1	304303654	304303825	terminal_inverted_repeat_element::1:304303485-304303844
1	304943066	304943182	terminal_inverted_repeat_element::1:304943052-304943188
1	304966378	304966505	terminal_inverted_repeat_element::1:304966377-304966505
1	304982238	304982427	terminal_inverted_repeat_element::1:304982236-304985844
1	305216262	305216439	terminal_inverted_repeat_element::1:305216223-305216561
1	305456898	305457199	terminal_inverted_repeat_element::1:305456897-305457202
1	305595047	305595172	terminal_inverted_repeat_element::1:305595046-305595236
1	306278202	306278379	terminal_inverted_repeat_element::1:306277447-306278390
1	306501177	306501501	terminal_inverted_repeat_element::1:306499515-306501501
1	306757149	306757285	terminal_inverted_repeat_element::1:306756665-306757291
1	306971122	306971240	terminal_inverted_repeat_element::1:306971082-306971276
10	400083	400244	terminal_inverted_repeat_element::10:400079-400408
10	798337	798497	terminal_inverted_repeat_element::10:798317-798497
10	1236319	1236598	terminal_inverted_repeat_element::10:1232395-1236991
10	1450287	1450415	terminal_inverted_repeat_element::10:1450282-1450419
10	1496704	1496814	terminal_inverted_repeat_element::10:1496694-1496820
10	2064303	2064730	terminal_inverted_repeat_element::10:2064302-2064730
10	2093263	2093388	terminal_inverted_repeat_element::10:2093262-2093388
10	2608867	2609180	terminal_inverted_repeat_element::10:2608866-2609180
10	3013543	3013661	terminal_inverted_repeat_element::10:3013527-3013664
10	3568497	3568623	terminal_inverted_repeat_element::10:3568176-3571802
10	3625284	3625394	terminal_inverted_repeat_element::10:3625241-3625654
10	3649247	3649393	terminal_inverted_repeat_element::10:3648952-3651811
10	3838765	3838881	terminal_inverted_repeat_element::10:3838764-3838881
10	4481081	4481324	terminal_inverted_repeat_element::10:4480736-4481324
10	4667952	4668249	terminal_inverted_repeat_element::10:4667783-4668426
10	4836402	4836541	terminal_inverted_repeat_element::10:4836351-4836587
10	5020384	5020566	terminal_inverted_repeat_element::10:5020084-5020609
10	5401893	5402257	terminal_inverted_repeat_element::10:5401761-5402498
10	5606735	5606889	terminal_inverted_repeat_element::10:5606705-5607096
10	5900893	5901053	terminal_inverted_repeat_element::10:5900892-5901072
10	6069792	6069906	terminal_inverted_repeat_element::10:6069518-6069920
10	6102091	6102204	terminal_inverted_repeat_element::10:6101824-6102209
10	6234313	6234452	terminal_inverted_repeat_element::10:6234282-6234480
10	6433868	6434150	terminal_inverted_repeat_element::10:6433790-6434151
10	6625527	6625726	terminal_inverted_repeat_element::10:6625483-6626005
10	6625783	6625991	terminal_inverted_repeat_element::10:6625483-6626005
10	6734493	6734605	terminal_inverted_repeat_element::10:6734492-6734605
10	7306651	7306765	terminal_inverted_repeat_element::10:7306650-7306765
10	7335684	7335888	terminal_inverted_repeat_element::10:7335557-7335888
10	7341014	7341128	terminal_inverted_repeat_element::10:7341013-7341128
10	7889025	7889144	terminal_inverted_repeat_element::10:7888993-7889171
10	8284337	8284459	terminal_inverted_repeat_element::10:8284336-8284459
10	8542439	8543137	terminal_inverted_repeat_element::10:8541858-8543137
10	8774444	8774572	terminal_inverted_repeat_element::10:8774443-8774572
10	8929128	8929506	terminal_inverted_repeat_element::10:8915371-8931942
10	9578248	9578465	terminal_inverted_repeat_element::10:9577906-9578465
10	9790517	9790664	terminal_inverted_repeat_element::10:9790516-9790906
10	9790773	9790906	terminal_inverted_repeat_element::10:9790516-9790906
10	9891536	9891649	terminal_inverted_repeat_element::10:9891535-9891679
10	10411054	10411559	terminal_inverted_repeat_element::10:10410915-10413253
10	10475950	10476089	terminal_inverted_repeat_element::10:10475921-10476653
10	10476398	10476618	terminal_inverted_repeat_element::10:10475921-10476653
10	10504037	10504238	terminal_inverted_repeat_element::10:10504036-10504584
10	10616314	10616526	terminal_inverted_repeat_element::10:10616313-10616909
10	10616731	10616909	terminal_inverted_repeat_element::10:10616313-10616909
10	11381008	11381312	terminal_inverted_repeat_element::10:11380850-11381870
10	11729673	11729801	terminal_inverted_repeat_element::10:11729672-11729801
10	11807975	11808102	terminal_inverted_repeat_element::10:11807974-11808102
10	13356762	13357041	terminal_inverted_repeat_element::10:13356723-13357983
10	13357679	13357954	terminal_inverted_repeat_element::10:13356723-13357983
10	13616260	13616378	terminal_inverted_repeat_element::10:13616259-13616966
10	13616803	13616960	terminal_inverted_repeat_element::10:13616259-13616966
10	14703480	14703787	terminal_inverted_repeat_element::10:14703479-14703804
10	14804429	14804799	terminal_inverted_repeat_element::10:14803403-14804823
10	15007488	15007680	terminal_inverted_repeat_element::10:15007463-15007680
10	15303920	15304234	terminal_inverted_repeat_element::10:15303919-15304234
10	15441777	15441956	terminal_inverted_repeat_element::10:15441775-15445231
10	15442480	15442783	terminal_inverted_repeat_element::10:15441775-15445231
10	15442799	15442909	terminal_inverted_repeat_element::10:15441775-15445231
10	15443435	15443546	terminal_inverted_repeat_element::10:15441775-15445231
10	15444364	15444736	terminal_inverted_repeat_element::10:15441775-15445231
10	15536804	15536989	terminal_inverted_repeat_element::10:15536616-15540126
10	15874431	15874541	terminal_inverted_repeat_element::10:15874430-15874837
10	16508127	16508404	terminal_inverted_repeat_element::10:16506637-16508408
10	17081213	17081448	terminal_inverted_repeat_element::10:17081211-17081448
10	17487380	17487597	terminal_inverted_repeat_element::10:17486789-17487597
10	18032296	18032434	terminal_inverted_repeat_element::10:18032295-18032566
10	18032435	18032566	terminal_inverted_repeat_element::10:18032295-18032566
10	18037454	18037632	terminal_inverted_repeat_element::10:18037440-18038184
10	18385788	18385966	terminal_inverted_repeat_element::10:18385609-18385985
10	18420893	18421017	terminal_inverted_repeat_element::10:18420892-18422233
10	18422001	18422233	terminal_inverted_repeat_element::10:18420892-18422233
10	18563229	18563573	terminal_inverted_repeat_element::10:18563228-18563731
10	18809717	18809866	terminal_inverted_repeat_element::10:18809703-18809887
10	18838380	18838641	terminal_inverted_repeat_element::10:18838379-18838704
10	20016163	20016278	terminal_inverted_repeat_element::10:20016157-20016281
10	20148101	20148215	terminal_inverted_repeat_element::10:20148011-20148333
10	20176873	20177150	terminal_inverted_repeat_element::10:20176838-20178686
10	20178377	20178653	terminal_inverted_repeat_element::10:20176838-20178686
10	20675239	20675381	terminal_inverted_repeat_element::10:20675238-20675597
10	20882296	20882422	terminal_inverted_repeat_element::10:20882295-20882886
10	21217130	21217297	terminal_inverted_repeat_element::10:21217129-21217573
10	22188168	22188285	terminal_inverted_repeat_element::10:22188167-22188485
10	22202210	22202509	terminal_inverted_repeat_element::10:22202208-22202752
10	22401301	22401793	terminal_inverted_repeat_element::10:22395766-22401814
10	23008745	23008995	terminal_inverted_repeat_element::10:23008744-23009105
10	23030941	23031184	terminal_inverted_repeat_element::10:23030889-23031184
10	23146795	23146914	terminal_inverted_repeat_element::10:23146794-23147112
10	23187840	23187951	terminal_inverted_repeat_element::10:23187817-23187977
10	23351736	23351944	terminal_inverted_repeat_element::10:23351305-23351944
10	23416200	23416350	terminal_inverted_repeat_element::10:23416199-23416350
10	23508380	23508498	terminal_inverted_repeat_element::10:23508379-23508498
10	23511154	23511405	terminal_inverted_repeat_element::10:23511153-23511475
10	23695109	23695224	terminal_inverted_repeat_element::10:23694917-23695259
10	23755479	23755597	terminal_inverted_repeat_element::10:23754872-23755708
10	23757646	23757884	terminal_inverted_repeat_element::10:23757581-23758285
10	23862260	23862496	terminal_inverted_repeat_element::10:23862259-23863090
10	23862694	23862849	terminal_inverted_repeat_element::10:23862259-23863090
10	24356493	24356620	terminal_inverted_repeat_element::10:24356492-24356620
10	24619898	24620175	terminal_inverted_repeat_element::10:24619863-24621345
10	24621036	24621311	terminal_inverted_repeat_element::10:24619863-24621345
10	24840083	24840211	terminal_inverted_repeat_element::10:24840082-24840211
10	24964819	24964929	terminal_inverted_repeat_element::10:24964818-24964929
10	25079408	25079618	terminal_inverted_repeat_element::10:25079407-25079780
10	25079622	25079780	terminal_inverted_repeat_element::10:25079407-25079780
10	25282618	25282736	terminal_inverted_repeat_element::10:25282617-25282736
10	25659999	25660466	terminal_inverted_repeat_element::10:25659323-25660466
10	25804659	25805022	terminal_inverted_repeat_element::10:25798307-25806274
10	26351395	26351805	terminal_inverted_repeat_element::10:26351394-26351805
10	27381330	27381446	terminal_inverted_repeat_element::10:27381266-27381446
10	28155094	28155208	terminal_inverted_repeat_element::10:28155091-28155208
10	28215955	28216077	terminal_inverted_repeat_element::10:28215863-28216244
10	28419503	28419665	terminal_inverted_repeat_element::10:28419487-28419666
10	28729980	28730404	terminal_inverted_repeat_element::10:28729979-28730404
10	29149779	29149891	terminal_inverted_repeat_element::10:29149778-29150180
10	29150014	29150180	terminal_inverted_repeat_element::10:29149778-29150180
10	30050526	30050730	terminal_inverted_repeat_element::10:30050525-30050980
10	30084578	30084858	terminal_inverted_repeat_element::10:30084546-30085912
10	30085604	30085882	terminal_inverted_repeat_element::10:30084546-30085912
10	30384873	30385075	terminal_inverted_repeat_element::10:30383918-30385075
10	31882905	31883080	terminal_inverted_repeat_element::10:31882901-31893834
10	32327851	32327968	terminal_inverted_repeat_element::10:32327747-32328063
10	32386513	32386623	terminal_inverted_repeat_element::10:32386492-32386630
10	32550780	32550902	terminal_inverted_repeat_element::10:32550172-32551009
10	34282809	34283386	terminal_inverted_repeat_element::10:34282808-34283386
10	35446454	35446569	terminal_inverted_repeat_element::10:35446444-35447461
10	35458196	35458374	terminal_inverted_repeat_element::10:35458142-35458379
10	36320419	36320612	terminal_inverted_repeat_element::10:36320146-36320668
10	36974208	36974335	terminal_inverted_repeat_element::10:36974202-36974339
10	37583322	37583539	terminal_inverted_repeat_element::10:37583321-37583539
10	37591426	37591787	terminal_inverted_repeat_element::10:37591421-37591787
10	37992804	37992921	terminal_inverted_repeat_element::10:37992803-37992921
10	38407951	38408069	terminal_inverted_repeat_element::10:38407950-38408069
10	38707605	38707752	terminal_inverted_repeat_element::10:38707416-38707752
10	39718947	39719100	terminal_inverted_repeat_element::10:39718946-39719100
10	40145046	40145164	terminal_inverted_repeat_element::10:40145045-40145164
10	41251722	41251888	terminal_inverted_repeat_element::10:41251704-41251888
10	41276977	41277131	terminal_inverted_repeat_element::10:41275200-41277594
10	41462936	41463051	terminal_inverted_repeat_element::10:41462923-41463051
10	41845470	41845749	terminal_inverted_repeat_element::10:41845469-41845749
10	42546244	42546683	terminal_inverted_repeat_element::10:42546243-42546683
10	44868857	44869017	terminal_inverted_repeat_element::10:44868856-44869373
10	44869174	44869373	terminal_inverted_repeat_element::10:44868856-44869373
10	45307984	45308094	terminal_inverted_repeat_element::10:45307983-45308389
10	45308221	45308389	terminal_inverted_repeat_element::10:45307983-45308389
10	45317010	45317342	terminal_inverted_repeat_element::10:45309511-45317342
10	51855844	51856000	terminal_inverted_repeat_element::10:51855687-51856218
10	52301597	52301728	terminal_inverted_repeat_element::10:52301596-52301729
10	53478789	53478989	terminal_inverted_repeat_element::10:53478376-53478989
10	55143418	55143528	terminal_inverted_repeat_element::10:55143404-55143532
10	55249922	55250367	terminal_inverted_repeat_element::10:55249921-55252569
10	55744519	55744684	terminal_inverted_repeat_element::10:55744518-55744953
10	55744799	55744953	terminal_inverted_repeat_element::10:55744518-55744953
10	56017030	56017229	terminal_inverted_repeat_element::10:56016933-56017438
10	57928513	57928701	terminal_inverted_repeat_element::10:57928162-57928701
10	58068963	58069106	terminal_inverted_repeat_element::10:58068962-58069417
10	58069267	58069417	terminal_inverted_repeat_element::10:58068962-58069417
10	58342346	58342945	terminal_inverted_repeat_element::10:58342345-58343725
10	58346178	58346290	terminal_inverted_repeat_element::10:58346177-58346696
10	58346963	58347314	terminal_inverted_repeat_element::10:58346850-58347484
10	59324329	59324455	terminal_inverted_repeat_element::10:59324328-59324455
10	59449508	59449713	terminal_inverted_repeat_element::10:59449263-59451939
10	59983255	59983376	terminal_inverted_repeat_element::10:59983125-59983506
10	59994651	59994952	terminal_inverted_repeat_element::10:59994650-59994952
10	59998395	59998708	terminal_inverted_repeat_element::10:59998288-59998708
10	60724296	60724424	terminal_inverted_repeat_element::10:60724019-60724434
10	60808586	60808713	terminal_inverted_repeat_element::10:60808585-60808713
10	60809231	60809388	terminal_inverted_repeat_element::10:60809208-60809727
10	61185152	61185331	terminal_inverted_repeat_element::10:61184753-61185361
10	61367962	61368300	terminal_inverted_repeat_element::10:61367959-61368301
10	61404747	61404864	terminal_inverted_repeat_element::10:61404746-61405146
10	61404962	61405146	terminal_inverted_repeat_element::10:61404746-61405146
10	61676294	61676408	terminal_inverted_repeat_element::10:61676293-61676408
10	63064357	63064468	terminal_inverted_repeat_element::10:63064159-63064515
10	63535398	63535520	terminal_inverted_repeat_element::10:63534978-63535523
10	63744999	63745144	terminal_inverted_repeat_element::10:63743956-63745144
10	63788925	63789037	terminal_inverted_repeat_element::10:63788913-63789232
10	64247979	64248089	terminal_inverted_repeat_element::10:64247975-64248090
10	64332538	64332689	terminal_inverted_repeat_element::10:64332525-64333331
10	64340591	64340742	terminal_inverted_repeat_element::10:64340578-64341384
10	64622566	64622738	terminal_inverted_repeat_element::10:64622565-64622966
10	64665745	64665885	terminal_inverted_repeat_element::10:64665744-64665885
10	64747497	64747809	terminal_inverted_repeat_element::10:64747496-64747809
10	64875942	64876068	terminal_inverted_repeat_element::10:64875940-64876068
10	65381899	65382139	terminal_inverted_repeat_element::10:65381829-65382912
10	65956342	65956705	terminal_inverted_repeat_element::10:65948672-65958029
10	66050915	66051044	terminal_inverted_repeat_element::10:66050585-66051267
10	66684479	66684621	terminal_inverted_repeat_element::10:66684422-66684658
10	67190525	67190738	terminal_inverted_repeat_element::10:67190524-67190738
10	67485769	67485917	terminal_inverted_repeat_element::10:67485580-67485926
10	67718301	67718415	terminal_inverted_repeat_element::10:67718300-67718876
10	68228409	68228767	terminal_inverted_repeat_element::10:68228342-68228767
10	68727831	68727947	terminal_inverted_repeat_element::10:68727830-68728150
10	68929128	68929668	terminal_inverted_repeat_element::10:68929024-68929813
10	70055607	70055724	terminal_inverted_repeat_element::10:70055594-70055726
10	70233880	70234067	terminal_inverted_repeat_element::10:70233354-70234080
10	70423974	70424123	terminal_inverted_repeat_element::10:70423787-70424150
10	70791910	70792057	terminal_inverted_repeat_element::10:70791845-70792574
10	70878077	70878395	terminal_inverted_repeat_element::10:70878076-70878395
10	71768351	71768526	terminal_inverted_repeat_element::10:71768330-71768830
10	72298561	72298930	terminal_inverted_repeat_element::10:72298515-72298930
10	72354789	72354976	terminal_inverted_repeat_element::10:72354065-72354977
10	72521685	72521810	terminal_inverted_repeat_element::10:72521673-72522245
10	72536541	72536819	terminal_inverted_repeat_element::10:72536511-72537750
10	72770903	72771475	terminal_inverted_repeat_element::10:72768504-72780134
10	72779938	72780133	terminal_inverted_repeat_element::10:72768504-72780134
10	72830534	72830684	terminal_inverted_repeat_element::10:72830533-72830684
10	72973235	72973548	terminal_inverted_repeat_element::10:72969274-72973726
10	73754081	73754237	terminal_inverted_repeat_element::10:73754080-73754474
10	73845431	73845611	terminal_inverted_repeat_element::10:73845430-73846175
10	74322038	74322164	terminal_inverted_repeat_element::10:74322037-74322297
10	74365111	74365246	terminal_inverted_repeat_element::10:74365082-74365260
10	74398036	74398154	terminal_inverted_repeat_element::10:74397865-74398169
10	74411463	74411618	terminal_inverted_repeat_element::10:74411299-74411618
10	74427512	74427689	terminal_inverted_repeat_element::10:74426264-74427703
10	74506796	74506906	terminal_inverted_repeat_element::10:74506795-74507086
10	74756183	74756309	terminal_inverted_repeat_element::10:74756182-74756309
10	74759193	74759350	terminal_inverted_repeat_element::10:74759031-74759350
10	74852461	74852650	terminal_inverted_repeat_element::10:74852460-74852691
10	74994810	74995016	terminal_inverted_repeat_element::10:74994809-74995195
10	75105034	75105337	terminal_inverted_repeat_element::10:75105033-75105337
10	75263519	75263747	terminal_inverted_repeat_element::10:75263513-75264068
10	75317122	75317275	terminal_inverted_repeat_element::10:75316961-75317290
10	75979805	75979949	terminal_inverted_repeat_element::10:75979230-75980331
10	76137283	76137438	terminal_inverted_repeat_element::10:76136835-76137545
10	76272688	76273070	terminal_inverted_repeat_element::10:76272687-76273070
10	76421055	76421388	terminal_inverted_repeat_element::10:76421054-76421388
10	76470745	76470900	terminal_inverted_repeat_element::10:76470297-76471007
10	76532058	76532430	terminal_inverted_repeat_element::10:76531806-76532430
10	76683859	76683996	terminal_inverted_repeat_element::10:76683657-76683996
10	76715936	76716183	terminal_inverted_repeat_element::10:76715935-76716207
10	76940188	76940391	terminal_inverted_repeat_element::10:76939986-76940392
10	77605553	77605680	terminal_inverted_repeat_element::10:77605546-77605683
10	77776400	77776652	terminal_inverted_repeat_element::10:77776002-77776714
10	78707784	78708355	terminal_inverted_repeat_element::10:78707757-78716836
10	79327815	79327927	terminal_inverted_repeat_element::10:79327814-79327927
10	79408072	79408262	terminal_inverted_repeat_element::10:79408071-79408372
10	79463973	79464226	terminal_inverted_repeat_element::10:79463972-79464541
10	80008125	80008242	terminal_inverted_repeat_element::10:80008124-80008242
10	80083288	80083401	terminal_inverted_repeat_element::10:80082838-80083401
10	80136255	80136534	terminal_inverted_repeat_element::10:80136221-80137403
10	80137095	80137367	terminal_inverted_repeat_element::10:80136221-80137403
10	80256076	80256214	terminal_inverted_repeat_element::10:80255909-80256214
10	81671143	81671716	terminal_inverted_repeat_element::10:81671142-81671716
10	81917893	81918198	terminal_inverted_repeat_element::10:81913696-81918198
10	82032083	82032193	terminal_inverted_repeat_element::10:82031860-82032199
10	82074214	82074489	terminal_inverted_repeat_element::10:82074213-82074489
10	82467657	82467786	terminal_inverted_repeat_element::10:82467527-82467786
10	82501176	82501607	terminal_inverted_repeat_element::10:82498342-82501607
10	82667354	82667513	terminal_inverted_repeat_element::10:82667352-82667553
10	82689022	82689378	terminal_inverted_repeat_element::10:82688188-82689380
10	83071820	83072118	terminal_inverted_repeat_element::10:83071819-83072118
10	83687415	83687527	terminal_inverted_repeat_element::10:83687414-83688105
10	83782342	83782459	terminal_inverted_repeat_element::10:83782339-83782485
10	84050365	84050865	terminal_inverted_repeat_element::10:84050325-84052645
10	84794788	84794949	terminal_inverted_repeat_element::10:84794613-84794974
10	85135160	85135608	terminal_inverted_repeat_element::10:85135159-85136804
10	85169436	85169895	terminal_inverted_repeat_element::10:85168176-85169895
10	85405960	85406088	terminal_inverted_repeat_element::10:85405954-85406091
10	85462024	85462222	terminal_inverted_repeat_element::10:85462023-85462464
10	85462354	85462464	terminal_inverted_repeat_element::10:85462023-85462464
10	85575010	85575162	terminal_inverted_repeat_element::10:85575009-85575439
10	85575311	85575439	terminal_inverted_repeat_element::10:85575009-85575439
10	85744164	85744570	terminal_inverted_repeat_element::10:85742969-85751550
10	86577179	86577335	terminal_inverted_repeat_element::10:86577178-86577496
10	86711890	86712261	terminal_inverted_repeat_element::10:86709000-86712479
10	87207365	87207477	terminal_inverted_repeat_element::10:87207363-87207477
10	87264326	87264438	terminal_inverted_repeat_element::10:87264293-87264472
10	87267887	87268134	terminal_inverted_repeat_element::10:87267886-87268271
10	87311869	87312288	terminal_inverted_repeat_element::10:87311860-87312324
10	87319002	87319132	terminal_inverted_repeat_element::10:87318998-87319135
10	87455679	87456222	terminal_inverted_repeat_element::10:87451135-87456222
10	87875832	87875958	terminal_inverted_repeat_element::10:87875808-87875963
10	88680762	88680966	terminal_inverted_repeat_element::10:88680761-88681306
10	88681065	88681306	terminal_inverted_repeat_element::10:88680761-88681306
10	88703135	88703539	terminal_inverted_repeat_element::10:88701911-88709484
10	88999891	89000033	terminal_inverted_repeat_element::10:88999856-89000052
10	89129974	89130306	terminal_inverted_repeat_element::10:89128882-89130485
10	89804588	89804717	terminal_inverted_repeat_element::10:89804583-89804720
10	89856978	89857186	terminal_inverted_repeat_element::10:89856659-89857191
10	90130675	90130801	terminal_inverted_repeat_element::10:90130612-90130801
10	90654887	90655122	terminal_inverted_repeat_element::10:90654886-90655122
10	90657817	90657963	terminal_inverted_repeat_element::10:90657757-90658070
10	90882611	90882814	terminal_inverted_repeat_element::10:90882610-90883174
10	90883303	90883549	terminal_inverted_repeat_element::10:90883302-90885567
10	90884371	90884549	terminal_inverted_repeat_element::10:90883302-90885567
10	92018898	92019052	terminal_inverted_repeat_element::10:92018573-92019098
10	92132729	92132938	terminal_inverted_repeat_element::10:92132728-92133242
10	92133050	92133242	terminal_inverted_repeat_element::10:92132728-92133242
10	92348764	92348949	terminal_inverted_repeat_element::10:92348455-92348993
10	92382263	92382514	terminal_inverted_repeat_element::10:92382262-92382707
10	92890999	92891161	terminal_inverted_repeat_element::10:92890998-92891624
10	92891342	92891624	terminal_inverted_repeat_element::10:92890998-92891624
10	93013210	93013515	terminal_inverted_repeat_element::10:93011655-93013567
10	93179962	93180126	terminal_inverted_repeat_element::10:93179961-93180475
10	93622120	93622243	terminal_inverted_repeat_element::10:93621990-93622274
10	93648673	93648849	terminal_inverted_repeat_element::10:93648410-93654773
10	94083412	94083815	terminal_inverted_repeat_element::10:94076000-94083815
10	94232660	94232776	terminal_inverted_repeat_element::10:94232659-94232776
10	94279894	94280063	terminal_inverted_repeat_element::10:94279893-94280324
10	94625250	94625507	terminal_inverted_repeat_element::10:94621050-94632362
10	94632092	94632362	terminal_inverted_repeat_element::10:94621050-94632362
10	94634485	94634883	terminal_inverted_repeat_element::10:94633234-94637351
10	95186942	95187090	terminal_inverted_repeat_element::10:95186926-95187103
10	96714147	96714347	terminal_inverted_repeat_element::10:96714146-96714863
10	96914079	96914236	terminal_inverted_repeat_element::10:96913916-96914236
10	96932901	96933096	terminal_inverted_repeat_element::10:96931952-96936297
10	96991982	96992138	terminal_inverted_repeat_element::10:96991981-96992299
10	97027183	97027362	terminal_inverted_repeat_element::10:97027182-97027718
10	97039757	97039985	terminal_inverted_repeat_element::10:97039756-97039985
10	97042948	97043321	terminal_inverted_repeat_element::10:97041600-97043321
10	97201732	97201868	terminal_inverted_repeat_element::10:97201731-97201868
10	97272283	97272402	terminal_inverted_repeat_element::10:97272157-97272451
10	97882954	97883065	terminal_inverted_repeat_element::10:97882916-97883094
10	98152535	98152922	terminal_inverted_repeat_element::10:98152534-98153296
10	98296975	98297085	terminal_inverted_repeat_element::10:98296726-98298102
10	98418345	98418472	terminal_inverted_repeat_element::10:98418344-98418472
10	99100379	99100565	terminal_inverted_repeat_element::10:99100378-99100821
10	99326884	99327040	terminal_inverted_repeat_element::10:99326883-99327305
10	99327075	99327195	terminal_inverted_repeat_element::10:99326883-99327305
10	99846654	99846837	terminal_inverted_repeat_element::10:99846406-99846837
10	100396034	100396430	terminal_inverted_repeat_element::10:100396012-100397286
10	100452478	100452636	terminal_inverted_repeat_element::10:100452327-100453158
10	100464213	100464363	terminal_inverted_repeat_element::10:100464212-100464602
10	100772506	100772791	terminal_inverted_repeat_element::10:100772503-100773057
10	101215521	101215738	terminal_inverted_repeat_element::10:101215520-101216092
10	101215852	101216092	terminal_inverted_repeat_element::10:101215520-101216092
10	101395235	101395397	terminal_inverted_repeat_element::10:101395204-101395709
10	101442544	101442663	terminal_inverted_repeat_element::10:101442361-101442694
10	101920703	101920834	terminal_inverted_repeat_element::10:101920702-101921022
10	102184945	102185056	terminal_inverted_repeat_element::10:102184938-102185257
10	102427984	102428159	terminal_inverted_repeat_element::10:102427820-102428159
10	102467045	102467480	terminal_inverted_repeat_element::10:102459508-102467480
10	102762193	102762396	terminal_inverted_repeat_element::10:102762192-102762730
10	102762523	102762730	terminal_inverted_repeat_element::10:102762192-102762730
10	102767484	102767692	terminal_inverted_repeat_element::10:102767483-102768050
10	102767829	102768050	terminal_inverted_repeat_element::10:102767483-102768050
10	102853828	102854248	terminal_inverted_repeat_element::10:102852469-102854248
10	103235946	103236483	terminal_inverted_repeat_element::10:103235930-103236483
10	103423510	103423620	terminal_inverted_repeat_element::10:103423461-103423884
10	104222503	104222894	terminal_inverted_repeat_element::10:104222502-104222894
10	104338133	104338477	terminal_inverted_repeat_element::10:104338078-104338477
10	105474341	105474524	terminal_inverted_repeat_element::10:105474340-105475010
10	105474888	105475006	terminal_inverted_repeat_element::10:105474340-105475010
10	105501364	105501531	terminal_inverted_repeat_element::10:105501346-105502038
10	105693162	105693288	terminal_inverted_repeat_element::10:105693161-105693288
10	105700790	105700905	terminal_inverted_repeat_element::10:105700345-105700917
10	105719155	105719321	terminal_inverted_repeat_element::10:105718751-105719507
10	106000990	106001241	terminal_inverted_repeat_element::10:105999407-106001742
10	106210294	106210485	terminal_inverted_repeat_element::10:106210286-106211042
10	106272512	106272804	terminal_inverted_repeat_element::10:106271376-106272822
10	106378250	106378391	terminal_inverted_repeat_element::10:106378233-106378644
10	106485870	106485982	terminal_inverted_repeat_element::10:106485333-106486139
10	106905987	106906133	terminal_inverted_repeat_element::10:106905818-106906133
10	106948940	106949640	terminal_inverted_repeat_element::10:106946005-106949640
10	106986979	106987092	terminal_inverted_repeat_element::10:106986978-106987092
10	107282360	107282636	terminal_inverted_repeat_element::10:107282299-107283990
10	107283710	107283990	terminal_inverted_repeat_element::10:107282299-107283990
10	108061542	108061834	terminal_inverted_repeat_element::10:108061137-108061872
10	108173384	108173496	terminal_inverted_repeat_element::10:108173383-108173496
10	108467720	108467857	terminal_inverted_repeat_element::10:108467695-108467874
10	108515661	108515869	terminal_inverted_repeat_element::10:108515135-108515883
10	108833354	108833471	terminal_inverted_repeat_element::10:108833353-108833471
10	108833564	108833924	terminal_inverted_repeat_element::10:108833563-108833936
10	108970657	108970792	terminal_inverted_repeat_element::10:108970609-108971070
10	109124557	109124752	terminal_inverted_repeat_element::10:109124556-109124752
10	109132780	109132894	terminal_inverted_repeat_element::10:109132779-109132894
10	109387855	109387972	terminal_inverted_repeat_element::10:109387854-109387972
10	109888354	109888465	terminal_inverted_repeat_element::10:109888058-109888465
10	110104792	110104903	terminal_inverted_repeat_element::10:110104630-110104934
10	110164386	110164608	terminal_inverted_repeat_element::10:110164385-110165080
10	110214821	110215174	terminal_inverted_repeat_element::10:110214794-110215174
10	111466357	111466578	terminal_inverted_repeat_element::10:111466356-111466745
10	112549355	112549480	terminal_inverted_repeat_element::10:112549333-112550044
10	112549844	112550020	terminal_inverted_repeat_element::10:112549333-112550044
10	112554508	112554630	terminal_inverted_repeat_element::10:112554507-112555243
10	112555066	112555223	terminal_inverted_repeat_element::10:112554507-112555243
10	112912833	112913012	terminal_inverted_repeat_element::10:112912831-112914090
10	112942778	112942991	terminal_inverted_repeat_element::10:112942526-112942991
10	113223390	113223509	terminal_inverted_repeat_element::10:113223092-113223542
10	113860107	113860318	terminal_inverted_repeat_element::10:113860106-113860625
10	113969076	113969214	terminal_inverted_repeat_element::10:113968864-113969224
10	114039170	114039288	terminal_inverted_repeat_element::10:114039164-114039493
10	114040330	114040490	terminal_inverted_repeat_element::10:114040310-114040507
10	114204596	114204795	terminal_inverted_repeat_element::10:114204126-114204809
10	114849510	114849863	terminal_inverted_repeat_element::10:114841072-114856111
10	115046409	115046545	terminal_inverted_repeat_element::10:115042768-115046574
10	115208236	115208465	terminal_inverted_repeat_element::10:115207249-115208465
10	115289827	115289938	terminal_inverted_repeat_element::10:115289817-115289945
10	115295563	115295703	terminal_inverted_repeat_element::10:115295445-115295767
10	115505241	115505404	terminal_inverted_repeat_element::10:115505045-115505404
10	115557379	115557521	terminal_inverted_repeat_element::10:115557357-115557521
10	115892653	115893398	terminal_inverted_repeat_element::10:115892298-115893398
10	116104380	116104729	terminal_inverted_repeat_element::10:116104375-116104742
10	116450931	116451071	terminal_inverted_repeat_element::10:116450930-116451109
10	116611753	116611863	terminal_inverted_repeat_element::10:116611547-116611888
10	117410877	117411148	terminal_inverted_repeat_element::10:117407556-117411148
10	117720820	117721030	terminal_inverted_repeat_element::10:117720819-117721123
10	117745163	117745323	terminal_inverted_repeat_element::10:117744811-117745387
10	118787293	118787412	terminal_inverted_repeat_element::10:118787292-118787610
10	119257261	119257372	terminal_inverted_repeat_element::10:119257260-119257372
10	119847434	119847634	terminal_inverted_repeat_element::10:119847075-119847634
10	120131232	120131464	terminal_inverted_repeat_element::10:120125781-120131580
10	120151081	120151205	terminal_inverted_repeat_element::10:120151080-120151205
10	120408143	120408333	terminal_inverted_repeat_element::10:120408142-120408547
10	120408395	120408547	terminal_inverted_repeat_element::10:120408142-120408547
10	120960332	120960447	terminal_inverted_repeat_element::10:120960329-120960457
10	122390032	122390237	terminal_inverted_repeat_element::10:122389697-122390269
10	122504498	122504631	terminal_inverted_repeat_element::10:122504496-122504633
10	122607351	122607491	terminal_inverted_repeat_element::10:122607350-122607491
10	122622792	122622917	terminal_inverted_repeat_element::10:122622200-122622917
10	123185920	123186044	terminal_inverted_repeat_element::10:123185919-123186286
10	123389646	123390012	terminal_inverted_repeat_element::10:123389645-123390012
10	124123334	124123554	terminal_inverted_repeat_element::10:124123330-124123821
10	124123701	124123821	terminal_inverted_repeat_element::10:124123330-124123821
10	124266166	124266551	terminal_inverted_repeat_element::10:124266165-124266551
10	124406475	124406591	terminal_inverted_repeat_element::10:124406474-124406591
10	124590566	124590759	terminal_inverted_repeat_element::10:124590565-124590759
10	124629554	124629835	terminal_inverted_repeat_element::10:124629524-124630668
10	124653220	124653501	terminal_inverted_repeat_element::10:124653190-124654336
10	125021156	125021289	terminal_inverted_repeat_element::10:125020601-125021289
10	125363374	125363575	terminal_inverted_repeat_element::10:125363373-125363852
10	125363662	125363852	terminal_inverted_repeat_element::10:125363373-125363852
10	125747375	125747843	terminal_inverted_repeat_element::10:125747346-125751667
10	126370442	126370665	terminal_inverted_repeat_element::10:126367047-126371059
10	126427014	126427212	terminal_inverted_repeat_element::10:126427013-126427562
10	126427377	126427562	terminal_inverted_repeat_element::10:126427013-126427562
10	126526834	126527007	terminal_inverted_repeat_element::10:126526713-126527046
10	126537635	126537956	terminal_inverted_repeat_element::10:126537363-126541263
10	126814312	126814431	terminal_inverted_repeat_element::10:126814311-126814630
10	127596610	127596871	terminal_inverted_repeat_element::10:127593383-127597207
10	127753123	127753263	terminal_inverted_repeat_element::10:127752860-127753263
10	127942518	127942645	terminal_inverted_repeat_element::10:127942517-127942645
10	128291247	128291374	terminal_inverted_repeat_element::10:128291246-128291374
10	128376392	128376605	terminal_inverted_repeat_element::10:128375930-128376901
10	128543909	128544027	terminal_inverted_repeat_element::10:128543873-128544027
10	129011310	129011655	terminal_inverted_repeat_element::10:129010933-129012858
10	129105760	129105995	terminal_inverted_repeat_element::10:129105759-129106297
10	129148147	129148265	terminal_inverted_repeat_element::10:129148146-129148265
10	129239702	129239829	terminal_inverted_repeat_element::10:129239701-129239829
10	129807538	129807689	terminal_inverted_repeat_element::10:129807537-129807689
10	130156262	130156607	terminal_inverted_repeat_element::10:130155906-130156802
10	130851294	130851670	terminal_inverted_repeat_element::10:130851249-130851670
10	130888943	130889152	terminal_inverted_repeat_element::10:130888942-130889152
10	130929540	130929653	terminal_inverted_repeat_element::10:130929537-130929653
10	130929960	130930110	terminal_inverted_repeat_element::10:130929888-130930176
10	131232170	131232315	terminal_inverted_repeat_element::10:131231347-131232559
10	131445737	131445881	terminal_inverted_repeat_element::10:131445736-131445881
10	131496725	131496855	terminal_inverted_repeat_element::10:131496713-131496863
10	131800802	131800948	terminal_inverted_repeat_element::10:131800801-131801199
10	132013534	132013727	terminal_inverted_repeat_element::10:132013203-132013727
10	132201404	132201524	terminal_inverted_repeat_element::10:132201403-132201531
10	133125288	133125546	terminal_inverted_repeat_element::10:133125146-133125546
10	133445819	133445937	terminal_inverted_repeat_element::10:133445818-133445937
10	133791295	133791611	terminal_inverted_repeat_element::10:133791294-133791611
10	133842704	133842889	terminal_inverted_repeat_element::10:133842703-133843048
10	134357358	134357503	terminal_inverted_repeat_element::10:134357357-134357540
10	134387681	134387791	terminal_inverted_repeat_element::10:134387675-134387796
10	134392825	134393011	terminal_inverted_repeat_element::10:134392552-134393060
10	134607324	134607624	terminal_inverted_repeat_element::10:134602429-134611652
10	134818166	134818387	terminal_inverted_repeat_element::10:134817922-134818514
10	135865339	135865700	terminal_inverted_repeat_element::10:135865338-135876344
10	136030851	136030981	terminal_inverted_repeat_element::10:136030850-136031160
10	136630149	136630449	terminal_inverted_repeat_element::10:136625378-136634487
10	136817534	136817813	terminal_inverted_repeat_element::10:136807291-136818052
10	137013331	137013495	terminal_inverted_repeat_element::10:137013003-137014089
10	137084632	137085128	terminal_inverted_repeat_element::10:137084631-137085128
10	137243246	137243364	terminal_inverted_repeat_element::10:137243210-137243389
10	137282569	137282698	terminal_inverted_repeat_element::10:137282568-137282698
10	137321117	137321312	terminal_inverted_repeat_element::10:137321116-137321650
10	137321436	137321650	terminal_inverted_repeat_element::10:137321116-137321650
10	137958263	137958373	terminal_inverted_repeat_element::10:137958262-137958373
10	138583142	138583262	terminal_inverted_repeat_element::10:138583141-138583262
10	138717418	138718033	terminal_inverted_repeat_element::10:138717097-138718046
10	139504237	139504673	terminal_inverted_repeat_element::10:139504236-139504673
10	139718653	139718809	terminal_inverted_repeat_element::10:139718652-139719017
10	140225801	140226171	terminal_inverted_repeat_element::10:140225795-140226171
10	140316570	140316917	terminal_inverted_repeat_element::10:140313902-140323246
10	140491978	140492114	terminal_inverted_repeat_element::10:140491977-140492672
10	140499529	140499981	terminal_inverted_repeat_element::10:140499249-140501692
10	140547703	140547832	terminal_inverted_repeat_element::10:140547698-140547835
10	140817202	140817371	terminal_inverted_repeat_element::10:140817201-140817757
10	141433902	141434022	terminal_inverted_repeat_element::10:141433871-141434050
10	141440274	141440490	terminal_inverted_repeat_element::10:141440010-141442549
10	141453606	141453836	terminal_inverted_repeat_element::10:141453605-141454176
10	141453934	141454176	terminal_inverted_repeat_element::10:141453605-141454176
10	141675914	141676328	terminal_inverted_repeat_element::10:141675913-141676328
10	142356725	142356851	terminal_inverted_repeat_element::10:142356724-142356851
10	142359081	142359209	terminal_inverted_repeat_element::10:142359080-142359209
10	142372475	142372667	terminal_inverted_repeat_element::10:142369783-142372859
10	142510636	142510969	terminal_inverted_repeat_element::10:142510635-142510969
10	142711636	142712265	terminal_inverted_repeat_element::10:142708272-142712285
10	143094206	143094441	terminal_inverted_repeat_element::10:143094197-143095271
10	143094585	143094765	terminal_inverted_repeat_element::10:143094197-143095271
10	143375748	143375968	terminal_inverted_repeat_element::10:143375657-143375979
10	143508987	143509153	terminal_inverted_repeat_element::10:143508986-143509332
10	143568130	143568265	terminal_inverted_repeat_element::10:143568072-143568789
10	143568578	143568789	terminal_inverted_repeat_element::10:143568072-143568789
10	143584538	143585053	terminal_inverted_repeat_element::10:143581101-143585053
10	143776820	143776948	terminal_inverted_repeat_element::10:143776819-143777223
10	143777068	143777223	terminal_inverted_repeat_element::10:143776819-143777223
10	143802051	143802248	terminal_inverted_repeat_element::10:143800407-143803376
10	143802853	143803150	terminal_inverted_repeat_element::10:143800407-143803376
10	143940094	143940453	terminal_inverted_repeat_element::10:143940093-143940453
10	143974824	143974987	terminal_inverted_repeat_element::10:143974607-143978972
10	144127404	144127789	terminal_inverted_repeat_element::10:144125568-144127797
10	144208521	144208639	terminal_inverted_repeat_element::10:144208489-144208668
10	144218299	144218417	terminal_inverted_repeat_element::10:144218298-144218417
10	145592373	145592500	terminal_inverted_repeat_element::10:145592372-145592500
10	145593227	145593418	terminal_inverted_repeat_element::10:145592670-145593418
10	145799375	145799701	terminal_inverted_repeat_element::10:145799361-145799701
10	145989064	145989265	terminal_inverted_repeat_element::10:145988886-145989443
10	145989283	145989443	terminal_inverted_repeat_element::10:145988886-145989443
10	146106278	146106450	terminal_inverted_repeat_element::10:146105971-146106504
10	146240121	146240296	terminal_inverted_repeat_element::10:146239751-146240296
10	146252712	146253276	terminal_inverted_repeat_element::10:146252483-146254692
10	146604893	146605173	terminal_inverted_repeat_element::10:146604859-146605173
10	146713140	146713559	terminal_inverted_repeat_element::10:146713139-146713559
10	146947988	146948176	terminal_inverted_repeat_element::10:146947797-146948233
10	147124276	147124649	terminal_inverted_repeat_element::10:147123530-147125002
10	147374705	147374821	terminal_inverted_repeat_element::10:147374693-147374830
10	147502415	147502526	terminal_inverted_repeat_element::10:147502401-147502528
10	147549949	147550536	terminal_inverted_repeat_element::10:147548843-147550552
10	147970078	147970194	terminal_inverted_repeat_element::10:147969893-147971097
10	148127112	148127241	terminal_inverted_repeat_element::10:148127106-148127243
10	148159227	148159412	terminal_inverted_repeat_element::10:148159168-148160483
10	148416279	148416391	terminal_inverted_repeat_element::10:148415827-148416391
10	148524364	148524475	terminal_inverted_repeat_element::10:148524356-148524482
10	148664262	148664374	terminal_inverted_repeat_element::10:148663965-148664374
10	148731339	148731503	terminal_inverted_repeat_element::10:148731273-148731595
10	148910397	148910543	terminal_inverted_repeat_element::10:148910068-148910602
10	149041818	149042011	terminal_inverted_repeat_element::10:149041751-149042145
10	149042290	149042438	terminal_inverted_repeat_element::10:149042210-149042664
10	149321991	149322151	terminal_inverted_repeat_element::10:149321990-149322758
10	149322593	149322753	terminal_inverted_repeat_element::10:149321990-149322758
10	149447056	149447287	terminal_inverted_repeat_element::10:149447049-149447586
10	149447402	149447586	terminal_inverted_repeat_element::10:149447049-149447586
10	149452759	149452925	terminal_inverted_repeat_element::10:149452610-149452925
10	149562135	149562555	terminal_inverted_repeat_element::10:149562134-149562555
10	149611275	149611392	terminal_inverted_repeat_element::10:149610319-149611849
10	149611641	149611849	terminal_inverted_repeat_element::10:149610319-149611849
10	149693035	149693390	terminal_inverted_repeat_element::10:149692456-149696114
10	149745473	149745640	terminal_inverted_repeat_element::10:149745114-149745650
10	149927638	149927800	terminal_inverted_repeat_element::10:149927482-149927800
10	150138391	150138530	terminal_inverted_repeat_element::10:150138093-150138530
10	150160418	150160595	terminal_inverted_repeat_element::10:150160239-150160595
10	150201556	150201854	terminal_inverted_repeat_element::10:150199263-150202029
10	150202072	150202223	terminal_inverted_repeat_element::10:150202071-150202495
10	150202356	150202495	terminal_inverted_repeat_element::10:150202071-150202495
10	150231539	150232245	terminal_inverted_repeat_element::10:150224531-150232245
10	150261131	150261425	terminal_inverted_repeat_element::10:150261130-150261432
10	150562689	150562805	terminal_inverted_repeat_element::10:150562688-150562805
10	150675478	150675684	terminal_inverted_repeat_element::10:150675131-150675684
10	150773676	150773874	terminal_inverted_repeat_element::10:150773111-150773874
10	150896960	150897105	terminal_inverted_repeat_element::10:150896791-150897130
2	113585	113698	terminal_inverted_repeat_element::2:113435-113971
2	113857	113971	terminal_inverted_repeat_element::2:113435-113971
2	182640	182766	terminal_inverted_repeat_element::2:182639-182897
2	287502	287614	terminal_inverted_repeat_element::2:287501-287916
2	287787	287910	terminal_inverted_repeat_element::2:287501-287916
2	536197	536331	terminal_inverted_repeat_element::2:536196-536331
2	591422	591616	terminal_inverted_repeat_element::2:590980-591616
2	729730	729901	terminal_inverted_repeat_element::2:729729-733527
2	900485	900611	terminal_inverted_repeat_element::2:900484-900611
2	940379	940497	terminal_inverted_repeat_element::2:940373-940507
2	1267666	1267791	terminal_inverted_repeat_element::2:1267521-1267853
2	1418322	1418473	terminal_inverted_repeat_element::2:1418215-1418630
2	1420349	1420609	terminal_inverted_repeat_element::2:1420313-1421110
2	1705581	1705735	terminal_inverted_repeat_element::2:1705530-1706165
2	1855808	1855966	terminal_inverted_repeat_element::2:1855789-1855985
2	1949169	1949337	terminal_inverted_repeat_element::2:1949150-1949504
2	2467939	2468171	terminal_inverted_repeat_element::2:2467938-2468491
2	2551556	2551692	terminal_inverted_repeat_element::2:2551134-2552441
2	2913344	2913473	terminal_inverted_repeat_element::2:2913343-2913473
2	3112625	3112779	terminal_inverted_repeat_element::2:3112624-3112963
2	3196353	3196514	terminal_inverted_repeat_element::2:3196341-3196606
2	3280538	3280848	terminal_inverted_repeat_element::2:3280537-3280848
2	3359215	3359492	terminal_inverted_repeat_element::2:3359213-3359492
2	3462858	3463135	terminal_inverted_repeat_element::2:3462826-3464875
2	3579499	3579627	terminal_inverted_repeat_element::2:3579497-3579627
2	3586626	3586736	terminal_inverted_repeat_element::2:3586616-3586744
2	3593328	3593635	terminal_inverted_repeat_element::2:3593327-3593635
2	3612901	3613071	terminal_inverted_repeat_element::2:3612900-3613343
2	3613205	3613343	terminal_inverted_repeat_element::2:3612900-3613343
2	3663596	3663708	terminal_inverted_repeat_element::2:3663595-3663726
2	3722452	3722769	terminal_inverted_repeat_element::2:3719551-3722775
2	4062650	4062786	terminal_inverted_repeat_element::2:4062611-4064574
2	4134428	4134889	terminal_inverted_repeat_element::2:4134414-4136735
2	4180012	4180139	terminal_inverted_repeat_element::2:4180011-4180139
2	4277109	4277481	terminal_inverted_repeat_element::2:4277108-4277481
2	4319118	4319361	terminal_inverted_repeat_element::2:4319102-4319703
2	4319522	4319703	terminal_inverted_repeat_element::2:4319102-4319703
2	4386766	4386976	terminal_inverted_repeat_element::2:4386765-4387332
2	4387103	4387332	terminal_inverted_repeat_element::2:4386765-4387332
2	4395770	4395980	terminal_inverted_repeat_element::2:4395769-4396336
2	4396107	4396336	terminal_inverted_repeat_element::2:4395769-4396336
2	4814711	4814975	terminal_inverted_repeat_element::2:4814547-4820832
2	5048162	5048353	terminal_inverted_repeat_element::2:5047804-5048368
2	5134456	5134786	terminal_inverted_repeat_element::2:5134455-5134786
2	5179370	5179483	terminal_inverted_repeat_element::2:5179140-5179489
2	5270439	5270623	terminal_inverted_repeat_element::2:5270287-5270634
2	5270866	5271226	terminal_inverted_repeat_element::2:5270865-5271226
2	5291023	5291198	terminal_inverted_repeat_element::2:5290822-5291198
2	5291464	5291810	terminal_inverted_repeat_element::2:5291449-5291810
2	5316960	5317137	terminal_inverted_repeat_element::2:5316937-5317469
2	5317286	5317465	terminal_inverted_repeat_element::2:5316937-5317469
2	5322935	5323547	terminal_inverted_repeat_element::2:5321701-5323708
2	5667161	5667415	terminal_inverted_repeat_element::2:5667125-5669697
2	5668851	5668964	terminal_inverted_repeat_element::2:5667125-5669697
2	5669420	5669697	terminal_inverted_repeat_element::2:5667125-5669697
2	5789765	5789927	terminal_inverted_repeat_element::2:5789764-5789927
2	5945804	5945920	terminal_inverted_repeat_element::2:5945740-5945920
2	7051579	7051767	terminal_inverted_repeat_element::2:7051462-7052035
2	7102050	7102381	terminal_inverted_repeat_element::2:7102049-7102434
2	7478066	7478358	terminal_inverted_repeat_element::2:7478065-7478358
2	7620209	7620375	terminal_inverted_repeat_element::2:7620191-7620685
2	7735416	7735623	terminal_inverted_repeat_element::2:7735412-7735906
2	7735684	7735861	terminal_inverted_repeat_element::2:7735412-7735906
2	7831584	7831698	terminal_inverted_repeat_element::2:7831583-7832841
2	8127181	8127354	terminal_inverted_repeat_element::2:8127171-8127358
2	8474306	8474429	terminal_inverted_repeat_element::2:8474305-8474788
2	8474552	8474788	terminal_inverted_repeat_element::2:8474305-8474788
2	8621285	8621486	terminal_inverted_repeat_element::2:8621042-8621846
2	8731304	8731440	terminal_inverted_repeat_element::2:8731303-8731440
2	8959274	8959678	terminal_inverted_repeat_element::2:8959273-8959678
2	8975733	8975883	terminal_inverted_repeat_element::2:8975160-8975883
2	9045921	9046056	terminal_inverted_repeat_element::2:9045654-9046056
2	9281388	9281663	terminal_inverted_repeat_element::2:9278711-9287571
2	9893518	9893630	terminal_inverted_repeat_element::2:9893517-9893951
2	9893765	9893951	terminal_inverted_repeat_element::2:9893517-9893951
2	10314219	10314537	terminal_inverted_repeat_element::2:10314218-10314537
2	10444103	10444250	terminal_inverted_repeat_element::2:10444098-10444415
2	10462510	10462692	terminal_inverted_repeat_element::2:10462509-10463012
2	10627218	10627332	terminal_inverted_repeat_element::2:10627142-10627625
2	10778312	10778499	terminal_inverted_repeat_element::2:10778178-10778771
2	10896731	10896846	terminal_inverted_repeat_element::2:10896526-10896846
2	10964115	10964255	terminal_inverted_repeat_element::2:10964090-10964269
2	11161481	11161594	terminal_inverted_repeat_element::2:11161450-11161620
2	11318907	11319121	terminal_inverted_repeat_element::2:11318893-11319587
2	11428460	11428816	terminal_inverted_repeat_element::2:11427700-11428816
2	11619478	11619628	terminal_inverted_repeat_element::2:11619477-11619908
2	11619759	11619908	terminal_inverted_repeat_element::2:11619477-11619908
2	11653035	11653179	terminal_inverted_repeat_element::2:11653034-11653514
2	11653309	11653514	terminal_inverted_repeat_element::2:11653034-11653514
2	11837764	11837923	terminal_inverted_repeat_element::2:11831846-11839841
2	12058915	12059068	terminal_inverted_repeat_element::2:12058647-12059322
2	12536179	12536335	terminal_inverted_repeat_element::2:12536162-12536341
2	12724033	12724145	terminal_inverted_repeat_element::2:12723842-12724227
2	12782587	12782714	terminal_inverted_repeat_element::2:12782586-12782714
2	12861814	12861983	terminal_inverted_repeat_element::2:12861810-12862648
2	12862459	12862608	terminal_inverted_repeat_element::2:12861810-12862648
2	13183983	13184608	terminal_inverted_repeat_element::2:13183982-13186314
2	13536888	13537081	terminal_inverted_repeat_element::2:13533761-13537242
2	13943098	13943493	terminal_inverted_repeat_element::2:13943063-13943493
2	14083038	14083158	terminal_inverted_repeat_element::2:14083000-14083191
2	14200368	14200537	terminal_inverted_repeat_element::2:14200366-14200567
2	14620779	14621031	terminal_inverted_repeat_element::2:14620724-14621031
2	14775096	14775372	terminal_inverted_repeat_element::2:14775061-14776599
2	14776293	14776565	terminal_inverted_repeat_element::2:14775061-14776599
2	14783847	14784111	terminal_inverted_repeat_element::2:14783814-14785035
2	15059831	15059960	terminal_inverted_repeat_element::2:15059826-15059963
2	15069849	15069962	terminal_inverted_repeat_element::2:15069623-15069968
2	15076038	15076159	terminal_inverted_repeat_element::2:15076024-15076161
2	15222666	15222953	terminal_inverted_repeat_element::2:15222529-15222974
2	15318674	15318828	terminal_inverted_repeat_element::2:15318623-15319257
2	15441902	15442056	terminal_inverted_repeat_element::2:15441858-15442367
2	15525587	15525730	terminal_inverted_repeat_element::2:15525584-15526998
2	15526768	15526982	terminal_inverted_repeat_element::2:15525584-15526998
2	15542634	15542850	terminal_inverted_repeat_element::2:15542450-15542850
2	16083084	16083206	terminal_inverted_repeat_element::2:16082680-16083206
2	16168754	16168917	terminal_inverted_repeat_element::2:16168447-16168955
2	16331737	16332073	terminal_inverted_repeat_element::2:16331736-16332097
2	16767731	16767846	terminal_inverted_repeat_element::2:16767730-16767858
2	16955545	16955701	terminal_inverted_repeat_element::2:16955381-16955701
2	17028475	17028691	terminal_inverted_repeat_element::2:17028474-17028692
2	17052036	17052300	terminal_inverted_repeat_element::2:17048189-17052300
2	17076961	17077280	terminal_inverted_repeat_element::2:17076960-17077280
2	17086245	17086383	terminal_inverted_repeat_element::2:17085640-17086390
2	17240249	17240671	terminal_inverted_repeat_element::2:17240248-17240975
2	17767079	17767623	terminal_inverted_repeat_element::2:17766956-17767724
2	17814480	17814683	terminal_inverted_repeat_element::2:17814479-17814683
2	17836090	17836268	terminal_inverted_repeat_element::2:17835747-17836268
2	18187347	18187628	terminal_inverted_repeat_element::2:18185349-18187836
2	18452071	18452258	terminal_inverted_repeat_element::2:18452051-18452929
2	18452790	18452929	terminal_inverted_repeat_element::2:18452051-18452929
2	18897755	18898074	terminal_inverted_repeat_element::2:18897754-18898074
2	19078167	19078343	terminal_inverted_repeat_element::2:19078156-19078351
2	19319855	19319986	terminal_inverted_repeat_element::2:19319854-19320174
2	19346524	19346636	terminal_inverted_repeat_element::2:19344870-19351956
2	19428315	19428684	terminal_inverted_repeat_element::2:19428314-19428684
2	19811623	19811802	terminal_inverted_repeat_element::2:19810886-19811831
2	19997188	19997500	terminal_inverted_repeat_element::2:19997187-19997500
2	20019340	20019464	terminal_inverted_repeat_element::2:20019339-20019740
2	20019578	20019740	terminal_inverted_repeat_element::2:20019339-20019740
2	20230063	20230178	terminal_inverted_repeat_element::2:20230061-20230178
2	20454412	20454559	terminal_inverted_repeat_element::2:20454159-20454559
2	20471393	20471524	terminal_inverted_repeat_element::2:20471353-20471540
2	20729504	20729679	terminal_inverted_repeat_element::2:20729501-20729680
2	20971498	20971710	terminal_inverted_repeat_element::2:20971492-20985756
2	20984847	20985330	terminal_inverted_repeat_element::2:20971492-20985756
2	21063617	21063805	terminal_inverted_repeat_element::2:21063616-21063999
2	21323642	21323813	terminal_inverted_repeat_element::2:21323625-21323822
2	21379648	21379848	terminal_inverted_repeat_element::2:21379647-21379848
[truncated: 6,319 more rows]
